# Supplementary material for: Regioisomers of singly bridged calix[6]crown-6 and their heavy alkali metal complexes: a molecular baseball glove for caesium(I)
Source: IUCrJ. 2021 Nov 3;9(Pt 1):43–8. doi: 10.1107/S2052252521010563 (PMC8733876; doi:10.1107/S2052252521010563)
Supplement: Supplementary file 1 [file m-09-00043-sup1.cif]

 
data_1
#==============================================================================

# PROCESSING SUMMARY (IUCr Office Use Only)

_journal_date_recd_electronic      2021-08-19
_journal_date_to_coeditor         ?
_journal_date_from_coeditor       ?
_journal_date_accepted     ?
_journal_date_printers_first      ?
_journal_date_printers_final      ?
_journal_date_proofs_out          ?
_journal_date_proofs_in           ?
_journal_coeditor_name            ?
_journal_coeditor_code      YC5035
_journal_coeditor_notes
; ?
;
_journal_paper_category      FA
_journal_techeditor_code      ?
_iucr_compatibility_tag          ACTA95
_journal_techeditor_notes  
;
;
_journal_coden_ASTM               ?
_journal_name_full                ?
_journal_year                     ?
_journal_volume                   ?
_journal_issue                    ?
_journal_page_first               ?
_journal_page_last                ?
_journal_suppl_publ_number        ?
_journal_suppl_publ_pages         ?

#==============================================================================

 
_audit_creation_method            'SHELXL-2018/3'
_shelx_SHELXL_version_number      '2018/3'
_chemical_name_systematic         ?
_chemical_name_common             ?
_chemical_melting_point           ?
_chemical_formula_moiety          ?
_chemical_formula_sum
 'C54 H58 Cl3 O11 Rb' 
_chemical_formula_weight          1074.82

loop_
 _atom_type_symbol
 _atom_type_description
 _atom_type_scat_dispersion_real
 _atom_type_scat_dispersion_imag
 _atom_type_scat_source
 'C'  'C'   0.0033   0.0016
 'International Tables Vol C Tables 4.2.6.8 and 6.1.1.4'
 'H'  'H'   0.0000   0.0000
 'International Tables Vol C Tables 4.2.6.8 and 6.1.1.4'
 'O'  'O'   0.0106   0.0060
 'International Tables Vol C Tables 4.2.6.8 and 6.1.1.4'
 'Rb'  'Rb'  -0.9393   2.9676
 'International Tables Vol C Tables 4.2.6.8 and 6.1.1.4'
 'Cl'  'Cl'   0.1484   0.1585
 'International Tables Vol C Tables 4.2.6.8 and 6.1.1.4'
 
_space_group_crystal_system       triclinic
_space_group_IT_number            2
_space_group_name_H-M_alt         'P -1'
_space_group_name_Hall            '-P 1'
 
_shelx_space_group_comment
;
The symmetry employed for this shelxl refinement is uniquely defined
by the following loop, which should always be used as a source of
symmetry information in preference to the above space-group names.
They are only intended as comments.
;
 
loop_
 _space_group_symop_operation_xyz
 'x, y, z'
 '-x, -y, -z'
 
_cell_length_a                    13.4400(3)
_cell_length_b                    14.3933(3)
_cell_length_c                    14.8036(3)
_cell_angle_alpha                 84.0730(10)
_cell_angle_beta                  76.7280(10)
_cell_angle_gamma                 62.7770(10)
_cell_volume                      2478.47(9)
_cell_formula_units_Z             2
_cell_measurement_temperature     173(2)
_cell_measurement_reflns_used      9848
_cell_measurement_theta_min        2.46
_cell_measurement_theta_max       24.24
 
_exptl_crystal_description        'block'
_exptl_crystal_colour             'colourless'
_exptl_crystal_density_meas       ?
_exptl_crystal_density_method     ?
_exptl_crystal_density_diffrn     1.440          
_exptl_crystal_F_000              1116
_exptl_transmission_factor_min    ?
_exptl_transmission_factor_max    ?
_exptl_crystal_size_max           0.320
_exptl_crystal_size_mid           0.180
_exptl_crystal_size_min           0.170
_exptl_absorpt_coefficient_mu     1.222
_shelx_estimated_absorpt_T_min    0.696
_shelx_estimated_absorpt_T_max    0.819
_exptl_absorpt_correction_type    MULTI-SCAN
_exptl_absorpt_correction_T_min   0.6958 
_exptl_absorpt_correction_T_max   0.8191 
_exptl_absorpt_process_details    SADABS 
_exptl_absorpt_special_details    ?
_diffrn_ambient_temperature       173(2)
_diffrn_radiation_wavelength      0.71073
_diffrn_radiation_type            MoK\a
_diffrn_source                    'fine-focus sealed tube'
_diffrn_measurement_device_type   'CCD detector'  
_diffrn_measurement_method        'phi and omega scans' 
_diffrn_detector_area_resol_mean  ?
_diffrn_reflns_number             57893
_diffrn_reflns_av_unetI/netI      0.0343
_diffrn_reflns_av_R_equivalents   0.0412
_diffrn_reflns_limit_h_min        -16
_diffrn_reflns_limit_h_max        16
_diffrn_reflns_limit_k_min        -17
_diffrn_reflns_limit_k_max        17
_diffrn_reflns_limit_l_min        -18
_diffrn_reflns_limit_l_max        18
_diffrn_reflns_theta_min          1.413
_diffrn_reflns_theta_max          26.000
_diffrn_reflns_theta_full         25.242
_diffrn_measured_fraction_theta_max   1.000
_diffrn_measured_fraction_theta_full  1.000
_diffrn_reflns_Laue_measured_fraction_max    1.000
_diffrn_reflns_Laue_measured_fraction_full   1.000
_diffrn_reflns_point_group_measured_fraction_max   1.000
_diffrn_reflns_point_group_measured_fraction_full  1.000
_reflns_number_total              9744
_reflns_number_gt                 7303
_reflns_threshold_expression      'I > 2\s(I)'
_reflns_Friedel_coverage          0.000
_reflns_Friedel_fraction_max      .
_reflns_Friedel_fraction_full     .
 
_reflns_special_details
;
 Reflections were merged by SHELXL according to the crystal
 class for the calculation of statistics and refinement.
 
 _reflns_Friedel_fraction is defined as the number of unique
 Friedel pairs measured divided by the number that would be
 possible theoretically, ignoring centric projections and
 systematic absences.
;
 
_computing_data_collection        'Bruker APEX software' 
_computing_cell_refinement        'Bruker APEX software' 
_computing_data_reduction         'Bruker APEX software' 
_computing_structure_solution     'SHELXT 2014/5 (Sheldrick, 2014)'
_computing_structure_refinement   SHELXL
_computing_molecular_graphics     ORTEP
_computing_publication_material   CIFTAB
_refine_special_details           ?
_refine_ls_structure_factor_coef  Fsqd
_refine_ls_matrix_type            full
_refine_ls_weighting_scheme       calc
_refine_ls_weighting_details
'w=1/[\s^2^(Fo^2^)+(0.0649P)^2^+1.7058P] where P=(Fo^2^+2Fc^2^)/3'
_atom_sites_solution_primary      ?
_atom_sites_solution_secondary    ?
_atom_sites_solution_hydrogens    mixed
_refine_ls_hydrogen_treatment     mixed
_refine_ls_extinction_method      none
_refine_ls_extinction_coef        .
_refine_ls_number_reflns          9744
_refine_ls_number_parameters      626
_refine_ls_number_restraints      18
_refine_ls_R_factor_all           0.0688
_refine_ls_R_factor_gt            0.0460
_refine_ls_wR_factor_ref          0.1296
_refine_ls_wR_factor_gt           0.1194
_refine_ls_goodness_of_fit_ref    1.044
_refine_ls_restrained_S_all       1.043
_refine_ls_shift/su_max           0.001
_refine_ls_shift/su_mean          0.000
 
loop_
 _atom_site_label
 _atom_site_type_symbol
 _atom_site_fract_x
 _atom_site_fract_y
 _atom_site_fract_z
 _atom_site_U_iso_or_equiv
 _atom_site_adp_type
 _atom_site_occupancy
 _atom_site_site_symmetry_order  
 _atom_site_calc_flag
 _atom_site_refinement_flags_posn
 _atom_site_refinement_flags_adp
 _atom_site_refinement_flags_occupancy
 _atom_site_disorder_assembly
 _atom_site_disorder_group
Rb1 Rb 0.83312(4) 0.25249(3) 0.18667(2) 0.05781(13) Uani 1 1 d . . . . .
O1 O 0.78895(17) 0.06242(14) 0.25419(13) 0.0333(4) Uani 1 1 d . . . . .
H1A H 0.728046 0.080950 0.262172 0.041(10) Uiso 1 1 d R . . . .
O2 O 0.57018(15) 0.13823(14) 0.29080(14) 0.0357(4) Uani 1 1 d . . . . .
H2A H 0.513456 0.222606 0.289176 0.088(13) Uiso 1 1 d R . . . .
O3 O 0.45577(15) 0.32338(14) 0.28008(13) 0.0324(4) Uani 1 1 d . . . . .
O4 O 0.54142(16) 0.45294(14) 0.21922(15) 0.0387(5) Uani 1 1 d . . . . .
O5 O 0.81626(15) 0.43496(14) 0.27020(12) 0.0301(4) Uani 1 1 d . . . . .
H5B H 0.512813 0.417772 0.235451 0.034(9) Uiso 1 1 d R . . . .
O6 O 0.93300(16) 0.40354(16) 0.08442(13) 0.0411(5) Uani 1 1 d . . . . .
O7 O 0.91302(19) 0.25473(19) -0.01431(16) 0.0561(6) Uani 1 1 d . . . . .
O8 O 1.09516(18) 0.07594(18) 0.04882(14) 0.0477(5) Uani 1 1 d . . . . .
O9 O 1.18657(16) 0.14498(15) 0.16878(13) 0.0362(4) Uani 1 1 d . . . . .
O10 O 1.00274(14) 0.18887(14) 0.31900(12) 0.0292(4) Uani 1 1 d . . . . .
O11 O 0.6737(2) 0.2279(3) 0.10228(19) 0.0756(8) Uani 1 1 d . . . . .
H1 H 0.616429 0.232402 0.142651 0.9(3) Uiso 1 1 calc R . . . .
C1 C 0.8327(2) -0.03816(19) 0.28474(17) 0.0271(6) Uani 1 1 d . . . . .
C2 C 0.9306(2) -0.0735(2) 0.32194(17) 0.0281(6) Uani 1 1 d . . . . .
C3 C 0.9787(2) -0.1757(2) 0.35337(19) 0.0330(6) Uani 1 1 d . . . . .
H3A H 1.044813 -0.200337 0.379269 0.040 Uiso 1 1 calc R U . . .
C4 C 0.9319(2) -0.2421(2) 0.3476(2) 0.0368(7) Uani 1 1 d . . . . .
H4A H 0.965758 -0.311950 0.369272 0.044 Uiso 1 1 calc R U . . .
C5 C 0.8360(2) -0.2067(2) 0.31028(19) 0.0333(6) Uani 1 1 d . . . . .
H5A H 0.803767 -0.252512 0.307036 0.040 Uiso 1 1 calc R U . . .
C6 C 0.7851(2) -0.1049(2) 0.27715(17) 0.0288(6) Uani 1 1 d . . . . .
C7 C 0.5197(2) 0.0782(2) 0.33372(18) 0.0286(6) Uani 1 1 d . . . . .
C8 C 0.5702(2) -0.0267(2) 0.30666(19) 0.0309(6) Uani 1 1 d . . . . .
C9 C 0.5212(2) -0.0903(2) 0.3519(2) 0.0377(7) Uani 1 1 d . . . . .
H9A H 0.554465 -0.161454 0.333882 0.045 Uiso 1 1 calc R U . . .
C10 C 0.4258(2) -0.0521(2) 0.4219(2) 0.0407(7) Uani 1 1 d . . . . .
H10A H 0.393493 -0.096546 0.452039 0.049 Uiso 1 1 calc R U . . .
C11 C 0.3767(2) 0.0519(2) 0.4485(2) 0.0364(6) Uani 1 1 d . . . . .
H11A H 0.310855 0.078108 0.497177 0.044 Uiso 1 1 calc R U . . .
C12 C 0.4223(2) 0.1183(2) 0.40503(18) 0.0289(6) Uani 1 1 d . . . . .
C13 C 0.3420(2) 0.35949(19) 0.31018(18) 0.0283(6) Uani 1 1 d . . . . .
C14 C 0.2970(2) 0.3153(2) 0.38757(18) 0.0301(6) Uani 1 1 d . . . . .
C15 C 0.1794(2) 0.3590(2) 0.4181(2) 0.0359(6) Uani 1 1 d . . . . .
H15A H 0.147995 0.330311 0.470961 0.043 Uiso 1 1 calc R U . . .
C16 C 0.1066(2) 0.4435(2) 0.3735(2) 0.0394(7) Uani 1 1 d . . . . .
H16A H 0.026249 0.472660 0.395856 0.047 Uiso 1 1 calc R U . . .
C17 C 0.1520(2) 0.4850(2) 0.2962(2) 0.0373(7) Uani 1 1 d . . . . .
H17A H 0.102042 0.541952 0.264662 0.045 Uiso 1 1 calc R U . . .
C18 C 0.2693(2) 0.4447(2) 0.26395(18) 0.0293(6) Uani 1 1 d . . . . .
C19 C 0.4571(2) 0.55279(19) 0.21866(18) 0.0290(6) Uani 1 1 d . . . . .
C20 C 0.3486(2) 0.5755(2) 0.20529(17) 0.0285(6) Uani 1 1 d . . . . .
C21 C 0.2673(2) 0.6796(2) 0.20928(18) 0.0321(6) Uani 1 1 d . . . . .
H21A H 0.192152 0.696299 0.202992 0.039 Uiso 1 1 calc R U . . .
C22 C 0.2928(2) 0.7589(2) 0.22209(19) 0.0351(6) Uani 1 1 d . . . . .
H22A H 0.235543 0.829389 0.225505 0.042 Uiso 1 1 calc R U . . .
C23 C 0.4024(2) 0.7352(2) 0.22998(18) 0.0321(6) Uani 1 1 d . . . . .
H23A H 0.421039 0.790149 0.236133 0.038 Uiso 1 1 calc R U . . .
C24 C 0.4856(2) 0.6323(2) 0.22904(17) 0.0292(6) Uani 1 1 d . . . . .
C25 C 0.7323(2) 0.48654(19) 0.34734(17) 0.0272(6) Uani 1 1 d . . . . .
C26 C 0.6280(2) 0.5672(2) 0.33493(18) 0.0289(6) Uani 1 1 d . . . . .
C27 C 0.5446(2) 0.6133(2) 0.41394(19) 0.0344(6) Uani 1 1 d . . . . .
H27A H 0.472423 0.668412 0.407378 0.041 Uiso 1 1 calc R U . . .
C28 C 0.5652(3) 0.5801(2) 0.50139(19) 0.0378(7) Uani 1 1 d . . . . .
H28A H 0.507091 0.611782 0.554487 0.045 Uiso 1 1 calc R U . . .
C29 C 0.6698(3) 0.5012(2) 0.51220(19) 0.0359(6) Uani 1 1 d . . . . .
H29A H 0.683784 0.480194 0.572859 0.043 Uiso 1 1 calc R U . . .
C30 C 0.7554(2) 0.4518(2) 0.43529(18) 0.0295(6) Uani 1 1 d . . . . .
C31 C 0.9245(2) 0.1763(2) 0.39359(17) 0.0261(5) Uani 1 1 d . . . . .
C32 C 0.8589(2) 0.2582(2) 0.45713(17) 0.0271(5) Uani 1 1 d . . . . .
C33 C 0.7840(2) 0.2427(2) 0.53256(17) 0.0290(6) Uani 1 1 d . . . . .
H33A H 0.738908 0.296539 0.577540 0.035 Uiso 1 1 calc R U . . .
C34 C 0.7743(2) 0.1515(2) 0.54288(18) 0.0313(6) Uani 1 1 d . . . . .
H34A H 0.724736 0.141658 0.595866 0.038 Uiso 1 1 calc R U . . .
C35 C 0.8365(2) 0.0731(2) 0.47628(18) 0.0296(6) Uani 1 1 d . . . . .
H35A H 0.826931 0.011193 0.482786 0.036 Uiso 1 1 calc R U . . .
C36 C 0.9126(2) 0.0847(2) 0.40038(17) 0.0263(5) Uani 1 1 d . . . . .
C37 C 0.6807(2) -0.0699(2) 0.23569(19) 0.0341(6) Uani 1 1 d . . . . .
H37A H 0.679336 -0.015696 0.188380 0.041 Uiso 1 1 calc R U . . .
H37B H 0.686629 -0.130083 0.203977 0.041 Uiso 1 1 calc R U . . .
C38 C 0.3744(2) 0.2277(2) 0.44136(19) 0.0319(6) Uani 1 1 d . . . . .
H38A H 0.439395 0.241503 0.444074 0.038 Uiso 1 1 calc R U . . .
H38B H 0.331363 0.230388 0.505800 0.038 Uiso 1 1 calc R U . . .
C39 C 0.3197(2) 0.4920(2) 0.18159(18) 0.0320(6) Uani 1 1 d . . . . .
H39A H 0.264697 0.522663 0.139714 0.038 Uiso 1 1 calc R U . . .
H39B H 0.390125 0.435350 0.147042 0.038 Uiso 1 1 calc R U . . .
C40 C 0.6051(2) 0.6047(2) 0.23872(18) 0.0313(6) Uani 1 1 d . . . . .
H40A H 0.618979 0.666946 0.223243 0.038 Uiso 1 1 calc R U . . .
H40B H 0.660153 0.549373 0.193123 0.038 Uiso 1 1 calc R U . . .
C41 C 0.8674(2) 0.3601(2) 0.44762(19) 0.0321(6) Uani 1 1 d . . . . .
H41A H 0.928374 0.355890 0.393465 0.038 Uiso 1 1 calc R U . . .
H41B H 0.888847 0.371567 0.503699 0.038 Uiso 1 1 calc R U . . .
C42 C 0.9817(2) -0.0009(2) 0.32760(19) 0.0308(6) Uani 1 1 d . . . . .
H42A H 0.990672 0.032197 0.266195 0.037 Uiso 1 1 calc R U . . .
H42B H 1.059059 -0.042765 0.341077 0.037 Uiso 1 1 calc R U . . .
C43 C 0.8835(2) 0.4880(2) 0.2283(2) 0.0369(6) Uani 1 1 d . . . . .
H43A H 0.914292 0.504317 0.275929 0.044 Uiso 1 1 calc R U . . .
H43B H 0.835521 0.554378 0.200181 0.044 Uiso 1 1 calc R U . . .
C44 C 0.9791(2) 0.4188(3) 0.1557(2) 0.0407(7) Uani 1 1 d . . . . .
H44A H 1.030522 0.451252 0.129508 0.049 Uiso 1 1 calc R U . . .
H44B H 1.024171 0.350714 0.183129 0.049 Uiso 1 1 calc R U . . .
C45 C 1.0187(3) 0.3442(3) 0.0079(2) 0.0479(8) Uani 1 1 d . . . . .
H45A H 1.074816 0.277824 0.030227 0.057 Uiso 1 1 calc R U . . .
H45B H 1.059738 0.384048 -0.024976 0.057 Uiso 1 1 calc R U . . .
C46 C 0.9608(3) 0.3225(3) -0.0554(2) 0.0540(9) Uani 1 1 d . . . . .
H46A H 0.899411 0.389142 -0.071919 0.065 Uiso 1 1 calc R U . . .
H46B H 1.016610 0.290419 -0.113273 0.065 Uiso 1 1 calc R U . . .
C47 C 0.9652(3) 0.1523(3) -0.0541(3) 0.0628(10) Uani 1 1 d . . . . .
H47A H 0.961256 0.159289 -0.120605 0.075 Uiso 1 1 calc R U . . .
H47B H 0.920593 0.114779 -0.023247 0.075 Uiso 1 1 calc R U . . .
C48 C 1.0865(3) 0.0885(3) -0.0461(2) 0.0564(9) Uani 1 1 d . . . . .
H48A H 1.116809 0.019132 -0.074804 0.068 Uiso 1 1 calc R U . . .
H48B H 1.132989 0.123328 -0.079716 0.068 Uiso 1 1 calc R U . . .
C49 C 1.2117(3) 0.0250(3) 0.0572(2) 0.0463(8) Uani 1 1 d . . . . .
H49A H 1.255922 0.055052 0.012115 0.056 Uiso 1 1 calc R U . . .
H49B H 1.244479 -0.050336 0.043037 0.056 Uiso 1 1 calc R U . . .
C50 C 1.2201(3) 0.0382(2) 0.1533(2) 0.0402(7) Uani 1 1 d . . . . .
H50A H 1.169918 0.014517 0.198808 0.048 Uiso 1 1 calc R U . . .
H50B H 1.299745 -0.004674 0.161423 0.048 Uiso 1 1 calc R U . . .
C51 C 1.1937(2) 0.1669(2) 0.25797(19) 0.0351(6) Uani 1 1 d . . . . .
H51A H 1.174530 0.241811 0.260766 0.042 Uiso 1 1 calc R U . . .
H51B H 1.273641 0.125801 0.265893 0.042 Uiso 1 1 calc R U . . .
C52 C 1.1164(2) 0.1430(2) 0.33723(19) 0.0328(6) Uani 1 1 d . . . . .
H52A H 1.145246 0.066398 0.344283 0.039 Uiso 1 1 calc R U . . .
H52B H 1.115167 0.171680 0.395664 0.039 Uiso 1 1 calc R U . . .
C53 C 0.6373(3) 0.2972(4) 0.0288(3) 0.0747(12) Uani 1 1 d . . . . .
H53A H 0.583588 0.282951 0.004636 0.112 Uiso 1 1 calc R U . . .
H53B H 0.599437 0.369331 0.051512 0.112 Uiso 1 1 calc R U . . .
H53C H 0.703663 0.287409 -0.020861 0.112 Uiso 1 1 calc R U . . .
C54 C 0.6361(3) 0.7916(3) 0.9656(2) 0.0571(9) Uani 1 1 d . U . . .
H54A H 0.703707 0.805246 0.939198 0.069 Uiso 1 1 calc R U . . .
Cl1 Cl 0.68672(10) 0.65921(9) 0.99385(7) 0.0752(3) Uani 1 1 d . U . . .
Cl2 Cl 0.55935(9) 0.86884(9) 1.06669(6) 0.0694(3) Uani 1 1 d . U . . .
Cl3 Cl 0.55217(9) 0.82677(10) 0.88263(6) 0.0722(3) Uani 1 1 d . U . . .
 
loop_
 _atom_site_aniso_label
 _atom_site_aniso_U_11
 _atom_site_aniso_U_22
 _atom_site_aniso_U_33
 _atom_site_aniso_U_23
 _atom_site_aniso_U_13
 _atom_site_aniso_U_12
Rb1 0.1021(3) 0.0610(2) 0.03970(19) 0.01327(15) -0.03021(18) -0.0569(2)
O1 0.0277(11) 0.0274(10) 0.0432(11) 0.0038(8) -0.0099(8) -0.0104(8)
O2 0.0281(10) 0.0263(10) 0.0474(12) 0.0040(8) -0.0022(8) -0.0112(8)
O3 0.0251(9) 0.0282(9) 0.0406(11) 0.0054(8) -0.0076(8) -0.0099(8)
O4 0.0335(10) 0.0252(10) 0.0583(13) 0.0047(9) -0.0162(9) -0.0117(9)
O5 0.0307(10) 0.0327(10) 0.0291(10) -0.0013(8) -0.0027(8) -0.0174(8)
O6 0.0312(10) 0.0529(13) 0.0343(11) 0.0007(9) -0.0057(8) -0.0152(9)
O7 0.0492(13) 0.0673(16) 0.0474(13) -0.0135(12) -0.0072(11) -0.0211(12)
O8 0.0437(12) 0.0607(14) 0.0356(11) -0.0067(10) -0.0028(9) -0.0219(11)
O9 0.0388(11) 0.0385(11) 0.0313(10) 0.0036(8) -0.0037(8) -0.0198(9)
O10 0.0230(9) 0.0405(10) 0.0252(9) 0.0050(8) -0.0050(7) -0.0160(8)
O11 0.0784(19) 0.117(2) 0.0536(16) 0.0134(15) -0.0225(14) -0.0607(18)
C1 0.0259(13) 0.0261(13) 0.0241(13) -0.0024(10) -0.0013(10) -0.0085(11)
C2 0.0231(13) 0.0328(14) 0.0239(13) -0.0063(11) 0.0013(10) -0.0100(11)
C3 0.0239(13) 0.0346(15) 0.0321(14) -0.0005(11) -0.0077(11) -0.0049(12)
C4 0.0348(15) 0.0257(14) 0.0378(16) 0.0018(12) -0.0036(12) -0.0053(12)
C5 0.0338(15) 0.0286(14) 0.0345(15) -0.0053(11) -0.0019(12) -0.0128(12)
C6 0.0257(13) 0.0311(14) 0.0260(13) -0.0058(11) -0.0028(10) -0.0097(11)
C7 0.0274(13) 0.0299(14) 0.0335(14) 0.0059(11) -0.0129(11) -0.0153(11)
C8 0.0291(14) 0.0331(14) 0.0361(15) 0.0022(11) -0.0163(11) -0.0148(12)
C9 0.0356(15) 0.0321(15) 0.0542(18) 0.0019(13) -0.0193(14) -0.0184(13)
C10 0.0352(16) 0.0392(16) 0.059(2) 0.0106(14) -0.0164(14) -0.0254(14)
C11 0.0284(14) 0.0415(16) 0.0428(16) 0.0086(13) -0.0113(12) -0.0185(13)
C12 0.0279(13) 0.0305(14) 0.0324(14) 0.0068(11) -0.0135(11) -0.0146(11)
C13 0.0282(14) 0.0260(13) 0.0319(14) -0.0043(11) -0.0077(11) -0.0116(11)
C14 0.0311(14) 0.0286(13) 0.0325(14) -0.0024(11) -0.0079(11) -0.0139(12)
C15 0.0327(15) 0.0347(15) 0.0414(16) -0.0041(12) -0.0035(12) -0.0170(13)
C16 0.0257(14) 0.0363(16) 0.0546(19) -0.0057(14) -0.0060(13) -0.0123(12)
C17 0.0305(15) 0.0302(14) 0.0514(18) -0.0001(13) -0.0173(13) -0.0097(12)
C18 0.0299(14) 0.0283(14) 0.0335(14) -0.0028(11) -0.0123(11) -0.0131(11)
C19 0.0303(14) 0.0247(13) 0.0276(13) 0.0021(10) -0.0087(11) -0.0078(11)
C20 0.0338(14) 0.0284(13) 0.0236(13) 0.0036(10) -0.0081(11) -0.0137(12)
C21 0.0294(14) 0.0340(15) 0.0285(14) 0.0038(11) -0.0082(11) -0.0101(12)
C22 0.0360(15) 0.0246(14) 0.0350(15) 0.0025(11) -0.0045(12) -0.0072(12)
C23 0.0406(16) 0.0270(14) 0.0292(14) 0.0025(11) -0.0049(12) -0.0172(12)
C24 0.0342(14) 0.0297(14) 0.0230(13) 0.0047(10) -0.0068(11) -0.0142(12)
C25 0.0315(14) 0.0280(13) 0.0269(13) -0.0027(10) -0.0031(11) -0.0183(11)
C26 0.0327(14) 0.0306(14) 0.0306(14) 0.0010(11) -0.0087(11) -0.0195(12)
C27 0.0354(15) 0.0282(14) 0.0380(16) -0.0038(12) -0.0068(12) -0.0125(12)
C28 0.0474(17) 0.0342(15) 0.0304(15) -0.0076(12) -0.0014(13) -0.0186(14)
C29 0.0525(18) 0.0345(15) 0.0262(14) -0.0006(11) -0.0103(13) -0.0229(14)
C30 0.0354(15) 0.0276(13) 0.0324(14) -0.0006(11) -0.0097(11) -0.0185(12)
C31 0.0203(12) 0.0359(14) 0.0237(13) 0.0047(11) -0.0079(10) -0.0133(11)
C32 0.0256(13) 0.0328(14) 0.0275(13) 0.0031(11) -0.0119(11) -0.0146(11)
C33 0.0270(13) 0.0342(14) 0.0250(13) -0.0023(11) -0.0048(11) -0.0130(11)
C34 0.0281(14) 0.0399(15) 0.0273(13) 0.0001(11) -0.0016(11) -0.0184(12)
C35 0.0267(13) 0.0328(14) 0.0320(14) 0.0018(11) -0.0049(11) -0.0165(12)
C36 0.0191(12) 0.0309(14) 0.0273(13) 0.0013(10) -0.0072(10) -0.0090(11)
C37 0.0384(15) 0.0327(15) 0.0345(15) -0.0032(12) -0.0123(12) -0.0159(12)
C38 0.0324(14) 0.0337(14) 0.0305(14) 0.0009(11) -0.0064(11) -0.0158(12)
C39 0.0328(14) 0.0317(14) 0.0317(14) 0.0011(11) -0.0139(12) -0.0115(12)
C40 0.0330(14) 0.0307(14) 0.0320(14) 0.0031(11) -0.0061(11) -0.0166(12)
C41 0.0338(15) 0.0376(15) 0.0319(14) 0.0027(12) -0.0115(12) -0.0203(12)
C42 0.0191(12) 0.0356(15) 0.0335(14) -0.0032(11) -0.0026(11) -0.0095(11)
C43 0.0354(15) 0.0418(16) 0.0401(16) 0.0034(13) -0.0063(12) -0.0243(13)
C44 0.0314(15) 0.0524(18) 0.0409(17) 0.0090(14) -0.0097(13) -0.0218(14)
C45 0.0369(17) 0.059(2) 0.0360(17) 0.0055(15) -0.0009(13) -0.0153(15)
C46 0.051(2) 0.065(2) 0.0325(17) -0.0012(15) -0.0073(14) -0.0147(18)
C47 0.063(2) 0.077(3) 0.052(2) -0.0160(19) -0.0160(18) -0.029(2)
C48 0.060(2) 0.062(2) 0.0397(18) -0.0148(16) -0.0051(16) -0.0213(18)
C49 0.0419(18) 0.0488(18) 0.0429(18) -0.0075(14) 0.0026(14) -0.0196(15)
C50 0.0378(16) 0.0347(15) 0.0444(17) 0.0009(13) -0.0023(13) -0.0160(13)
C51 0.0286(14) 0.0458(17) 0.0339(15) 0.0023(12) -0.0058(12) -0.0200(13)
C52 0.0241(13) 0.0444(16) 0.0313(14) 0.0033(12) -0.0089(11) -0.0156(12)
C53 0.053(2) 0.114(4) 0.043(2) -0.002(2) -0.0069(17) -0.027(2)
C54 0.064(2) 0.085(3) 0.0414(18) 0.0065(17) -0.0104(16) -0.051(2)
Cl1 0.0917(8) 0.0753(7) 0.0648(6) 0.0021(5) -0.0184(5) -0.0421(6)
Cl2 0.0836(7) 0.0872(7) 0.0470(5) -0.0099(5) -0.0041(5) -0.0486(6)
Cl3 0.0791(7) 0.1144(9) 0.0496(5) 0.0139(5) -0.0278(5) -0.0619(6)
 
_geom_special_details
;
 All esds (except the esd in the dihedral angle between two l.s. planes)
 are estimated using the full covariance matrix.  The cell esds are taken
 into account individually in the estimation of esds in distances, angles
 and torsion angles; correlations between esds in cell parameters are only
 used when they are defined by crystal symmetry.  An approximate (isotropic)
 treatment of cell esds is used for estimating esds involving l.s. planes.
;
 
loop_
 _geom_bond_atom_site_label_1
 _geom_bond_atom_site_label_2
 _geom_bond_distance
 _geom_bond_site_symmetry_2
 _geom_bond_publ_flag
Rb1 O11 2.879(3) . ?
Rb1 O5 2.9114(17) . ?
Rb1 O7 2.924(2) . ?
Rb1 O1 3.0797(18) . ?
Rb1 O10 3.1052(17) . ?
Rb1 O6 3.143(2) . ?
Rb1 C31 3.449(2) . ?
Rb1 O8 3.551(2) . ?
Rb1 O4 3.6052(19) . ?
Rb1 C44 3.667(3) . ?
Rb1 C47 3.708(4) . ?
Rb1 C53 3.710(4) . ?
O1 C1 1.362(3) . ?
O1 H1A 0.7193 . ?
O2 C7 1.355(3) . ?
O2 H2A 1.1009 . ?
O3 C13 1.347(3) . ?
O3 H2A 1.3046 . ?
O4 C19 1.365(3) . ?
O4 H5B 0.7565 . ?
O5 C25 1.395(3) . ?
O5 C43 1.435(3) . ?
O6 C44 1.420(4) . ?
O6 C45 1.428(4) . ?
O7 C46 1.416(4) . ?
O7 C47 1.433(4) . ?
O8 C48 1.423(4) . ?
O8 C49 1.423(4) . ?
O9 C50 1.417(3) . ?
O9 C51 1.423(3) . ?
O10 C31 1.399(3) . ?
O10 C52 1.440(3) . ?
O11 C53 1.411(5) . ?
O11 H1 0.8400 . ?
C1 C2 1.399(4) . ?
C1 C6 1.400(4) . ?
C2 C3 1.387(4) . ?
C2 C42 1.508(4) . ?
C3 C4 1.382(4) . ?
C3 H3A 0.9500 . ?
C4 C5 1.376(4) . ?
C4 H4A 0.9500 . ?
C5 C6 1.394(4) . ?
C5 H5A 0.9500 . ?
C6 C37 1.512(4) . ?
C7 C8 1.401(4) . ?
C7 C12 1.401(4) . ?
C8 C9 1.394(4) . ?
C8 C37 1.507(4) . ?
C9 C10 1.372(4) . ?
C9 H9A 0.9500 . ?
C10 C11 1.390(4) . ?
C10 H10A 0.9500 . ?
C11 C12 1.389(4) . ?
C11 H11A 0.9500 . ?
C12 C38 1.508(4) . ?
C13 C18 1.402(4) . ?
C13 C14 1.403(4) . ?
C14 C15 1.385(4) . ?
C14 C38 1.509(4) . ?
C15 C16 1.383(4) . ?
C15 H15A 0.9500 . ?
C16 C17 1.382(4) . ?
C16 H16A 0.9500 . ?
C17 C18 1.388(4) . ?
C17 H17A 0.9500 . ?
C18 C39 1.509(4) . ?
C19 C24 1.395(4) . ?
C19 C20 1.397(4) . ?
C20 C21 1.390(4) . ?
C20 C39 1.516(4) . ?
C21 C22 1.374(4) . ?
C21 H21A 0.9500 . ?
C22 C23 1.383(4) . ?
C22 H22A 0.9500 . ?
C23 C24 1.388(4) . ?
C23 H23A 0.9500 . ?
C24 C40 1.506(4) . ?
C25 C26 1.390(4) . ?
C25 C30 1.397(4) . ?
C26 C27 1.394(4) . ?
C26 C40 1.518(4) . ?
C27 C28 1.377(4) . ?
C27 H27A 0.9500 . ?
C28 C29 1.377(4) . ?
C28 H28A 0.9500 . ?
C29 C30 1.394(4) . ?
C29 H29A 0.9500 . ?
C30 C41 1.517(4) . ?
C31 C36 1.391(4) . ?
C31 C32 1.396(4) . ?
C32 C33 1.396(4) . ?
C32 C41 1.514(4) . ?
C33 C34 1.367(4) . ?
C33 H33A 0.9500 . ?
C34 C35 1.390(4) . ?
C34 H34A 0.9500 . ?
C35 C36 1.387(4) . ?
C35 H35A 0.9500 . ?
C36 C42 1.519(4) . ?
C37 H37A 0.9900 . ?
C37 H37B 0.9900 . ?
C38 H38A 0.9900 . ?
C38 H38B 0.9900 . ?
C39 H39A 0.9900 . ?
C39 H39B 0.9900 . ?
C40 H40A 0.9900 . ?
C40 H40B 0.9900 . ?
C41 H41A 0.9900 . ?
C41 H41B 0.9900 . ?
C42 H42A 0.9900 . ?
C42 H42B 0.9900 . ?
C43 C44 1.489(4) . ?
C43 H43A 0.9900 . ?
C43 H43B 0.9900 . ?
C44 H44A 0.9900 . ?
C44 H44B 0.9900 . ?
C45 C46 1.483(5) . ?
C45 H45A 0.9900 . ?
C45 H45B 0.9900 . ?
C46 H46A 0.9900 . ?
C46 H46B 0.9900 . ?
C47 C48 1.488(5) . ?
C47 H47A 0.9900 . ?
C47 H47B 0.9900 . ?
C48 H48A 0.9900 . ?
C48 H48B 0.9900 . ?
C49 C50 1.491(4) . ?
C49 H49A 0.9900 . ?
C49 H49B 0.9900 . ?
C50 H50A 0.9900 . ?
C50 H50B 0.9900 . ?
C51 C52 1.503(4) . ?
C51 H51A 0.9900 . ?
C51 H51B 0.9900 . ?
C52 H52A 0.9900 . ?
C52 H52B 0.9900 . ?
C53 H53A 0.9800 . ?
C53 H53B 0.9800 . ?
C53 H53C 0.9800 . ?
C54 Cl3 1.739(4) . ?
C54 Cl1 1.746(4) . ?
C54 Cl2 1.768(4) . ?
C54 H54A 1.0000 . ?
 
loop_
 _geom_angle_atom_site_label_1
 _geom_angle_atom_site_label_2
 _geom_angle_atom_site_label_3
 _geom_angle
 _geom_angle_site_symmetry_1
 _geom_angle_site_symmetry_3
 _geom_angle_publ_flag
O11 Rb1 O5 130.58(8) . . ?
O11 Rb1 O7 73.01(7) . . ?
O5 Rb1 O7 109.87(6) . . ?
O11 Rb1 O1 64.88(7) . . ?
O5 Rb1 O1 136.87(5) . . ?
O7 Rb1 O1 113.26(6) . . ?
O11 Rb1 O10 154.20(7) . . ?
O5 Rb1 O10 68.63(5) . . ?
O7 Rb1 O10 120.53(6) . . ?
O1 Rb1 O10 89.32(5) . . ?
O11 Rb1 O6 116.01(7) . . ?
O5 Rb1 O6 55.00(5) . . ?
O7 Rb1 O6 56.00(6) . . ?
O1 Rb1 O6 165.29(5) . . ?
O10 Rb1 O6 88.80(5) . . ?
O11 Rb1 C31 135.02(7) . . ?
O5 Rb1 C31 72.02(6) . . ?
O7 Rb1 C31 143.31(6) . . ?
O1 Rb1 C31 73.71(6) . . ?
O10 Rb1 C31 23.91(5) . . ?
O6 Rb1 C31 108.54(6) . . ?
O11 Rb1 O8 100.03(7) . . ?
O5 Rb1 O8 120.67(5) . . ?
O7 Rb1 O8 51.66(6) . . ?
O1 Rb1 O8 87.36(5) . . ?
O10 Rb1 O8 77.28(5) . . ?
O6 Rb1 O8 78.00(5) . . ?
C31 Rb1 O8 94.71(5) . . ?
O11 Rb1 O4 60.69(7) . . ?
O5 Rb1 O4 71.02(5) . . ?
O7 Rb1 O4 102.49(6) . . ?
O1 Rb1 O4 99.14(5) . . ?
O10 Rb1 O4 128.42(5) . . ?
O6 Rb1 O4 93.44(5) . . ?
C31 Rb1 O4 112.10(5) . . ?
O8 Rb1 O4 153.18(5) . . ?
O11 Rb1 C44 137.38(8) . . ?
O5 Rb1 C44 40.27(6) . . ?
O7 Rb1 C44 76.16(7) . . ?
O1 Rb1 C44 156.91(6) . . ?
O10 Rb1 C44 68.21(6) . . ?
O6 Rb1 C44 22.42(6) . . ?
C31 Rb1 C44 86.38(6) . . ?
O8 Rb1 C44 82.65(6) . . ?
O4 Rb1 C44 99.14(6) . . ?
O11 Rb1 C47 68.88(8) . . ?
O5 Rb1 C47 128.87(8) . . ?
O7 Rb1 C47 21.00(8) . . ?
O1 Rb1 C47 93.77(8) . . ?
O10 Rb1 C47 115.11(7) . . ?
O6 Rb1 C47 73.89(8) . . ?
C31 Rb1 C47 132.67(7) . . ?
O8 Rb1 C47 38.33(7) . . ?
O4 Rb1 C47 114.94(7) . . ?
C44 Rb1 C47 91.21(8) . . ?
O11 Rb1 C53 20.10(9) . . ?
O5 Rb1 C53 117.63(9) . . ?
O7 Rb1 C53 59.90(8) . . ?
O1 Rb1 C53 84.85(9) . . ?
O10 Rb1 C53 173.57(9) . . ?
O6 Rb1 C53 96.15(8) . . ?
C31 Rb1 C53 153.55(8) . . ?
O8 Rb1 C53 99.69(7) . . ?
O4 Rb1 C53 55.54(7) . . ?
C44 Rb1 C53 117.29(9) . . ?
C47 Rb1 C53 62.73(8) . . ?
C1 O1 Rb1 147.00(16) . . ?
C1 O1 H1A 106.3 . . ?
Rb1 O1 H1A 106.2 . . ?
C7 O2 H2A 115.8 . . ?
C13 O3 H2A 113.8 . . ?
C19 O4 Rb1 155.17(16) . . ?
C19 O4 H5B 107.4 . . ?
Rb1 O4 H5B 97.4 . . ?
C25 O5 C43 113.81(19) . . ?
C25 O5 Rb1 122.98(14) . . ?
C43 O5 Rb1 122.71(15) . . ?
C44 O6 C45 113.1(2) . . ?
C44 O6 Rb1 100.03(16) . . ?
C45 O6 Rb1 104.88(18) . . ?
C46 O7 C47 116.3(3) . . ?
C46 O7 Rb1 120.94(18) . . ?
C47 O7 Rb1 112.0(2) . . ?
C48 O8 C49 110.8(2) . . ?
C48 O8 Rb1 109.36(18) . . ?
C49 O8 Rb1 135.65(17) . . ?
C50 O9 C51 114.4(2) . . ?
C31 O10 C52 112.03(18) . . ?
C31 O10 Rb1 91.96(12) . . ?
C52 O10 Rb1 152.26(14) . . ?
C53 O11 Rb1 115.4(2) . . ?
C53 O11 H1 109.5 . . ?
Rb1 O11 H1 110.3 . . ?
O1 C1 C2 116.7(2) . . ?
O1 C1 C6 122.3(2) . . ?
C2 C1 C6 120.9(2) . . ?
C3 C2 C1 118.8(2) . . ?
C3 C2 C42 121.2(2) . . ?
C1 C2 C42 120.0(2) . . ?
C4 C3 C2 121.0(3) . . ?
C4 C3 H3A 119.5 . . ?
C2 C3 H3A 119.5 . . ?
C5 C4 C3 119.7(3) . . ?
C5 C4 H4A 120.1 . . ?
C3 C4 H4A 120.1 . . ?
C4 C5 C6 121.4(3) . . ?
C4 C5 H5A 119.3 . . ?
C6 C5 H5A 119.3 . . ?
C5 C6 C1 118.2(2) . . ?
C5 C6 C37 119.4(2) . . ?
C1 C6 C37 122.4(2) . . ?
O2 C7 C8 117.9(2) . . ?
O2 C7 C12 121.3(2) . . ?
C8 C7 C12 120.8(2) . . ?
C9 C8 C7 118.6(3) . . ?
C9 C8 C37 121.7(2) . . ?
C7 C8 C37 119.5(2) . . ?
C10 C9 C8 121.3(3) . . ?
C10 C9 H9A 119.4 . . ?
C8 C9 H9A 119.4 . . ?
C9 C10 C11 119.6(3) . . ?
C9 C10 H10A 120.2 . . ?
C11 C10 H10A 120.2 . . ?
C12 C11 C10 121.1(3) . . ?
C12 C11 H11A 119.5 . . ?
C10 C11 H11A 119.5 . . ?
C11 C12 C7 118.6(2) . . ?
C11 C12 C38 119.9(2) . . ?
C7 C12 C38 121.2(2) . . ?
O3 C13 C18 118.4(2) . . ?
O3 C13 C14 121.1(2) . . ?
C18 C13 C14 120.6(2) . . ?
C15 C14 C13 118.5(2) . . ?
C15 C14 C38 120.3(2) . . ?
C13 C14 C38 121.0(2) . . ?
C16 C15 C14 121.6(3) . . ?
C16 C15 H15A 119.2 . . ?
C14 C15 H15A 119.2 . . ?
C17 C16 C15 119.4(3) . . ?
C17 C16 H16A 120.3 . . ?
C15 C16 H16A 120.3 . . ?
C16 C17 C18 121.0(3) . . ?
C16 C17 H17A 119.5 . . ?
C18 C17 H17A 119.5 . . ?
C17 C18 C13 118.9(3) . . ?
C17 C18 C39 121.4(2) . . ?
C13 C18 C39 119.7(2) . . ?
O4 C19 C24 116.5(2) . . ?
O4 C19 C20 122.4(2) . . ?
C24 C19 C20 121.1(2) . . ?
C21 C20 C19 118.0(2) . . ?
C21 C20 C39 119.6(2) . . ?
C19 C20 C39 122.4(2) . . ?
C22 C21 C20 121.7(3) . . ?
C22 C21 H21A 119.2 . . ?
C20 C21 H21A 119.2 . . ?
C21 C22 C23 119.5(2) . . ?
C21 C22 H22A 120.3 . . ?
C23 C22 H22A 120.3 . . ?
C22 C23 C24 120.9(3) . . ?
C22 C23 H23A 119.6 . . ?
C24 C23 H23A 119.6 . . ?
C23 C24 C19 118.7(2) . . ?
C23 C24 C40 121.8(2) . . ?
C19 C24 C40 119.5(2) . . ?
C26 C25 O5 119.7(2) . . ?
C26 C25 C30 122.2(2) . . ?
O5 C25 C30 118.0(2) . . ?
C25 C26 C27 117.8(2) . . ?
C25 C26 C40 121.4(2) . . ?
C27 C26 C40 120.7(2) . . ?
C28 C27 C26 120.9(3) . . ?
C28 C27 H27A 119.5 . . ?
C26 C27 H27A 119.5 . . ?
C29 C28 C27 120.3(3) . . ?
C29 C28 H28A 119.8 . . ?
C27 C28 H28A 119.8 . . ?
C28 C29 C30 120.8(3) . . ?
C28 C29 H29A 119.6 . . ?
C30 C29 H29A 119.6 . . ?
C29 C30 C25 117.8(2) . . ?
C29 C30 C41 120.6(2) . . ?
C25 C30 C41 121.6(2) . . ?
C36 C31 C32 122.5(2) . . ?
C36 C31 O10 119.2(2) . . ?
C32 C31 O10 118.3(2) . . ?
C36 C31 Rb1 94.59(15) . . ?
C32 C31 Rb1 108.44(15) . . ?
O10 C31 Rb1 64.13(11) . . ?
C31 C32 C33 117.3(2) . . ?
C31 C32 C41 122.8(2) . . ?
C33 C32 C41 119.9(2) . . ?
C34 C33 C32 121.2(2) . . ?
C34 C33 H33A 119.4 . . ?
C32 C33 H33A 119.4 . . ?
C33 C34 C35 120.4(2) . . ?
C33 C34 H34A 119.8 . . ?
C35 C34 H34A 119.8 . . ?
C36 C35 C34 120.5(2) . . ?
C36 C35 H35A 119.8 . . ?
C34 C35 H35A 119.8 . . ?
C35 C36 C31 118.0(2) . . ?
C35 C36 C42 120.9(2) . . ?
C31 C36 C42 121.1(2) . . ?
C8 C37 C6 113.2(2) . . ?
C8 C37 H37A 108.9 . . ?
C6 C37 H37A 108.9 . . ?
C8 C37 H37B 108.9 . . ?
C6 C37 H37B 108.9 . . ?
H37A C37 H37B 107.8 . . ?
C12 C38 C14 117.1(2) . . ?
C12 C38 H38A 108.0 . . ?
C14 C38 H38A 108.0 . . ?
C12 C38 H38B 108.0 . . ?
C14 C38 H38B 108.0 . . ?
H38A C38 H38B 107.3 . . ?
C18 C39 C20 115.0(2) . . ?
C18 C39 H39A 108.5 . . ?
C20 C39 H39A 108.5 . . ?
C18 C39 H39B 108.5 . . ?
C20 C39 H39B 108.5 . . ?
H39A C39 H39B 107.5 . . ?
C24 C40 C26 114.0(2) . . ?
C24 C40 H40A 108.8 . . ?
C26 C40 H40A 108.8 . . ?
C24 C40 H40B 108.8 . . ?
C26 C40 H40B 108.8 . . ?
H40A C40 H40B 107.7 . . ?
C32 C41 C30 111.6(2) . . ?
C32 C41 H41A 109.3 . . ?
C30 C41 H41A 109.3 . . ?
C32 C41 H41B 109.3 . . ?
C30 C41 H41B 109.3 . . ?
H41A C41 H41B 108.0 . . ?
C2 C42 C36 114.8(2) . . ?
C2 C42 H42A 108.6 . . ?
C36 C42 H42A 108.6 . . ?
C2 C42 H42B 108.6 . . ?
C36 C42 H42B 108.6 . . ?
H42A C42 H42B 107.5 . . ?
O5 C43 C44 108.5(2) . . ?
O5 C43 H43A 110.0 . . ?
C44 C43 H43A 110.0 . . ?
O5 C43 H43B 110.0 . . ?
C44 C43 H43B 110.0 . . ?
H43A C43 H43B 108.4 . . ?
O6 C44 C43 108.9(2) . . ?
O6 C44 Rb1 57.55(14) . . ?
C43 C44 Rb1 86.78(16) . . ?
O6 C44 H44A 109.9 . . ?
C43 C44 H44A 109.9 . . ?
Rb1 C44 H44A 162.5 . . ?
O6 C44 H44B 109.9 . . ?
C43 C44 H44B 109.9 . . ?
Rb1 C44 H44B 69.1 . . ?
H44A C44 H44B 108.3 . . ?
O6 C45 C46 107.7(3) . . ?
O6 C45 H45A 110.2 . . ?
C46 C45 H45A 110.2 . . ?
O6 C45 H45B 110.2 . . ?
C46 C45 H45B 110.2 . . ?
H45A C45 H45B 108.5 . . ?
O7 C46 C45 111.7(3) . . ?
O7 C46 H46A 109.3 . . ?
C45 C46 H46A 109.3 . . ?
O7 C46 H46B 109.3 . . ?
C45 C46 H46B 109.3 . . ?
H46A C46 H46B 107.9 . . ?
O7 C47 C48 114.1(3) . . ?
O7 C47 Rb1 46.97(16) . . ?
C48 C47 Rb1 100.5(2) . . ?
O7 C47 H47A 108.7 . . ?
C48 C47 H47A 108.7 . . ?
Rb1 C47 H47A 148.8 . . ?
O7 C47 H47B 108.7 . . ?
C48 C47 H47B 108.7 . . ?
Rb1 C47 H47B 71.7 . . ?
H47A C47 H47B 107.6 . . ?
O8 C48 C47 110.2(3) . . ?
O8 C48 H48A 109.6 . . ?
C47 C48 H48A 109.6 . . ?
O8 C48 H48B 109.6 . . ?
C47 C48 H48B 109.6 . . ?
H48A C48 H48B 108.1 . . ?
O8 C49 C50 109.9(2) . . ?
O8 C49 H49A 109.7 . . ?
C50 C49 H49A 109.7 . . ?
O8 C49 H49B 109.7 . . ?
C50 C49 H49B 109.7 . . ?
H49A C49 H49B 108.2 . . ?
O9 C50 C49 109.3(2) . . ?
O9 C50 H50A 109.8 . . ?
C49 C50 H50A 109.8 . . ?
O9 C50 H50B 109.8 . . ?
C49 C50 H50B 109.8 . . ?
H50A C50 H50B 108.3 . . ?
O9 C51 C52 114.2(2) . . ?
O9 C51 H51A 108.7 . . ?
C52 C51 H51A 108.7 . . ?
O9 C51 H51B 108.7 . . ?
C52 C51 H51B 108.7 . . ?
H51A C51 H51B 107.6 . . ?
O10 C52 C51 109.2(2) . . ?
O10 C52 H52A 109.8 . . ?
C51 C52 H52A 109.8 . . ?
O10 C52 H52B 109.8 . . ?
C51 C52 H52B 109.8 . . ?
H52A C52 H52B 108.3 . . ?
O11 C53 Rb1 44.50(18) . . ?
O11 C53 H53A 109.5 . . ?
Rb1 C53 H53A 154.0 . . ?
O11 C53 H53B 109.5 . . ?
Rb1 C53 H53B 84.7 . . ?
H53A C53 H53B 109.5 . . ?
O11 C53 H53C 109.5 . . ?
Rb1 C53 H53C 84.7 . . ?
H53A C53 H53C 109.5 . . ?
H53B C53 H53C 109.5 . . ?
Cl3 C54 Cl1 112.0(2) . . ?
Cl3 C54 Cl2 110.6(2) . . ?
Cl1 C54 Cl2 110.10(19) . . ?
Cl3 C54 H54A 108.0 . . ?
Cl1 C54 H54A 108.0 . . ?
Cl2 C54 H54A 108.0 . . ?
 
_refine_diff_density_max    0.833
_refine_diff_density_min   -0.552
_refine_diff_density_rms    0.062

_shelx_res_file
;
TITL IH16RbOH_a.res in P-1
    IH16RbOH_a.res
    created by SHELXL-2018/3 at 18:03:29 on 14-May-2021
REM Old TITL IH16RbOH in P-1
REM SHELXT solution in P-1
REM R1 0.247,  Rweak 0.025,  Alpha 0.039,  Orientation as input
REM Formula found by SHELXT:  C55 O13 Rb
CELL  0.71073  13.4400  14.3933  14.8036   84.073   76.728   62.777
ZERR    2.000   0.0003   0.0003   0.0003    0.001    0.001    0.001
LATT  1
SFAC C  H  O  Rb Cl
UNIT 108 116 22 2 6
TEMP -100.000
SIZE 0.170 0.180 0.320
L.S. 10
BOND $H
LIST 4
PLAN 20
OMIT -1 52
OMIT  1 1 0
ACTA
FREE O3 H2A

WGHT    0.064900    1.705800
FVAR       0.43720
RB1   4    0.833123    0.252488    0.186670    11.00000    0.10206    0.06102 =
         0.03970    0.01327   -0.03021   -0.05687
O1    3    0.788946    0.062422    0.254185    11.00000    0.02767    0.02739 =
         0.04318    0.00380   -0.00986   -0.01045
AFIX   3
H1A   2    0.728046    0.080950    0.262172    11.00000    0.04141
AFIX   0
O2    3    0.570184    0.138233    0.290797    11.00000    0.02810    0.02632 =
         0.04740    0.00395   -0.00216   -0.01121
AFIX   3
H2A   2    0.513456    0.222606    0.289176    11.00000    0.08848
AFIX   0
O3    3    0.455769    0.323383    0.280082    11.00000    0.02510    0.02822 =
         0.04063    0.00538   -0.00762   -0.00986
O4    3    0.541419    0.452939    0.219225    11.00000    0.03348    0.02525 =
         0.05830    0.00474   -0.01623   -0.01174
O5    3    0.816263    0.434963    0.270203    11.00000    0.03066    0.03274 =
         0.02910   -0.00131   -0.00266   -0.01742
AFIX   3
H5B   2    0.512813    0.417772    0.235451    11.00000    0.03435
AFIX   0
O6    3    0.932998    0.403538    0.084422    11.00000    0.03119    0.05288 =
         0.03433    0.00069   -0.00573   -0.01519
O7    3    0.913024    0.254726   -0.014308    11.00000    0.04921    0.06735 =
         0.04741   -0.01352   -0.00716   -0.02108
O8    3    1.095161    0.075941    0.048817    11.00000    0.04370    0.06068 =
         0.03558   -0.00675   -0.00283   -0.02191
O9    3    1.186566    0.144979    0.168784    11.00000    0.03881    0.03849 =
         0.03130    0.00362   -0.00370   -0.01978
O10   3    1.002735    0.188874    0.318997    11.00000    0.02300    0.04046 =
         0.02518    0.00499   -0.00496   -0.01605
O11   3    0.673735    0.227907    0.102281    11.00000    0.07838    0.11656 =
         0.05360    0.01336   -0.02245   -0.06072
AFIX  83
H1    2    0.616429    0.232402    0.142651    11.00000    0.92028
AFIX   0
C1    1    0.832686   -0.038156    0.284744    11.00000    0.02585    0.02606 =
         0.02413   -0.00240   -0.00132   -0.00848
C2    1    0.930600   -0.073515    0.321937    11.00000    0.02306    0.03278 =
         0.02387   -0.00630    0.00132   -0.01004
C3    1    0.978689   -0.175665    0.353369    11.00000    0.02389    0.03463 =
         0.03213   -0.00046   -0.00774   -0.00491
AFIX  43
H3A   2    1.044813   -0.200337    0.379269    11.00000   -1.20000
AFIX   0
C4    1    0.931878   -0.242113    0.347587    11.00000    0.03476    0.02567 =
         0.03782    0.00175   -0.00364   -0.00535
AFIX  43
H4A   2    0.965758   -0.311950    0.369272    11.00000   -1.20000
AFIX   0
C5    1    0.835981   -0.206673    0.310281    11.00000    0.03378    0.02861 =
         0.03449   -0.00532   -0.00188   -0.01279
AFIX  43
H5A   2    0.803767   -0.252512    0.307036    11.00000   -1.20000
AFIX   0
C6    1    0.785126   -0.104888    0.277151    11.00000    0.02571    0.03114 =
         0.02602   -0.00576   -0.00281   -0.00971
C7    1    0.519722    0.078165    0.333716    11.00000    0.02741    0.02989 =
         0.03352    0.00589   -0.01293   -0.01532
C8    1    0.570211   -0.026695    0.306658    11.00000    0.02915    0.03311 =
         0.03612    0.00218   -0.01629   -0.01480
C9    1    0.521189   -0.090299    0.351882    11.00000    0.03561    0.03208 =
         0.05416    0.00189   -0.01932   -0.01836
AFIX  43
H9A   2    0.554465   -0.161454    0.333882    11.00000   -1.20000
AFIX   0
C10   1    0.425785   -0.052111    0.421907    11.00000    0.03518    0.03918 =
         0.05930    0.01057   -0.01644   -0.02542
AFIX  43
H10A  2    0.393493   -0.096546    0.452039    11.00000   -1.20000
AFIX   0
C11   1    0.376680    0.051946    0.448486    11.00000    0.02839    0.04147 =
         0.04284    0.00855   -0.01133   -0.01853
AFIX  43
H11A  2    0.310855    0.078108    0.497177    11.00000   -1.20000
AFIX   0
C12   1    0.422261    0.118322    0.405032    11.00000    0.02786    0.03049 =
         0.03241    0.00683   -0.01353   -0.01462
C13   1    0.342022    0.359493    0.310179    11.00000    0.02823    0.02603 =
         0.03189   -0.00430   -0.00772   -0.01156
C14   1    0.296972    0.315299    0.387574    11.00000    0.03111    0.02859 =
         0.03252   -0.00242   -0.00793   -0.01388
C15   1    0.179411    0.359026    0.418106    11.00000    0.03271    0.03472 =
         0.04143   -0.00412   -0.00354   -0.01700
AFIX  43
H15A  2    0.147995    0.330311    0.470961    11.00000   -1.20000
AFIX   0
C16   1    0.106640    0.443461    0.373537    11.00000    0.02568    0.03627 =
         0.05462   -0.00566   -0.00598   -0.01233
AFIX  43
H16A  2    0.026249    0.472660    0.395856    11.00000   -1.20000
AFIX   0
C17   1    0.151974    0.484965    0.296215    11.00000    0.03054    0.03020 =
         0.05137   -0.00007   -0.01733   -0.00972
AFIX  43
H17A  2    0.102042    0.541952    0.264662    11.00000   -1.20000
AFIX   0
C18   1    0.269300    0.444693    0.263946    11.00000    0.02985    0.02835 =
         0.03355   -0.00285   -0.01229   -0.01309
C19   1    0.457056    0.552786    0.218663    11.00000    0.03027    0.02469 =
         0.02758    0.00210   -0.00867   -0.00781
C20   1    0.348621    0.575519    0.205289    11.00000    0.03376    0.02841 =
         0.02356    0.00358   -0.00813   -0.01369
C21   1    0.267286    0.679579    0.209282    11.00000    0.02941    0.03397 =
         0.02849    0.00376   -0.00820   -0.01007
AFIX  43
H21A  2    0.192152    0.696299    0.202992    11.00000   -1.20000
AFIX   0
C22   1    0.292769    0.758888    0.222095    11.00000    0.03601    0.02464 =
         0.03502    0.00247   -0.00452   -0.00722
AFIX  43
H22A  2    0.235543    0.829389    0.225505    11.00000   -1.20000
AFIX   0
C23   1    0.402408    0.735220    0.229983    11.00000    0.04056    0.02701 =
         0.02919    0.00252   -0.00489   -0.01721
AFIX  43
H23A  2    0.421039    0.790149    0.236133    11.00000   -1.20000
AFIX   0
C24   1    0.485579    0.632316    0.229036    11.00000    0.03421    0.02965 =
         0.02301    0.00466   -0.00678   -0.01418
C25   1    0.732331    0.486538    0.347336    11.00000    0.03155    0.02799 =
         0.02689   -0.00266   -0.00311   -0.01830
C26   1    0.628025    0.567181    0.334925    11.00000    0.03275    0.03064 =
         0.03060    0.00098   -0.00875   -0.01950
C27   1    0.544571    0.613305    0.413941    11.00000    0.03544    0.02817 =
         0.03796   -0.00382   -0.00684   -0.01250
AFIX  43
H27A  2    0.472423    0.668412    0.407378    11.00000   -1.20000
AFIX   0
C28   1    0.565248    0.580104    0.501392    11.00000    0.04739    0.03419 =
         0.03040   -0.00763   -0.00142   -0.01863
AFIX  43
H28A  2    0.507091    0.611782    0.554487    11.00000   -1.20000
AFIX   0
C29   1    0.669800    0.501231    0.512204    11.00000    0.05248    0.03448 =
         0.02622   -0.00063   -0.01034   -0.02294
AFIX  43
H29A  2    0.683784    0.480194    0.572859    11.00000   -1.20000
AFIX   0
C30   1    0.755396    0.451849    0.435292    11.00000    0.03544    0.02759 =
         0.03236   -0.00062   -0.00974   -0.01852
C31   1    0.924520    0.176299    0.393590    11.00000    0.02030    0.03587 =
         0.02367    0.00467   -0.00790   -0.01327
C32   1    0.858941    0.258159    0.457130    11.00000    0.02561    0.03280 =
         0.02745    0.00310   -0.01195   -0.01464
C33   1    0.783993    0.242715    0.532561    11.00000    0.02704    0.03418 =
         0.02503   -0.00229   -0.00485   -0.01296
AFIX  43
H33A  2    0.738908    0.296539    0.577540    11.00000   -1.20000
AFIX   0
C34   1    0.774293    0.151511    0.542884    11.00000    0.02811    0.03993 =
         0.02725    0.00015   -0.00159   -0.01838
AFIX  43
H34A  2    0.724736    0.141658    0.595866    11.00000   -1.20000
AFIX   0
C35   1    0.836548    0.073123    0.476277    11.00000    0.02674    0.03281 =
         0.03201    0.00182   -0.00487   -0.01650
AFIX  43
H35A  2    0.826931    0.011193    0.482786    11.00000   -1.20000
AFIX   0
C36   1    0.912602    0.084654    0.400384    11.00000    0.01910    0.03089 =
         0.02731    0.00130   -0.00717   -0.00899
C37   1    0.680717   -0.069934    0.235690    11.00000    0.03838    0.03271 =
         0.03448   -0.00319   -0.01229   -0.01590
AFIX  23
H37A  2    0.679336   -0.015696    0.188380    11.00000   -1.20000
H37B  2    0.686629   -0.130083    0.203977    11.00000   -1.20000
AFIX   0
C38   1    0.374392    0.227749    0.441355    11.00000    0.03244    0.03372 =
         0.03053    0.00086   -0.00643   -0.01584
AFIX  23
H38A  2    0.439395    0.241503    0.444074    11.00000   -1.20000
H38B  2    0.331363    0.230388    0.505800    11.00000   -1.20000
AFIX   0
C39   1    0.319651    0.491957    0.181588    11.00000    0.03276    0.03165 =
         0.03172    0.00107   -0.01390   -0.01145
AFIX  23
H39A  2    0.264697    0.522663    0.139714    11.00000   -1.20000
H39B  2    0.390125    0.435350    0.147042    11.00000   -1.20000
AFIX   0
C40   1    0.605108    0.604723    0.238716    11.00000    0.03297    0.03075 =
         0.03204    0.00311   -0.00613   -0.01665
AFIX  23
H40A  2    0.618979    0.666946    0.223243    11.00000   -1.20000
H40B  2    0.660153    0.549373    0.193123    11.00000   -1.20000
AFIX   0
C41   1    0.867437    0.360141    0.447624    11.00000    0.03378    0.03757 =
         0.03194    0.00273   -0.01152   -0.02032
AFIX  23
H41A  2    0.928374    0.355890    0.393465    11.00000   -1.20000
H41B  2    0.888847    0.371567    0.503699    11.00000   -1.20000
AFIX   0
C42   1    0.981749   -0.000866    0.327605    11.00000    0.01912    0.03565 =
         0.03351   -0.00319   -0.00259   -0.00949
AFIX  23
H42A  2    0.990672    0.032197    0.266195    11.00000   -1.20000
H42B  2    1.059059   -0.042765    0.341077    11.00000   -1.20000
AFIX   0
C43   1    0.883521    0.487981    0.228319    11.00000    0.03538    0.04180 =
         0.04013    0.00345   -0.00630   -0.02430
AFIX  23
H43A  2    0.914292    0.504317    0.275929    11.00000   -1.20000
H43B  2    0.835521    0.554378    0.200181    11.00000   -1.20000
AFIX   0
C44   1    0.979137    0.418795    0.155653    11.00000    0.03144    0.05236 =
         0.04095    0.00895   -0.00973   -0.02184
AFIX  23
H44A  2    1.030522    0.451252    0.129508    11.00000   -1.20000
H44B  2    1.024171    0.350714    0.183129    11.00000   -1.20000
AFIX   0
C45   1    1.018671    0.344174    0.007948    11.00000    0.03694    0.05866 =
         0.03597    0.00546   -0.00088   -0.01532
AFIX  23
H45A  2    1.074816    0.277824    0.030227    11.00000   -1.20000
H45B  2    1.059738    0.384048   -0.024976    11.00000   -1.20000
AFIX   0
C46   1    0.960771    0.322521   -0.055394    11.00000    0.05070    0.06506 =
         0.03247   -0.00123   -0.00727   -0.01471
AFIX  23
H46A  2    0.899411    0.389142   -0.071919    11.00000   -1.20000
H46B  2    1.016610    0.290419   -0.113273    11.00000   -1.20000
AFIX   0
C47   1    0.965180    0.152350   -0.054122    11.00000    0.06269    0.07706 =
         0.05154   -0.01595   -0.01601   -0.02866
AFIX  23
H47A  2    0.961256    0.159289   -0.120605    11.00000   -1.20000
H47B  2    0.920593    0.114779   -0.023247    11.00000   -1.20000
AFIX   0
C48   1    1.086547    0.088523   -0.046106    11.00000    0.06043    0.06244 =
         0.03975   -0.01478   -0.00507   -0.02127
AFIX  23
H48A  2    1.116809    0.019132   -0.074804    11.00000   -1.20000
H48B  2    1.132989    0.123328   -0.079716    11.00000   -1.20000
AFIX   0
C49   1    1.211677    0.024960    0.057182    11.00000    0.04194    0.04881 =
         0.04293   -0.00746    0.00261   -0.01962
AFIX  23
H49A  2    1.255922    0.055052    0.012115    11.00000   -1.20000
H49B  2    1.244479   -0.050336    0.043037    11.00000   -1.20000
AFIX   0
C50   1    1.220125    0.038219    0.153293    11.00000    0.03779    0.03467 =
         0.04441    0.00090   -0.00226   -0.01602
AFIX  23
H50A  2    1.169918    0.014517    0.198808    11.00000   -1.20000
H50B  2    1.299745   -0.004674    0.161423    11.00000   -1.20000
AFIX   0
C51   1    1.193701    0.166925    0.257971    11.00000    0.02860    0.04581 =
         0.03392    0.00233   -0.00583   -0.01997
AFIX  23
H51A  2    1.174530    0.241811    0.260766    11.00000   -1.20000
H51B  2    1.273641    0.125801    0.265893    11.00000   -1.20000
AFIX   0
C52   1    1.116417    0.142980    0.337226    11.00000    0.02411    0.04439 =
         0.03135    0.00328   -0.00892   -0.01564
AFIX  23
H52A  2    1.145246    0.066398    0.344283    11.00000   -1.20000
H52B  2    1.115167    0.171680    0.395664    11.00000   -1.20000
AFIX   0
C53   1    0.637324    0.297194    0.028775    11.00000    0.05341    0.11372 =
         0.04341   -0.00157   -0.00688   -0.02717
AFIX  33
H53A  2    0.583588    0.282951    0.004636    11.00000   -1.50000
H53B  2    0.599437    0.369331    0.051512    11.00000   -1.50000
H53C  2    0.703663    0.287409   -0.020861    11.00000   -1.50000
AFIX   0
SIMU 0.01 C54 CL1 CL2 CL3
C54   1    0.636136    0.791630    0.965612    11.00000    0.06401    0.08538 =
         0.04142    0.00654   -0.01036   -0.05139
AFIX  13
H54A  2    0.703707    0.805246    0.939198    11.00000   -1.20000
AFIX   0
CL1   5    0.686724    0.659211    0.993853    11.00000    0.09168    0.07534 =
         0.06482    0.00210   -0.01844   -0.04213
CL2   5    0.559346    0.868843    1.066695    11.00000    0.08363    0.08719 =
         0.04700   -0.00991   -0.00410   -0.04860
CL3   5    0.552167    0.826769    0.882632    11.00000    0.07911    0.11438 =
         0.04960    0.01388   -0.02784   -0.06189
HKLF 4


REM  IH16RbOH_a.res in P-1
REM wR2 = 0.1296, GooF = S = 1.044, Restrained GooF = 1.043 for all data
REM R1 = 0.0460 for 7303 Fo > 4sig(Fo) and 0.0688 for all 9744 data
REM 626 parameters refined using 18 restraints

END

WGHT      0.0649      1.7057

REM Highest difference peak  0.833,  deepest hole -0.552,  1-sigma level  0.062
Q1    1   0.9052  0.2588  0.1651  11.00000  0.05    0.83
Q2    1   0.6862  0.2863  0.3164  11.00000  0.05    0.64
Q3    1   0.7465  0.2707  0.2431  11.00000  0.05    0.51
Q4    1   0.5614  0.7751  1.0044  11.00000  0.05    0.44
Q5    1   0.4797  0.8283  0.9248  11.00000  0.05    0.38
Q6    1   0.4024  0.1731  0.4159  11.00000  0.05    0.34
Q7    1   0.7073  0.6826  0.9317  11.00000  0.05    0.34
Q8    1   0.7870  0.2983  0.1542  11.00000  0.05    0.33
Q9    1   0.7069  0.7200  0.9985  11.00000  0.05    0.32
Q10   1   0.6916  0.3469  0.0840  11.00000  0.05    0.31
Q11   1   0.8601  0.3060  0.4492  11.00000  0.05    0.30
Q12   1   0.9055  0.2147  0.4352  11.00000  0.05    0.29
Q13   1   0.6410  0.8246  1.0625  11.00000  0.05    0.29
Q14   1   0.8807  0.2269  0.4183  11.00000  0.05    0.29
Q15   1   0.8146  0.2496  0.4851  11.00000  0.05    0.28
Q16   1   0.4146  0.0857  0.4303  11.00000  0.05    0.28
Q17   1   0.1773  0.3352  0.4773  11.00000  0.05    0.28
Q18   1   0.7820 -0.0672  0.3077  11.00000  0.05    0.27
Q19   1   0.3177  0.6218  0.2074  11.00000  0.05    0.27
Q20   1   0.9391 -0.1939  0.3710  11.00000  0.05    0.27
;
_shelx_res_checksum    9327

_shelx_hkl_file
;
  -1   0   0    2.80    0.50
  -1   0   0    4.60    0.60
  -1   0   0    4.40    0.60
   1   0   0    2.80    0.50
   1   0   0    3.30    0.50
   1   0   0    4.80    0.60
  -2   0   0  134.49    5.80
  -2   0   0  134.89    5.30
  -2   0   0  127.79    5.70
  -2   0   0  126.19    5.80
   2   0   0  127.89    5.70
   2   0   0  133.59    5.40
   2   0   0  133.49    5.80
   2   0   0  124.49    5.00
  -3   0   0 1186.48   45.60
  -3   0   0 1154.58   41.60
  -3   0   0 1138.39   44.20
   3   0   0 1152.38   41.40
   3   0   0 1167.58   46.00
   3   0   0 1183.18   41.30
   3   0   0 1191.58   44.30
  -4   0   0  110.59    5.90
  -4   0   0  113.79    6.00
  -4   0   0  112.49    5.40
  -4   0   0   99.79    5.20
   4   0   0  115.49    6.10
   4   0   0  115.59    6.00
   4   0   0  105.39    5.70
   4   0   0  115.49    4.90
  -5   0   0  148.89    7.80
  -5   0   0  155.18    8.10
  -5   0   0  143.59    6.80
  -5   0   0  149.79    7.00
   5   0   0  147.59    7.10
   5   0   0  146.59    7.60
   5   0   0  146.99    7.80
   5   0   0  153.68    8.00
   5   0   0  148.49    6.50
  -6   0   0  171.88    9.00
  -6   0   0  187.48    8.10
  -6   0   0  170.58    8.00
  -6   0   0  155.58    9.30
   6   0   0  168.08    9.00
   6   0   0  161.38    9.10
   6   0   0  162.28    7.40
   6   0   0  174.48    8.20
   6   0   0  150.28    8.90
  -7   0   0  105.19    6.30
  -7   0   0  118.19    8.20
  -7   0   0  113.89    6.50
   7   0   0  108.09    7.70
   7   0   0  119.69    7.60
   7   0   0  114.39    7.00
   7   0   0  116.59    6.00
   7   0   0   95.19    7.30
  -8   0   0  605.84   24.20
  -8   0   0  609.44   27.40
  -8   0   0  614.34   24.50
   8   0   0  621.64   27.30
   8   0   0  614.94   25.90
   8   0   0  686.83   25.10
   8   0   0  615.04   27.50
   8   0   0  646.04   23.90
  -9   0   0   85.79    6.40
  -9   0   0  109.29    8.70
  -9   0   0   79.29    6.50
   9   0   0   85.19    7.80
   9   0   0   94.79    8.00
   9   0   0   83.29    5.90
   9   0   0   86.69    7.40
 -10   0   0   -2.50    6.00
 -10   0   0    5.70    4.00
 -10   0   0    0.60    3.30
 -10   0   0   11.90    3.80
  10   0   0    6.30    4.80
  10   0   0   14.10    5.20
  10   0   0    6.30    3.50
  10   0   0    7.90    4.50
 -11   0   0  108.49   10.70
 -11   0   0  159.38    9.50
 -11   0   0  134.39    9.00
  11   0   0  123.79    8.00
  11   0   0  138.19   10.70
  11   0   0  138.29   11.60
 -12   0   0    8.80    4.40
 -12   0   0    9.10    5.30
 -12   0   0   -6.40    7.70
  12   0   0    5.40    4.50
  12   0   0   -3.30    5.90
  12   0   0    1.50    5.80
 -13   0   0   29.30    6.60
 -13   0   0   25.40    5.70
  13   0   0   28.20    8.40
  13   0   0   17.00    5.50
 -14   0   0   -2.70    5.10
 -14   0   0    5.00    6.40
  14   0   0    2.40    5.40
  14   0   0   -4.70    7.70
 -15   0   0   -5.20    5.70
  15   0   0   -2.90    5.70
  15  -1   0   70.59    7.70
 -15   1   0   60.59    9.00
  14  -1   0   63.89    7.40
 -14   1   0   64.89    8.10
  13  -1   0    3.50    4.90
  13  -1   0    1.90    7.40
 -13   1   0    2.00    4.90
  12  -1   0   54.89    6.00
  12  -1   0   49.10    8.30
  12  -1   0   59.89    9.90
 -12   1   0   42.60    9.20
 -12   1   0   58.99    7.10
 -12   1   0   61.69    7.10
  11  -1   0    1.50    5.70
  11  -1   0   12.90    4.10
  11  -1   0   -2.00    5.40
 -11   1   0    9.90    6.70
 -11   1   0    3.50    4.10
 -11   1   0    7.90    4.90
  10  -1   0   93.59    9.20
  10  -1   0  100.89    9.50
  10  -1   0   88.39    9.30
  10  -1   0   94.09    6.70
 -10   1   0  106.39    7.40
 -10   1   0  100.39    7.60
 -10   1   0  118.19    8.50
 -10   1   0   89.69    9.00
   9  -1   0   18.30    5.30
   9  -1   0   18.00    5.00
   9  -1   0   20.80    3.40
   9  -1   0   15.80    5.40
  -9   1   0   21.30    4.00
  -9   1   0   15.80    6.10
  -9   1   0   22.60    4.30
  -9   1   0   16.70    4.50
   8  -1   0  203.68   11.90
   8  -1   0  220.98   11.10
   8  -1   0  196.68   11.90
   8  -1   0  234.88    9.70
   8  -1   0  194.18   12.10
  -8   1   0  220.88   12.50
  -8   1   0  215.08   11.20
  -8   1   0  227.28   10.50
  -8   1   0  219.88   10.40
   7  -1   0    1.90    2.20
   7  -1   0    2.90    3.30
   7  -1   0   -1.10    2.90
   7  -1   0    0.20    3.10
   7  -1   0    2.30    3.10
  -7   1   0   -0.70    2.30
  -7   1   0    4.80    2.80
  -7   1   0    2.50    2.50
  -7   1   0    5.00    3.70
   6  -1   0  391.56   17.10
   6  -1   0  365.66   16.80
   6  -1   0  386.16   14.30
   6  -1   0  359.26   15.10
   6  -1   0  347.57   16.10
  -6   1   0  359.76   16.70
  -6   1   0  362.76   16.60
  -6   1   0  357.56   15.80
  -6   1   0  386.06   15.00
  -6   1   0  369.06   15.00
   5  -1   0 1100.79   39.90
   5  -1   0 1149.48   40.60
   5  -1   0 1142.39   45.20
   5  -1   0 1119.59   43.70
  -5   1   0 1121.09   40.40
  -5   1   0 1107.19   43.50
  -5   1   0 1097.09   44.60
  -5   1   0 1082.49   39.80
   4  -1   0   13.70    2.10
   4  -1   0   11.10    1.50
   4  -1   0   11.60    1.70
   4  -1   0    9.90    2.40
   4  -1   0    6.90    2.30
   4  -1   0   13.70    2.50
  -4   1   0   10.10    1.90
  -4   1   0   12.40    2.40
  -4   1   0   10.20    2.30
  -4   1   0   12.50    2.10
   3  -1   0  101.09    4.50
   3  -1   0   97.99    5.10
   3  -1   0   97.29    5.30
   3  -1   0   90.89    3.90
   3  -1   0   91.09    4.50
   3  -1   0   97.29    4.40
   3  -1   0   99.59    5.30
  -3   1   0   93.99    4.50
  -3   1   0   82.49    4.40
  -3   1   0   87.09    5.00
  -3   1   0   90.99    4.70
  -3   1   0   99.19    5.30
   2  -1   0 1060.69   38.70
   2  -1   0 1003.20   36.20
   2  -1   0 1032.70   36.00
   2  -1   0 1020.30   40.10
   2  -1   0 1004.80   36.00
   2  -1   0 1033.20   38.10
   2  -1   0 1057.99   36.10
  -2   1   0  987.70   38.50
  -2   1   0  968.70   38.20
  -2   1   0 1034.80   36.10
  -2   1   0  976.20   35.50
   1  -1   0   63.89    2.90
   1  -1   0   58.99    2.90
   1  -1   0   63.59    2.40
   1  -1   0   63.09    3.20
   1  -1   0   62.19    3.10
  -1   1   0   61.89    2.70
  -1   1   0   62.99    3.20
  -1   1   0   64.59    3.20
  -1   1   0   54.39    2.80
  -1   1   0   62.19    3.10
  -1   1   0   54.59    2.60
   0  -1   0   99.09    4.10
   0  -1   0  102.49    3.80
   0  -1   0   99.29    3.90
   0   1   0   98.89    3.80
   0   1   0  103.69    4.10
   0   1   0  102.59    3.70
   0   1   0  107.09    3.90
  -1  -1   0  581.14   22.90
  -1  -1   0  605.14   21.20
   1   1   0  583.64   22.90
   1   1   0  575.24   22.10
   1   1   0  593.34   20.60
  -2  -1   0 4945.71  184.68
  -2  -1   0 4895.01  167.88
  -2  -1   0 4620.14  177.28
   2   1   0 4978.30  165.08
   2   1   0 4742.63  168.38
   2   1   0 4593.44  177.88
  -3  -1   0 2616.04   96.59
  -3  -1   0 2426.16   92.99
  -3  -1   0 2480.85   87.89
   3   1   0 2509.25   93.19
   3   1   0 2430.06   88.09
   3   1   0 2482.95   97.29
   3   1   0 2577.24   86.79
  -4  -1   0   59.19    3.80
  -4  -1   0   60.89    4.70
  -4  -1   0   69.09    4.20
   4   1   0   67.49    4.20
   4   1   0   66.89    3.60
   4   1   0   68.49    4.10
   4   1   0   68.59    4.20
  -5  -1   0  276.57   11.40
  -5  -1   0  232.38   11.30
   5   1   0  240.88   10.60
   5   1   0  240.38   11.20
   5   1   0  263.87   11.50
   5   1   0  233.58    9.90
  -6  -1   0   34.60    3.60
  -6  -1   0   32.70    3.00
  -6  -1   0   27.30    3.30
  -6  -1   0   31.70    4.10
   6   1   0   29.90    2.80
   6   1   0   36.00    3.80
   6   1   0   33.80    3.80
   6   1   0   32.70    3.80
  -7  -1   0  157.58    8.10
  -7  -1   0  163.88    9.60
  -7  -1   0  142.09    7.50
   7   1   0  164.18    9.00
   7   1   0  157.68    9.00
   7   1   0  143.79    8.80
   7   1   0  164.98    8.20
   7   1   0  155.98    7.50
  -8  -1   0   -2.10    4.20
  -8  -1   0    1.10    2.50
  -8  -1   0    0.20    3.20
   8   1   0   -3.00    2.90
   8   1   0    5.00    3.30
   8   1   0    3.60    2.50
   8   1   0    6.90    3.60
   8   1   0   -0.40    3.10
  -9  -1   0   70.39    5.60
  -9  -1   0   68.29    5.90
  -9  -1   0   87.19    8.00
   9   1   0   56.39    6.60
   9   1   0   73.99    5.50
   9   1   0   68.79    6.90
   9   1   0   80.39    6.90
 -10  -1   0   23.80    7.10
 -10  -1   0   25.90    4.80
 -10  -1   0   21.60    4.20
  10   1   0   25.20    5.80
  10   1   0   21.30    5.10
  10   1   0   30.00    5.50
  10   1   0   18.30    4.20
 -11  -1   0   51.89    6.10
 -11  -1   0   56.19    8.60
 -11  -1   0   51.59    5.60
  11   1   0   56.19    7.70
  11   1   0   53.39    5.60
  11   1   0   59.09    7.60
  11   1   0   46.90    6.70
 -12  -1   0    8.80    7.70
 -12  -1   0   11.50    5.20
 -12  -1   0   13.00    4.60
  12   1   0   14.00    5.90
  12   1   0    6.00    6.10
  12   1   0   11.00    4.80
 -13  -1   0   19.10    5.70
 -13  -1   0   17.90    5.20
  13   1   0   19.80    7.60
  13   1   0    3.60    5.20
 -14  -1   0   11.10    5.50
 -14  -1   0   15.60    6.70
  14   1   0    7.40    5.70
  14   1   0   22.50    8.60
 -15  -1   0   -3.00    6.80
 -15  -1   0   -3.10    5.50
  15   1   0   -9.40    8.00
  15   1   0    6.30    6.30
  14  -2   0   15.50    5.70
 -14   2   0   17.00    6.40
  13  -2   0   13.20    5.20
 -13   2   0   -0.90    5.90
  12  -2   0   11.00    7.60
  12  -2   0   12.20    6.80
  12  -2   0    4.20    4.50
 -12   2   0   15.70    8.10
 -12   2   0    1.20    4.80
  11  -2   0   -1.40    5.80
  11  -2   0   -2.60    5.40
  11  -2   0    0.00    3.90
 -11   2   0   -0.80    4.20
 -11   2   0    2.00    4.90
 -11   2   0   -4.60    4.10
 -11   2   0    2.60    7.30
  10  -2   0    3.00    3.60
  10  -2   0    0.10    5.30
  10  -2   0    1.50    5.00
 -10   2   0    5.80    4.60
 -10   2   0    4.10    6.80
 -10   2   0   -2.90    3.50
 -10   2   0    2.00    3.80
   9  -2   0   98.19    9.10
   9  -2   0   87.59    8.80
   9  -2   0  109.49    6.40
   9  -2   0  109.69    9.30
  -9   2   0  111.79    9.60
  -9   2   0  113.19    7.50
  -9   2   0  109.59    7.60
  -9   2   0  101.19    8.00
  -9   2   0  118.89    7.80
   8  -2   0   -1.60    3.70
   8  -2   0   -4.80    3.30
   8  -2   0    5.00    4.40
   8  -2   0    0.10    2.50
   8  -2   0    2.60    4.10
  -8   2   0   -1.70    2.80
  -8   2   0    5.50    3.40
  -8   2   0    1.20    4.60
  -8   2   0    0.00    3.50
   7  -2   0   13.50    3.90
   7  -2   0   14.70    3.70
   7  -2   0   10.30    4.00
   7  -2   0   11.00    4.40
   7  -2   0   10.20    2.50
  -7   2   0    8.80    4.30
  -7   2   0   17.80    3.70
  -7   2   0    9.80    3.20
  -7   2   0   11.00    3.20
   6  -2   0  154.48    9.80
   6  -2   0  172.28    8.40
   6  -2   0  154.58    9.70
   6  -2   0  176.88    7.40
   6  -2   0  171.38    9.50
  -6   2   0  144.79    9.70
  -6   2   0  175.58    8.40
  -6   2   0  179.48    8.30
  -6   2   0  166.88    8.80
   5  -2   0    2.90    2.30
   5  -2   0    0.50    1.50
   5  -2   0    2.80    2.80
   5  -2   0    3.00    2.70
   5  -2   0    0.80    2.80
  -5   2   0    2.20    2.50
  -5   2   0   -1.00    1.90
  -5   2   0   -1.40    2.30
  -5   2   0    0.70    2.00
  -5   2   0    3.10    2.30
   4  -2   0   20.50    2.40
   4  -2   0   17.50    2.50
   4  -2   0   20.70    3.10
   4  -2   0   24.70    1.90
   4  -2   0   21.50    3.10
   4  -2   0   19.80    2.50
   4  -2   0   19.00    3.20
  -4   2   0   26.60    3.20
  -4   2   0   19.30    2.60
  -4   2   0   15.10    3.10
  -4   2   0   18.70    2.40
  -4   2   0   22.70    2.50
  -4   2   0   22.70    2.70
   3  -2   0  324.47   11.60
   3  -2   0  292.87   11.00
   3  -2   0  278.77   13.40
   3  -2   0  307.17   11.60
   3  -2   0  285.97   13.00
   3  -2   0  304.47   12.20
   3  -2   0  280.47   12.20
  -3   2   0  292.17   12.50
  -3   2   0  303.07   13.30
  -3   2   0  301.17   13.00
  -3   2   0  291.37   11.50
  -3   2   0  306.67   11.60
  -3   2   0  310.77   11.70
   2  -2   0  553.44   19.50
   2  -2   0  551.64   21.40
   2  -2   0  554.64   19.50
   2  -2   0  530.25   20.80
   2  -2   0  542.85   19.90
   2  -2   0  524.05   20.80
   2  -2   0  537.85   19.20
   2  -2   0  528.65   22.10
  -2   2   0  573.54   19.60
  -2   2   0  518.85   19.40
  -2   2   0  532.25   22.00
  -2   2   0  517.65   21.30
  -2   2   0  518.85   20.80
  -2   2   0  530.75   19.30
   1  -2   0   26.00    2.20
   1  -2   0   23.00    1.60
   1  -2   0   18.70    2.00
   1  -2   0   24.70    2.00
   1  -2   0   20.00    1.30
   1  -2   0   21.10    1.70
   1  -2   0   21.80    1.80
   1  -2   0   21.90    1.50
   1  -2   0   20.90    1.50
  -1   2   0   22.40    1.80
  -1   2   0   18.70    1.50
  -1   2   0   25.10    2.10
  -1   2   0   28.90    2.30
  -1   2   0   18.70    1.40
   0  -2   0  145.39    5.70
   0  -2   0  148.39    6.40
   0  -2   0  151.28    5.70
   0  -2   0  153.18    5.70
   0  -2   0  146.29    6.10
   0   2   0  158.38    5.80
   0   2   0  154.68    5.80
   0   2   0  146.79    6.10
   0   2   0  148.09    5.50
  -1  -2   0 1262.47   46.20
  -1  -2   0 1261.67   49.60
  -1  -2   0 1334.97   46.90
  -1  -2   0 1393.96   48.00
  -1  -2   0 1347.07   51.59
  -1  -2   0 1354.16   49.90
  -1  -2   0 1270.87   47.10
  -1  -2   0 1356.66   47.50
  -1  -2   0 1386.36   48.00
   1   2   0 1373.06   47.80
   1   2   0 1350.66   49.70
   1   2   0 1318.27   46.20
   1   2   0 1336.57   47.80
   1   2   0 1329.67   47.50
   1   2   0 1343.67   46.40
  -2  -2   0  505.35   18.60
  -2  -2   0  514.85   18.60
  -2  -2   0  524.55   18.50
  -2  -2   0  514.25   19.60
  -2  -2   0  529.65   20.20
  -2  -2   0  506.05   18.60
   2   2   0  488.65   18.60
   2   2   0  530.15   18.10
   2   2   0  510.05   18.60
   2   2   0  489.75   19.50
  -3  -2   0  643.44   24.30
  -3  -2   0  700.23   26.80
  -3  -2   0  673.53   25.80
   3   2   0  665.13   24.40
   3   2   0  677.43   24.00
   3   2   0  671.13   25.80
  -4  -2   0 1205.38   46.60
  -4  -2   0 1197.98   44.80
  -4  -2   0 1158.18   42.30
   4   2   0 1181.18   41.80
   4   2   0 1197.38   42.40
   4   2   0 1151.08   44.90
  -5  -2   0  396.76   16.60
  -5  -2   0  382.26   15.50
  -5  -2   0  396.66   17.40
   5   2   0  420.16   15.40
   5   2   0  395.46   17.20
   5   2   0  399.96   15.70
   5   2   0  402.66   16.70
  -6  -2   0  310.87   13.60
  -6  -2   0  298.97   14.20
  -6  -2   0  290.07   12.60
   6   2   0  304.07   13.80
   6   2   0  298.27   13.60
   6   2   0  303.27   12.90
   6   2   0  310.57   12.30
  -7  -2   0  194.08    9.00
  -7  -2   0  202.68    9.60
  -7  -2   0  210.68   11.10
  -7  -2   0  203.58   10.30
   7   2   0  194.18    9.20
   7   2   0  185.58   10.00
   7   2   0  212.48   10.40
   7   2   0  201.68   10.50
  -8  -2   0  190.18   11.30
  -8  -2   0  186.08    8.80
  -8  -2   0  173.28    9.10
   8   2   0  184.78   10.10
   8   2   0  172.68    9.90
   8   2   0  172.28   10.20
   8   2   0  169.18    8.80
  -9  -2   0   39.50    4.80
  -9  -2   0   34.40    4.20
  -9  -2   0   33.30    6.20
   9   2   0   37.50    4.30
   9   2   0   35.00    4.90
   9   2   0   34.00    5.10
   9   2   0   35.20    5.30
 -10  -2   0   27.10    4.70
 -10  -2   0   23.10    7.00
 -10  -2   0   26.80    4.50
  10   2   0   21.90    5.70
  10   2   0   18.60    4.50
  10   2   0   17.80    4.90
  10   2   0   20.90    4.30
 -11  -2   0    8.80    7.00
 -11  -2   0    2.10    4.70
 -11  -2   0   -2.20    3.50
  11   2   0    2.50    4.90
  11   2   0    8.20    4.80
  11   2   0    1.10    4.70
  11   2   0    2.50    4.10
 -12  -2   0   29.50    5.00
 -12  -2   0   25.00    5.50
 -12  -2   0   20.20    8.40
  12   2   0   30.00    5.40
  12   2   0   28.60    6.90
  12   2   0   10.90    5.30
 -13  -2   0    3.70    4.80
 -13  -2   0    6.20    5.40
  13   2   0   10.80    5.00
  13   2   0   -8.80    5.40
 -14  -2   0    1.50    5.30
 -14  -2   0    1.10    6.20
  14   2   0    2.30    7.60
  14   2   0    1.80    5.60
 -15  -2   0    5.10    6.10
 -15  -2   0    6.70    6.90
  15   2   0    4.30    8.80
  15   2   0   -3.10    5.90
 -16  -2   0    1.50    6.60
 -16  -2   0   -3.30    5.80
  16   2   0    3.60    9.10
  16   2   0    6.30    6.90
  14  -3   0   -2.10    4.80
 -14   3   0    1.10    6.10
  13  -3   0   -0.40    4.60
 -13   3   0    1.30    5.30
  12  -3   0   -5.60    4.20
  12  -3   0    4.80    7.00
 -12   3   0   -0.80    4.70
 -12   3   0   -3.10    8.10
  11  -3   0   11.70    3.90
  11  -3   0   10.20    6.30
 -11   3   0   10.40    7.60
 -11   3   0    7.40    5.20
  10  -3   0    3.10    5.90
  10  -3   0   10.70    5.90
  10  -3   0   10.40    3.60
 -10   3   0    0.90    4.50
 -10   3   0    5.30    4.20
 -10   3   0   11.90    4.50
 -10   3   0    9.10    6.40
   9  -3   0  148.89   11.10
   9  -3   0  135.69   10.70
   9  -3   0  128.49    7.20
   9  -3   0  133.39   10.80
  -9   3   0  135.49   10.80
  -9   3   0  130.79    8.80
  -9   3   0  152.28    9.80
  -9   3   0  144.69    8.50
  -9   3   0  130.79    8.60
   8  -3   0   19.70    5.40
   8  -3   0   27.90    5.70
   8  -3   0   27.70    3.30
   8  -3   0   22.30    5.20
   8  -3   0   16.40    4.30
  -8   3   0   23.90    4.40
  -8   3   0   20.80    4.10
  -8   3   0   26.00    5.90
  -8   3   0   19.40    4.10
  -8   3   0   25.60    4.20
   7  -3   0   48.20    6.00
   7  -3   0   37.40    5.60
   7  -3   0   43.70    4.40
   7  -3   0   43.90    5.70
   7  -3   0   42.30    3.50
  -7   3   0   42.00    4.40
  -7   3   0   36.50    4.70
  -7   3   0   39.50    5.70
  -7   3   0   54.89    4.80
  -7   3   0   56.49    5.20
   6  -3   0   15.40    4.20
   6  -3   0   11.90    3.90
   6  -3   0   10.60    2.00
   6  -3   0   10.20    3.60
   6  -3   0    8.60    2.90
  -6   3   0   14.40    2.90
  -6   3   0    9.80    2.90
  -6   3   0    4.30    3.80
  -6   3   0    8.50    3.00
  -6   3   0   13.20    3.10
   5  -3   0  363.06   14.00
   5  -3   0  347.57   16.60
   5  -3   0  347.17   13.30
   5  -3   0  320.47   16.20
   5  -3   0  357.86   14.50
  -5   3   0  355.56   16.40
  -5   3   0  376.16   14.40
  -5   3   0  343.17   15.40
  -5   3   0  348.97   14.40
   4  -3   0   28.90    3.70
   4  -3   0   24.00    3.60
   4  -3   0   34.40    3.30
   4  -3   0   23.80    3.90
   4  -3   0   29.00    2.30
   4  -3   0   36.70    2.90
  -4   3   0   32.70    3.10
  -4   3   0   31.90    3.30
  -4   3   0   40.90    3.30
  -4   3   0   30.10    4.00
  -4   3   0   21.20    3.60
  -4   3   0   36.70    3.00
   3  -3   0  323.07   13.60
   3  -3   0  317.17   14.70
   3  -3   0  311.97   11.90
   3  -3   0  326.07   12.30
   3  -3   0  337.17   13.60
   3  -3   0  325.77   14.50
   3  -3   0  331.07   12.60
   3  -3   0  316.67   13.50
  -3   3   0  313.27   13.60
  -3   3   0  313.57   12.50
  -3   3   0  303.87   12.60
  -3   3   0  360.26   14.80
  -3   3   0  321.07   14.20
  -3   3   0  339.17   12.70
   2  -3   0   15.00    1.20
   2  -3   0   13.80    1.90
   2  -3   0   10.50    2.30
   2  -3   0   15.00    1.60
   2  -3   0   18.80    2.40
   2  -3   0   19.40    2.20
   2  -3   0   13.80    1.60
   2  -3   0   18.40    2.60
   2  -3   0   17.10    2.20
  -2   3   0   12.60    1.90
  -2   3   0   13.30    1.60
  -2   3   0   14.10    2.30
  -2   3   0   15.30    2.70
  -2   3   0   17.50    1.90
   1  -3   0 2409.36   84.49
   1  -3   0 2457.95   84.39
   1  -3   0 2422.96   84.09
   1  -3   0 2429.86   89.69
   1  -3   0 2588.74   85.19
   1  -3   0 2315.57   89.29
  -1   3   0 2424.26   93.09
  -1   3   0 2351.46   82.79
  -1   3   0 2340.17   89.29
  -1   3   0 2258.37   89.69
   0  -3   0  553.94   21.80
   0  -3   0  592.54   20.60
   0  -3   0  556.24   20.40
   0  -3   0  576.54   22.20
   0  -3   0  573.34   20.40
   0  -3   0  600.84   20.70
   0   3   0  562.74   20.00
   0   3   0  556.84   20.30
   0   3   0  557.34   21.80
  -1  -3   0 2969.20  107.89
  -1  -3   0 2914.51  102.69
  -1  -3   0 2925.71  100.09
  -1  -3   0 2893.81  101.99
  -1  -3   0 2907.61  101.39
  -1  -3   0 2897.11  107.39
   1   3   0 2843.72  103.79
   1   3   0 2945.71   99.89
   1   3   0 2956.10  107.49
   1   3   0 2757.62  103.79
   1   3   0 2907.81  100.09
  -2  -3   0  523.95   19.50
  -2  -3   0  523.35   18.40
  -2  -3   0  480.25   18.20
  -2  -3   0  511.75   18.00
  -2  -3   0  483.55   19.30
  -2  -3   0  461.55   19.90
  -2  -3   0  540.55   18.40
  -2  -3   0  491.95   18.50
   2   3   0  505.05   18.60
   2   3   0  518.15   19.40
   2   3   0  476.55   18.40
   2   3   0  484.45   17.60
   2   3   0  538.85   18.30
  -3  -3   0   47.20    3.20
  -3  -3   0   40.80    3.20
  -3  -3   0   48.60    2.70
  -3  -3   0   45.00    2.60
  -3  -3   0   49.40    3.00
  -3  -3   0   48.50    3.30
  -3  -3   0   48.80    2.70
   3   3   0   49.10    3.10
   3   3   0   46.40    3.10
   3   3   0   54.79    2.70
   3   3   0   44.20    2.80
   3   3   0   48.40    3.10
  -4  -3   0  178.18    7.50
  -4  -3   0  178.38    8.20
  -4  -3   0  167.58    7.10
  -4  -3   0  161.18    7.70
  -4  -3   0  165.28    7.10
  -4  -3   0  165.28    7.40
   4   3   0  174.58    7.20
   4   3   0  166.38    7.40
   4   3   0  171.88    7.70
  -5  -3   0  285.87   11.60
  -5  -3   0  270.17   12.20
  -5  -3   0  280.97   11.60
  -5  -3   0  299.87   13.00
   5   3   0  284.07   12.30
   5   3   0  273.37   11.50
   5   3   0  289.97   11.60
  -6  -3   0  437.56   19.90
  -6  -3   0  453.45   18.90
  -6  -3   0  464.55   17.90
   6   3   0  475.35   18.00
   6   3   0  452.15   17.80
   6   3   0  440.86   19.10
   6   3   0  466.85   19.80
  -7  -3   0   61.29    6.00
  -7  -3   0   49.50    4.50
  -7  -3   0   56.79    4.70
   7   3   0   51.69    4.30
   7   3   0   50.29    4.50
   7   3   0   52.49    4.80
   7   3   0   57.89    5.10
  -8  -3   0   22.00    3.10
  -8  -3   0   28.70    4.00
  -8  -3   0   19.30    5.40
   8   3   0   24.40    4.00
   8   3   0   27.30    3.70
   8   3   0   20.10    3.70
   8   3   0   20.10    4.00
  -9  -3   0    4.00    5.60
  -9  -3   0   17.90    3.70
  -9  -3   0   12.60    3.00
   9   3   0   12.30    3.90
   9   3   0   12.20    3.50
   9   3   0   10.00    3.80
   9   3   0   15.30    4.10
 -10  -3   0   21.90    6.90
 -10  -3   0   20.00    4.70
 -10  -3   0   28.00    4.10
  10   3   0   26.30    4.40
  10   3   0   31.70    5.30
  10   3   0   16.90    4.50
  10   3   0   21.50    5.00
 -11  -3   0   28.30    4.70
 -11  -3   0   28.40    5.40
 -11  -3   0   34.20    7.80
  11   3   0   33.60    6.60
  11   3   0   47.90    5.40
  11   3   0   38.90    6.20
  11   3   0   41.70    6.00
 -12  -3   0   -5.40    6.70
 -12  -3   0    0.50    4.30
 -12  -3   0   -1.70    4.50
  12   3   0    0.20    4.50
  12   3   0   -0.60    4.00
  12   3   0    0.20    5.20
 -13  -3   0    2.60    5.20
 -13  -3   0    1.40    4.20
  13   3   0    2.50    6.40
  13   3   0    0.60    4.90
 -14  -3   0    5.60    4.90
 -14  -3   0   -3.50    5.60
  14   3   0    4.50    5.70
  14   3   0    4.70    6.90
 -15  -3   0   -1.90    5.60
 -15  -3   0   -7.50    6.50
  15   3   0   -1.00    6.00
  15   3   0   -3.50    8.20
 -16  -3   0    9.90    6.80
 -16  -3   0    8.50    6.20
  16   3   0   11.90    6.90
  16   3   0   19.60   10.10
  13  -4   0    8.90    4.10
 -13   4   0   -1.30    6.10
  12  -4   0    7.10    4.00
  12  -4   0   11.70    7.90
 -12   4   0   -0.90    5.70
  11  -4   0   13.80    7.40
  11  -4   0    6.60    3.80
 -11   4   0   14.10    5.70
 -11   4   0    6.00    7.90
  10  -4   0   -3.20    3.10
  10  -4   0    3.60    6.10
 -10   4   0   -1.10    4.00
 -10   4   0    4.90    4.50
 -10   4   0    2.40    6.30
   9  -4   0   85.79    9.30
   9  -4   0   94.89    5.80
  -9   4   0   75.49    7.30
  -9   4   0   84.99    9.40
  -9   4   0   92.09    7.30
  -9   4   0   90.09    7.00
   8  -4   0   11.30    2.80
   8  -4   0    6.60    5.90
   8  -4   0   10.10    3.80
   8  -4   0    8.10    4.90
   8  -4   0   17.50    5.70
  -8   4   0   11.90    4.30
  -8   4   0    9.80    4.10
  -8   4   0    7.30    3.80
  -8   4   0   17.60    5.90
  -8   4   0   15.60    3.90
   7  -4   0  108.19    8.80
   7  -4   0   93.89    6.20
   7  -4   0  107.99    8.80
   7  -4   0  102.69    8.60
   7  -4   0  102.99    5.30
  -7   4   0  101.49    7.60
  -7   4   0   81.89    8.10
  -7   4   0   98.89    6.80
  -7   4   0   99.19    6.80
  -7   4   0   94.79    6.80
   6  -4   0   67.89    3.80
   6  -4   0   43.40    5.90
   6  -4   0   49.10    6.00
   6  -4   0   58.09    4.40
   6  -4   0   52.49    6.30
  -6   4   0   63.09    5.10
  -6   4   0   40.90    6.00
  -6   4   0   53.39    4.70
  -6   4   0   53.99    5.00
  -6   4   0   65.09    5.40
   5  -4   0   99.69    5.10
   5  -4   0   85.09    7.30
   5  -4   0   91.89    5.70
   5  -4   0   87.79    4.40
   5  -4   0   87.69    7.20
   5  -4   0   87.39    7.30
  -5   4   0   98.59    6.30
  -5   4   0   90.99    5.80
  -5   4   0   83.69    7.20
  -5   4   0   92.59    6.00
  -5   4   0   96.39    5.90
   4  -4   0    3.50    2.70
   4  -4   0    5.50    1.40
   4  -4   0    7.50    3.10
   4  -4   0    7.40    2.00
   4  -4   0    6.20    3.10
   4  -4   0    6.50    2.30
   4  -4   0    8.70    3.50
  -4   4   0    8.10    2.30
  -4   4   0    7.90    2.50
  -4   4   0    6.80    3.00
  -4   4   0    7.80    2.50
  -4   4   0    3.00    3.30
  -4   4   0    9.20    2.40
   3  -4   0   31.20    2.70
   3  -4   0   28.40    3.80
   3  -4   0   31.90    3.20
   3  -4   0   33.20    4.00
   3  -4   0   32.20    2.20
   3  -4   0   31.10    2.50
   3  -4   0   40.50    3.70
   3  -4   0   27.70    3.70
  -3   4   0   34.20    3.10
  -3   4   0   30.50    4.10
  -3   4   0   27.70    3.70
  -3   4   0   34.60    3.10
  -3   4   0   29.20    3.20
  -3   4   0   30.30    2.90
   2  -4   0 1294.57   48.90
   2  -4   0 1374.46   48.50
   2  -4   0 1403.76   52.29
   2  -4   0 1284.27   48.40
   2  -4   0 1476.45   48.70
   2  -4   0 1382.46   51.99
   2  -4   0 1423.06   48.60
  -2   4   0 1320.87   48.00
  -2   4   0 1388.36   52.69
  -2   4   0 1363.96   51.89
  -2   4   0 1366.36   48.40
  -2   4   0 1355.56   54.49
   1  -4   0 1200.38   42.80
   1  -4   0 1236.78   45.80
   1  -4   0 1210.58   46.10
   1  -4   0 1263.97   42.90
   1  -4   0 1151.68   42.60
   1  -4   0 1242.18   43.20
   1  -4   0 1181.48   42.70
  -1   4   0 1177.58   45.70
  -1   4   0 1195.08   42.60
  -1   4   0 1230.18   46.30
  -1   4   0 1174.38   42.10
   0  -4   0   11.20    1.60
   0  -4   0   16.30    1.60
   0  -4   0    9.10    1.60
   0  -4   0   12.00    1.50
   0  -4   0   11.20    2.20
   0  -4   0   14.00    1.50
   0  -4   0   11.20    1.60
   0   4   0   13.00    1.80
   0   4   0    9.90    1.50
   0   4   0    8.70    1.20
  -1  -4   0  415.76   14.90
  -1  -4   0  401.76   15.80
  -1  -4   0  386.86   15.00
  -1  -4   0  411.76   15.20
  -1  -4   0  407.86   14.80
  -1  -4   0  404.96   16.30
   1   4   0  386.46   14.20
   1   4   0  414.76   15.80
  -2  -4   0 2707.33   94.29
  -2  -4   0 2524.85   98.99
  -2  -4   0 2709.23   93.69
  -2  -4   0 2642.34  102.89
  -2  -4   0 2635.84   95.19
  -2  -4   0 2738.23   94.79
  -2  -4   0 2687.23   99.59
  -2  -4   0 2766.52   95.29
   2   4   0 2654.53   95.09
   2   4   0 2689.33   92.39
   2   4   0 2632.64   95.19
   2   4   0 2692.73   91.79
   2   4   0 2622.64   99.09
  -3  -4   0   36.90    2.20
  -3  -4   0   38.70    2.90
  -3  -4   0   32.80    2.60
  -3  -4   0   34.50    2.80
  -3  -4   0   32.70    2.60
  -3  -4   0   32.70    2.70
  -3  -4   0   30.20    2.40
  -3  -4   0   33.10    2.20
   3   4   0   35.20    2.40
   3   4   0   36.10    2.80
   3   4   0   34.40    2.80
   3   4   0   34.70    2.10
   3   4   0   38.60    2.40
  -4  -4   0 2738.03  100.29
  -4  -4   0 2650.43   94.99
  -4  -4   0 2652.73   96.39
  -4  -4   0 2710.33  103.99
  -4  -4   0 2708.13   95.59
  -4  -4   0 2674.13   96.49
   4   4   0 2706.33  100.49
   4   4   0 2610.34   95.49
   4   4   0 2827.92   96.59
   4   4   0 2683.23   93.19
  -5  -4   0   14.60    2.40
  -5  -4   0   11.40    2.30
  -5  -4   0   16.40    2.10
  -5  -4   0   12.30    2.70
  -5  -4   0   13.50    1.80
  -5  -4   0   18.30    2.50
   5   4   0   13.00    2.50
   5   4   0   15.30    2.20
   5   4   0   16.20    2.40
  -6  -4   0  640.14   25.00
  -6  -4   0  646.84   25.10
  -6  -4   0  684.93   27.70
  -6  -4   0  709.63   25.50
  -6  -4   0  648.54   26.60
   6   4   0  692.93   26.90
   6   4   0  676.43   24.90
   6   4   0  650.13   25.30
  -7  -4   0   49.99    3.80
  -7  -4   0   53.39    4.50
  -7  -4   0   47.10    4.50
  -7  -4   0   56.19    4.10
  -7  -4   0   64.09    5.60
  -7  -4   0   55.99    4.70
   7   4   0   48.90    4.50
   7   4   0   46.20    4.50
   7   4   0   51.69    4.50
  -8  -4   0  411.66   16.70
  -8  -4   0  450.85   19.60
  -8  -4   0  442.96   17.40
  -8  -4   0  397.16   17.20
   8   4   0  403.06   17.30
   8   4   0  413.06   17.50
   8   4   0  416.56   19.20
   8   4   0  419.26   18.80
  -9  -4   0   69.29    7.50
  -9  -4   0   77.99    5.40
  -9  -4   0   60.99    4.70
  -9  -4   0   62.39    5.80
   9   4   0   56.79    5.90
   9   4   0   71.99    6.30
   9   4   0   62.99    6.10
   9   4   0   70.89    5.70
 -10  -4   0   18.30    3.30
 -10  -4   0   14.80    6.30
 -10  -4   0   17.20    3.60
 -10  -4   0   20.90    4.30
  10   4   0   23.10    4.40
  10   4   0    8.50    4.20
  10   4   0   19.60    4.90
  10   4   0   16.30    4.50
 -11  -4   0   -5.70    6.30
 -11  -4   0    0.70    4.30
 -11  -4   0    5.00    3.60
 -11  -4   0    1.60    2.90
  11   4   0   -4.30    4.10
  11   4   0    4.90    4.40
  11   4   0    2.90    4.00
  11   4   0   -2.50    4.30
 -12  -4   0  148.89    8.40
 -12  -4   0  143.09   12.00
 -12  -4   0  146.89   10.20
 -12  -4   0  151.08    9.20
  12   4   0  149.29   11.20
  12   4   0  122.69   10.90
  12   4   0  166.98   10.10
  12   4   0  133.89   10.60
 -13  -4   0    1.60    5.30
 -13  -4   0    2.10    4.70
  13   4   0   16.20    6.90
  13   4   0    5.90    5.40
 -14  -4   0    0.10    5.50
 -14  -4   0    9.10    5.00
  14   4   0  -13.00    5.70
  14   4   0    7.30    5.90
 -15  -4   0    2.10    6.00
 -15  -4   0   -3.50    5.40
  15   4   0    9.70    6.70
  15   4   0   -1.00    7.90
 -16  -4   0   12.10    6.00
 -16  -4   0   13.30    7.10
  16   4   0   -1.00    6.90
  16   4   0    0.00    7.90
 -13   5   0    6.40    6.70
 -12   5   0   16.70    6.50
 -11   5   0   -2.60    5.20
 -11   5   0   -6.10    7.60
  10  -5   0    3.30    6.90
  10  -5   0    5.70    3.10
 -10   5   0   14.20    7.20
 -10   5   0   -1.40    4.70
   9  -5   0    3.00    6.30
   9  -5   0   -2.80    2.60
   9  -5   0    2.90    3.30
  -9   5   0   -2.80    3.80
  -9   5   0    5.40    4.30
  -9   5   0    0.50    6.40
   8  -5   0    7.10    2.70
   8  -5   0    9.20    3.30
   8  -5   0   19.10    6.50
   8  -5   0    8.90    5.50
  -8   5   0    8.10    4.50
  -8   5   0    7.20    4.20
  -8   5   0    4.00    3.90
  -8   5   0    5.40    5.90
   7  -5   0  316.77   17.30
   7  -5   0  323.77   12.50
   7  -5   0  332.37   13.10
   7  -5   0  316.47   17.70
  -7   5   0  325.97   14.20
  -7   5   0  331.67   17.00
  -7   5   0  307.37   14.30
  -7   5   0  307.97   14.60
  -7   5   0  311.87   15.70
   6  -5   0  177.18   11.30
   6  -5   0  173.48    7.20
   6  -5   0  175.38    7.80
   6  -5   0  142.49   10.80
  -6   5   0  165.38   11.40
  -6   5   0  179.68    8.90
  -6   5   0  175.48    9.90
  -6   5   0  159.08    9.10
  -6   5   0  168.28    9.20
   5  -5   0  378.26   13.90
   5  -5   0  388.66   14.40
   5  -5   0  367.76   17.90
   5  -5   0  365.76   15.20
   5  -5   0  366.26   18.30
  -5   5   0  374.56   18.30
  -5   5   0  386.76   15.30
  -5   5   0  342.87   15.50
  -5   5   0  372.96   15.40
  -5   5   0  357.96   16.70
   4  -5   0  631.84   23.50
   4  -5   0  633.44   24.10
   4  -5   0  620.64   27.30
   4  -5   0  644.34   28.40
   4  -5   0  625.84   23.10
  -4   5   0  634.04   24.10
  -4   5   0  634.34   24.10
  -4   5   0  651.83   28.00
  -4   5   0  672.53   24.50
  -4   5   0  671.23   26.30
   3  -5   0   50.89    4.40
   3  -5   0   61.29    5.00
   3  -5   0   55.59    3.10
   3  -5   0   66.79    4.10
   3  -5   0   66.09    3.80
   3  -5   0   57.19    3.60
  -3   5   0   50.79    5.10
  -3   5   0   53.99    4.10
  -3   5   0   50.99    4.00
  -3   5   0   66.79    6.00
  -3   5   0   51.99    4.00
  -3   5   0   56.89    4.50
   2  -5   0  105.49    4.90
   2  -5   0   97.29    5.90
   2  -5   0  108.79    5.10
   2  -5   0   99.19    4.90
   2  -5   0   95.39    6.20
   2  -5   0   99.79    4.50
  -2   5   0  107.49    6.00
  -2   5   0  102.19    5.10
  -2   5   0   95.19    6.70
  -2   5   0  106.99    5.60
  -2   5   0  106.49    7.30
   1  -5   0  918.71   33.50
   1  -5   0  913.81   33.30
   1  -5   0  963.00   36.00
   1  -5   0  933.11   36.30
   1  -5   0  888.51   33.60
   1  -5   0  964.10   33.60
   1  -5   0  901.01   33.30
  -1   5   0  912.91   33.30
  -1   5   0  944.71   35.80
  -1   5   0  944.81   32.90
  -1   5   0  952.20   36.70
   0  -5   0   48.30    3.10
   0  -5   0   52.99    3.50
   0  -5   0   46.80    4.00
   0  -5   0   46.20    3.00
   0  -5   0   46.10    3.70
   0  -5   0   45.80    2.90
   0  -5   0   54.19    3.20
   0   5   0   42.70    3.30
   0   5   0   54.59    3.50
   0   5   0   50.89    2.70
  -1  -5   0 2657.83  100.99
  -1  -5   0 2722.33   94.09
  -1  -5   0 2779.02   95.29
  -1  -5   0 2762.32   95.79
  -1  -5   0 2734.33   96.39
   1   5   0 2815.72   93.39
   1   5   0 2627.44  100.79
   1   5   0 2601.84   93.99
  -2  -5   0  690.63   26.50
  -2  -5   0  657.13   25.90
  -2  -5   0  656.23   24.40
  -2  -5   0  701.03   25.00
  -2  -5   0  657.63   24.70
  -2  -5   0  663.93   24.20
   2   5   0  657.73   24.10
   2   5   0  658.33   25.80
   2   5   0  712.73   24.50
   2   5   0  654.93   24.30
   2   5   0  673.83   23.40
  -3  -5   0   77.79    3.50
  -3  -5   0   79.09    4.90
  -3  -5   0   81.49    4.70
  -3  -5   0   74.39    4.10
  -3  -5   0   74.19    4.30
  -3  -5   0   74.29    4.20
  -3  -5   0   80.89    4.50
  -3  -5   0   67.39    3.30
   3   5   0   76.99    3.70
   3   5   0   82.29    3.90
   3   5   0   70.19    4.40
   3   5   0   69.59    3.30
  -4  -5   0 1850.11   69.29
  -4  -5   0 1776.52   66.19
  -4  -5   0 1805.52   66.09
  -4  -5   0 1865.91   65.59
  -4  -5   0 1817.22   71.59
  -4  -5   0 1863.91   65.99
  -4  -5   0 1831.52   64.49
  -4  -5   0 1866.01   69.19
   4   5   0 1787.72   65.89
   4   5   0 1924.61   63.89
   4   5   0 1860.91   66.29
   4   5   0 1856.21   69.29
  -5  -5   0  504.45   19.60
  -5  -5   0  498.55   19.10
  -5  -5   0  474.05   20.20
  -5  -5   0  492.45   19.30
  -5  -5   0  489.85   20.80
  -5  -5   0  512.45   18.90
   5   5   0  487.05   19.50
   5   5   0  516.55   19.30
   5   5   0  524.95   18.60
   5   5   0  523.05   20.50
  -6  -5   0   56.89    4.70
  -6  -5   0   60.99    3.80
  -6  -5   0   62.39    5.00
  -6  -5   0   56.09    4.40
  -6  -5   0   56.49    3.90
  -6  -5   0   59.59    4.50
   6   5   0   56.39    4.50
   6   5   0   45.70    4.30
   6   5   0   57.09    4.10
  -7  -5   0 1605.74   59.39
  -7  -5   0 1490.25   55.99
  -7  -5   0 1549.34   56.49
  -7  -5   0 1581.24   61.09
  -7  -5   0 1605.34   56.39
  -7  -5   0 1585.74   56.49
   7   5   0 1549.94   56.29
   7   5   0 1415.36   59.29
   7   5   0 1525.75   55.19
  -8  -5   0   63.49    5.20
  -8  -5   0   60.39    4.30
  -8  -5   0   71.09    6.20
  -8  -5   0   68.19    5.50
   8   5   0   52.19    5.20
   8   5   0   66.19    3.70
   8   5   0   63.69    5.10
   8   5   0   57.39    5.20
  -9  -5   0   35.30    3.60
  -9  -5   0   32.20    5.70
  -9  -5   0   30.50    4.70
   9   5   0   36.20    5.00
   9   5   0   35.80    5.50
   9   5   0   22.80    4.30
   9   5   0   33.10    4.50
 -10  -5   0    3.50    4.30
 -10  -5   0   10.40    3.10
 -10  -5   0    8.00    3.00
 -10  -5   0    6.00    5.40
  10   5   0   12.80    4.10
  10   5   0   12.70    4.20
  10   5   0   15.20    5.00
  10   5   0    8.50    4.00
 -11  -5   0    8.00    6.00
 -11  -5   0   22.70    3.60
 -11  -5   0   15.30    5.10
 -11  -5   0   14.00    4.00
  11   5   0   21.40    5.30
  11   5   0   14.40    4.60
  11   5   0    8.40    5.10
  11   5   0   21.10    5.10
 -12  -5   0   32.00    6.20
 -12  -5   0   59.29    5.20
 -12  -5   0   60.79    8.30
 -12  -5   0   48.80    5.90
  12   5   0   44.50    6.40
  12   5   0   52.89    7.30
  12   5   0   57.89    7.90
  12   5   0   45.00    6.20
 -13  -5   0   53.19    5.30
 -13  -5   0   33.60    6.00
 -13  -5   0   39.80    6.80
  13   5   0   58.19    7.40
  13   5   0   44.00    8.10
 -14  -5   0   27.40    6.10
 -14  -5   0   37.00    5.70
  14   5   0   23.00    7.30
  14   5   0   17.00    6.20
 -15  -5   0   19.00    6.70
 -15  -5   0   -3.30    5.30
  15   5   0    2.40    6.60
  15   5   0   -7.50    7.20
 -16  -5   0   22.00    7.40
 -16  -5   0   20.60    6.70
  16   5   0   14.60    9.10
  16   5   0   26.60    7.60
 -17  -5   0   -0.20    6.00
 -17  -5   0   -4.50    7.30
  17   5   0    1.10    9.50
  17   5   0   -2.70    7.30
 -12   6   0   -3.00    6.20
 -11   6   0   10.80    8.70
 -11   6   0   17.10    5.90
 -10   6   0   16.40    7.80
 -10   6   0    3.60    5.30
  -9   6   0   94.19    7.70
  -9   6   0   88.79   10.60
  -8   6   0    5.10    6.20
  -8   6   0   10.20    4.70
  -8   6   0   -2.40    4.20
   7  -6   0  172.28    7.30
   7  -6   0  159.88   12.20
  -7   6   0  187.78   11.00
  -7   6   0  181.58   10.30
  -7   6   0  183.18   10.20
  -7   6   0  186.58   12.80
   6  -6   0  136.09    6.00
   6  -6   0  112.99    7.50
   6  -6   0  112.49    6.50
   6  -6   0  115.29    5.30
  -6   6   0  114.99    9.80
  -6   6   0  103.99    7.90
  -6   6   0  107.69    7.60
  -6   6   0  107.69    7.30
  -6   6   0  117.69    7.30
   5  -6   0    2.80    2.30
   5  -6   0    3.30    3.00
   5  -6   0    3.50    1.70
   5  -6   0    2.90    2.20
  -5   6   0    1.50    3.00
  -5   6   0    5.90    3.00
  -5   6   0   -6.50    4.30
  -5   6   0    3.70    3.20
  -5   6   0   -0.60    3.10
   4  -6   0  143.99    7.50
   4  -6   0  157.28    6.30
   4  -6   0  151.18    7.10
   4  -6   0  158.38    6.70
  -4   6   0  155.28    7.90
  -4   6   0  145.29   10.20
  -4   6   0  151.18    8.60
  -4   6   0  147.99    8.10
  -4   6   0  142.09    7.80
   3  -6   0  443.06   15.20
   3  -6   0  411.16   17.80
   3  -6   0  368.56   14.70
   3  -6   0  393.06   15.60
   3  -6   0  393.36   15.40
  -3   6   0  391.66   19.10
  -3   6   0  398.56   17.40
  -3   6   0  373.56   16.00
  -3   6   0  410.36   15.60
   2  -6   0   12.20    2.70
   2  -6   0   11.20    2.10
   2  -6   0   11.70    1.90
   2  -6   0   13.50    2.20
   2  -6   0   12.80    2.20
   2  -6   0    9.70    3.20
  -2   6   0   13.70    2.70
  -2   6   0   10.30    2.40
  -2   6   0   13.00    2.40
  -2   6   0   14.30    3.60
  -2   6   0   25.20    3.90
   1  -6   0   32.50    2.70
   1  -6   0   22.80    2.50
   1  -6   0   23.50    3.10
   1  -6   0   26.40    2.60
   1  -6   0   29.70    2.50
   1  -6   0   31.30    3.80
  -1   6   0   25.60    2.90
  -1   6   0   21.60    3.00
  -1   6   0   32.50    4.40
  -1   6   0   32.60    4.20
   0  -6   0  326.97   14.00
   0  -6   0  319.27   12.70
   0  -6   0  347.17   12.70
   0  -6   0  338.87   12.90
   0  -6   0  343.07   13.00
   0  -6   0  329.97   14.50
   0   6   0  317.27   13.80
   0   6   0  309.07   12.80
   0   6   0  325.37   12.20
  -1  -6   0  551.24   23.70
  -1  -6   0  567.04   23.10
  -1  -6   0  600.74   21.60
  -1  -6   0  574.34   22.00
  -1  -6   0  572.54   21.70
  -1  -6   0  619.44   21.70
   1   6   0  601.64   20.70
  -2  -6   0  276.37   11.00
  -2  -6   0  260.07   11.10
  -2  -6   0  282.97   11.30
  -2  -6   0  270.67   11.60
  -2  -6   0  264.37   12.10
  -2  -6   0  281.67   11.00
   2   6   0  276.27   11.60
   2   6   0  261.07   10.80
   2   6   0  282.57   10.20
   2   6   0  285.27   10.00
   2   6   0  261.77   10.40
  -3  -6   0 1024.00   42.70
  -3  -6   0 1142.79   38.60
  -3  -6   0 1073.89   41.60
  -3  -6   0 1085.29   39.30
  -3  -6   0 1041.40   41.00
  -3  -6   0 1064.59   39.50
  -3  -6   0 1094.09   38.90
  -3  -6   0 1100.49   38.30
   3   6   0 1084.59   38.30
   3   6   0 1027.40   40.90
   3   6   0 1110.69   39.20
   3   6   0 1095.99   38.90
   3   6   0 1032.80   37.30
  -4  -6   0 1690.23   58.69
  -4  -6   0 1638.24   57.59
  -4  -6   0 1667.63   61.79
  -4  -6   0 1597.34   58.39
  -4  -6   0 1597.74   61.99
  -4  -6   0 1621.44   58.99
  -4  -6   0 1621.44   64.09
  -4  -6   0 1649.63   58.89
   4   6   0 1599.54   56.79
   4   6   0 1648.73   59.19
   4   6   0 1665.93   59.29
  -5  -6   0    3.00    1.50
  -5  -6   0    0.50    2.10
  -5  -6   0    3.30    2.10
  -5  -6   0    1.70    2.00
  -5  -6   0    0.70    1.40
  -5  -6   0    3.80    2.30
  -5  -6   0    2.30    2.30
   5   6   0    1.30    2.10
   5   6   0    3.40    2.20
   5   6   0   -1.90    1.50
   5   6   0    4.10    2.00
  -6  -6   0  127.39    7.00
  -6  -6   0  133.39    7.60
  -6  -6   0  125.29    6.20
  -6  -6   0  125.19    7.50
  -6  -6   0  130.19    6.10
  -6  -6   0  123.89    7.00
   6   6   0  125.19    7.00
   6   6   0  118.19    6.60
   6   6   0  134.39    6.40
   6   6   0  129.99    7.30
  -7  -6   0  360.66   15.10
  -7  -6   0  317.47   13.60
  -7  -6   0  322.67   15.00
  -7  -6   0  335.67   14.60
  -7  -6   0  341.97   13.70
   7   6   0  346.27   13.70
   7   6   0  347.97   15.00
   7   6   0  300.17   14.10
  -8  -6   0   -2.50    2.90
  -8  -6   0    4.40    3.60
  -8  -6   0    1.80    2.10
  -8  -6   0    1.30    2.90
   8   6   0    0.60    2.70
   8   6   0    0.90    2.70
   8   6   0    1.70    2.90
  -9  -6   0  228.38   11.80
  -9  -6   0  251.37   12.20
  -9  -6   0  248.38   12.60
  -9  -6   0  238.18   10.80
   9   6   0  247.68   11.70
   9   6   0  226.88   12.20
   9   6   0  224.78   11.50
 -10  -6   0   20.70    5.30
 -10  -6   0   13.70    3.30
 -10  -6   0   20.10    4.70
  10   6   0   20.40    4.20
  10   6   0   24.80    5.20
  10   6   0   18.30    4.60
  10   6   0   33.00    6.20
 -11  -6   0   -3.30    4.30
 -11  -6   0   -2.80    5.20
 -11  -6   0    0.30    3.30
 -11  -6   0    1.30    3.00
  11   6   0    7.30    4.60
  11   6   0    3.70    4.30
  11   6   0    0.50    5.10
  11   6   0    8.60    4.10
 -12  -6   0  118.59    8.00
 -12  -6   0  111.69    7.20
 -12  -6   0   98.89    9.50
 -12  -6   0  112.89    8.90
  12   6   0   95.29    9.00
  12   6   0  121.19    9.00
  12   6   0   83.49    8.70
  12   6   0  103.79    9.30
 -13  -6   0   84.39    6.60
 -13  -6   0   73.09    8.00
 -13  -6   0   71.89    7.00
  13   6   0   78.79    8.10
  13   6   0   63.19    8.80
 -14  -6   0   36.40    6.30
 -14  -6   0   41.10    7.40
  14   6   0   61.19    7.80
  14   6   0   44.80    8.50
 -15  -6   0   27.80    6.20
 -15  -6   0   15.10    6.80
  15   6   0    5.10    7.70
  15   6   0   21.60    7.10
 -16  -6   0   12.90    7.10
 -16  -6   0   28.10    6.20
  16   6   0   15.70    7.40
  16   6   0   18.90    8.20
 -17  -6   0   -3.00    7.00
 -17  -6   0    0.50    6.40
  17   6   0    4.60    8.00
  17   6   0    3.40    9.10
  11  -7   0   17.70    4.80
 -11   7   0   16.50    6.70
 -11   7   0   25.10   10.00
  10  -7   0    1.30    4.00
 -10   7   0   15.60    8.70
 -10   7   0   -1.80    5.50
   9  -7   0   -2.40    3.60
  -9   7   0   17.50    7.80
  -9   7   0   -4.10    5.00
   8  -7   0   13.40    3.70
  -8   7   0   15.90    7.10
  -8   7   0    6.10    4.90
  -8   7   0    8.00    4.40
   7  -7   0  116.59    6.90
  -7   7   0  134.39    8.90
  -7   7   0  118.69    8.60
  -7   7   0  125.99   11.00
   6  -7   0   87.29    5.60
  -6   7   0   83.69    6.70
  -6   7   0   98.49    9.70
  -6   7   0   83.89    7.10
  -6   7   0   88.59    7.50
   5  -7   0    0.40    2.00
   5  -7   0   -3.10    3.00
   5  -7   0    0.70    1.60
   5  -7   0    1.20    2.60
  -5   7   0    3.20    3.90
  -5   7   0   -0.30    3.20
  -5   7   0   -2.20    2.80
  -5   7   0    0.00    4.50
   4  -7   0   -1.30    2.10
   4  -7   0    4.10    1.80
   4  -7   0    4.20    2.70
   4  -7   0    6.40    2.50
  -4   7   0    0.30    3.20
  -4   7   0    0.60    4.60
  -4   7   0    2.10    3.30
  -4   7   0    4.40    3.00
  -4   7   0    1.80    3.30
   3  -7   0   38.10    3.60
   3  -7   0   37.70    3.50
   3  -7   0   40.30    3.00
   3  -7   0   55.59    3.70
  -3   7   0   36.30    5.70
  -3   7   0   39.10    4.20
  -3   7   0   46.00    4.10
  -3   7   0   45.10    4.90
   2  -7   0  376.66   17.20
   2  -7   0  368.36   14.20
   2  -7   0  359.56   14.70
   2  -7   0  371.06   14.70
   2  -7   0  403.66   14.50
  -2   7   0  367.56   15.30
  -2   7   0  383.06   18.20
  -2   7   0  369.76   16.30
  -2   7   0  368.86   14.70
   1  -7   0  289.27   11.10
   1  -7   0  283.07   12.70
   1  -7   0  273.07   11.10
   1  -7   0  264.17   10.90
   1  -7   0  266.97   11.30
   1  -7   0  266.97   13.20
  -1   7   0  282.67   11.80
  -1   7   0  268.77   13.50
  -1   7   0  280.27   10.80
  -1   7   0  267.97   12.40
  -1   7   0  246.18   13.90
   0  -7   0   42.10    3.30
   0  -7   0   39.10    3.10
   0  -7   0   36.70    3.10
   0  -7   0   47.00    4.00
   0  -7   0   35.30    3.00
   0  -7   0   45.00    4.40
   0   7   0   33.10    2.70
   0   7   0   34.00    3.20
   0   7   0   37.10    3.50
  -1  -7   0 1241.88   43.50
  -1  -7   0 1233.58   43.20
  -1  -7   0 1174.48   46.80
  -1  -7   0 1200.28   46.10
  -1  -7   0 1268.67   43.90
  -1  -7   0 1166.88   43.40
   1   7   0 1132.79   45.80
   1   7   0 1239.18   42.00
   1   7   0 1147.09   42.80
  -2  -7   0   70.89    4.30
  -2  -7   0   77.59    5.10
  -2  -7   0   70.79    4.70
  -2  -7   0   68.19    5.50
  -2  -7   0   70.59    4.70
   2   7   0   68.99    4.60
   2   7   0   72.09    3.40
   2   7   0   71.69    3.30
   2   7   0   79.79    3.50
   2   7   0   69.29    4.50
  -3  -7   0  120.99    6.80
  -3  -7   0  125.79    7.30
  -3  -7   0  126.79    6.40
  -3  -7   0  132.79    6.60
  -3  -7   0  141.59    7.00
   3   7   0  139.19    5.10
   3   7   0  125.19    5.50
   3   7   0  114.39    6.20
   3   7   0  125.79    5.80
   3   7   0  121.39    6.80
  -4  -7   0  288.87   13.20
  -4  -7   0  305.17   12.70
  -4  -7   0  282.97   12.70
  -4  -7   0  299.57   12.30
  -4  -7   0  300.67   13.50
  -4  -7   0  298.17   11.00
  -4  -7   0  279.97   10.90
   4   7   0  288.57   11.50
   4   7   0  297.37   12.70
   4   7   0  303.47   10.90
   4   7   0  289.07   11.80
   4   7   0  284.87   12.80
  -5  -7   0 3576.04  138.49
  -5  -7   0 3594.24  133.89
  -5  -7   0 3587.84  127.99
  -5  -7   0 3614.74  127.19
  -5  -7   0 3604.74  133.59
  -5  -7   0 3477.05  126.19
  -5  -7   0 3644.34  127.79
   5   7   0 3682.03  123.49
   5   7   0 3452.85  128.09
   5   7   0 3591.74  127.39
   5   7   0 3564.34  133.59
  -6  -7   0  183.78    9.00
  -6  -7   0  168.08    9.00
  -6  -7   0  175.78    9.10
  -6  -7   0  176.68    9.20
  -6  -7   0  171.78    7.70
  -6  -7   0  182.18    7.90
   6   7   0  178.88    7.80
   6   7   0  182.08    9.20
   6   7   0  174.88    8.20
   6   7   0  177.88    9.00
  -7  -7   0  129.59    7.90
  -7  -7   0  125.99    6.30
  -7  -7   0  125.69    7.50
  -7  -7   0  120.39    7.70
  -7  -7   0  123.79    6.40
   7   7   0  119.69    7.60
   7   7   0  116.89    7.50
   7   7   0  121.19    6.50
  -8  -7   0  371.26   15.30
  -8  -7   0  395.26   17.20
  -8  -7   0  377.96   16.40
  -8  -7   0  388.16   16.40
   8   7   0  363.86   15.50
   8   7   0  368.86   16.90
   8   7   0  371.06   16.30
  -9  -7   0   53.49    5.60
  -9  -7   0   59.59    6.00
  -9  -7   0   46.00    4.40
  -9  -7   0   61.89    6.00
   9   7   0   55.09    5.90
   9   7   0   56.19    5.20
   9   7   0   46.20    5.70
 -10  -7   0    5.70    2.90
 -10  -7   0    7.50    3.80
 -10  -7   0   11.10    4.40
  10   7   0   10.90    4.30
  10   7   0    7.70    3.80
  10   7   0    5.80    4.30
 -11  -7   0   89.09    6.40
 -11  -7   0   78.89    7.40
 -11  -7   0   74.19    5.80
 -11  -7   0   73.89    7.40
  11   7   0   54.99    7.90
  11   7   0   58.49    7.10
  11   7   0   74.69    7.00
  11   7   0   86.29    7.60
 -12  -7   0   39.80    6.80
 -12  -7   0   55.69    6.90
 -12  -7   0   31.30    4.60
 -12  -7   0   42.70    5.10
  12   7   0   38.00    6.60
  12   7   0   38.00    7.10
  12   7   0   42.40    6.60
  12   7   0   43.10    6.50
 -13  -7   0  109.59    8.90
 -13  -7   0  111.39    8.10
  13   7   0  102.79    9.30
  13   7   0   91.49    9.40
 -14  -7   0   71.69    8.50
 -14  -7   0   66.19    7.10
  14   7   0   64.39    8.50
  14   7   0   60.59    9.00
 -15  -7   0   25.30    6.00
 -15  -7   0   19.00    6.30
  15   7   0   10.90    7.10
  15   7   0   32.00    8.20
 -16  -7   0   -5.20    5.30
 -16  -7   0    1.30    6.90
  16   7   0   -6.30    6.80
  16   7   0   17.20    8.20
 -17  -7   0    2.30    7.50
 -17  -7   0    7.10    6.50
  17   7   0    6.10    8.90
  17   7   0    9.00    8.30
  10  -8   0    1.70    3.90
 -10   8   0   13.50    9.40
 -10   8   0   -2.40    5.90
   9  -8   0   -0.70    3.70
  -9   8   0    6.60    8.30
  -9   8   0   -0.70    5.60
   8  -8   0   -5.60    3.10
  -8   8   0   -4.50    6.00
  -8   8   0    1.70    5.00
   7  -8   0    0.40    3.00
  -7   8   0    0.80    4.60
  -7   8   0   -0.80    4.20
  -7   8   0   10.60    7.20
   6  -8   0    3.70    2.90
  -6   8   0    3.90    6.50
  -6   8   0    4.20    4.00
  -6   8   0   -1.00    4.00
   5  -8   0   25.60    3.40
  -5   8   0   24.70    5.00
  -5   8   0   27.90    4.70
  -5   8   0   20.60    4.30
  -5   8   0   24.70    6.90
   4  -8   0  373.66   14.50
   4  -8   0  390.26   14.30
   4  -8   0  354.46   15.30
  -4   8   0  407.16   17.90
  -4   8   0  398.76   16.10
  -4   8   0  379.86   16.50
  -4   8   0  366.46   19.80
   3  -8   0  142.29    6.90
   3  -8   0  132.89    7.20
   3  -8   0  137.69    6.00
   3  -8   0  130.99    6.40
  -3   8   0  128.39    7.40
  -3   8   0  138.99    7.80
  -3   8   0  121.59   10.50
  -3   8   0  132.49    8.30
   2  -8   0   39.30    3.30
   2  -8   0   36.70    5.50
   2  -8   0   35.40    3.60
   2  -8   0   43.90    3.50
   2  -8   0   46.50    3.80
  -2   8   0   47.40    3.80
  -2   8   0   37.70    4.20
  -2   8   0   40.00    4.70
  -2   8   0   41.90    5.90
   1  -8   0   -0.20    2.00
   1  -8   0    0.00    2.20
   1  -8   0   -2.00    3.40
   1  -8   0    0.20    2.10
   1  -8   0    0.50    2.20
  -1   8   0    3.80    2.20
  -1   8   0    1.40    3.80
  -1   8   0    3.90    2.50
  -1   8   0    3.20    2.50
   0  -8   0   11.00    2.50
   0  -8   0   16.90    2.70
   0  -8   0   13.40    2.60
   0  -8   0   16.60    2.80
   0  -8   0    9.10    3.80
   0   8   0   18.30    3.30
   0   8   0   11.40    2.20
   0   8   0   11.20    2.60
  -1  -8   0   94.79    5.90
  -1  -8   0   80.79    5.00
  -1  -8   0   89.69    5.40
  -1  -8   0   84.59    5.20
  -1  -8   0   76.29    6.20
  -1  -8   0   79.09    5.20
   1   8   0   80.79    4.40
   1   8   0   84.79    5.40
   1   8   0   84.09    5.10
  -2  -8   0  117.79    6.00
  -2  -8   0  107.09    6.50
  -2  -8   0  100.39    6.00
  -2  -8   0  111.09    6.20
  -2  -8   0  112.09    7.40
   2   8   0  103.19    4.70
   2   8   0  104.39    4.70
   2   8   0  112.69    4.60
   2   8   0  102.79    5.80
   2   8   0  106.19    6.20
  -3  -8   0  251.27   11.50
  -3  -8   0  262.67   11.80
  -3  -8   0  256.57   12.60
  -3  -8   0  251.67   11.50
  -3  -8   0  280.67   11.20
   3   8   0  262.47   10.90
   3   8   0  260.47   10.50
   3   8   0  264.37   10.20
   3   8   0  263.07    9.70
   3   8   0  248.38   11.60
  -4  -8   0    7.00    2.40
  -4  -8   0    4.20    2.30
  -4  -8   0    9.60    3.00
  -4  -8   0    5.30    3.00
   4   8   0    1.30    1.30
   4   8   0    2.00    2.60
   4   8   0    3.90    2.30
   4   8   0    6.80    1.80
   4   8   0    6.00    1.90
  -5  -8   0   28.30    3.50
  -5  -8   0   25.40    3.60
  -5  -8   0   27.20    2.20
  -5  -8   0   31.00    4.00
  -5  -8   0   28.90    4.00
  -5  -8   0   27.40    4.00
  -5  -8   0   29.60    2.20
   5   8   0   37.10    4.20
   5   8   0   34.10    3.60
   5   8   0   26.50    2.80
   5   8   0   31.60    2.40
  -6  -8   0  464.65   19.40
  -6  -8   0  473.85   18.40
  -6  -8   0  503.55   19.90
  -6  -8   0  474.15   18.60
  -6  -8   0  503.55   21.20
   6   8   0  493.45   19.00
   6   8   0  496.15   18.10
   6   8   0  460.65   20.40
   6   8   0  519.95   20.40
  -7  -8   0  263.57   10.90
  -7  -8   0  252.57   12.40
  -7  -8   0  253.97   12.20
  -7  -8   0  265.87   10.70
  -7  -8   0  247.88   11.90
   7   8   0  245.88   12.40
   7   8   0  256.37   10.80
   7   8   0  246.18   11.20
   7   8   0  252.77   12.30
  -8  -8   0   29.80    4.40
  -8  -8   0   21.20    4.10
  -8  -8   0   23.30    3.20
  -8  -8   0   29.50    4.60
   8   8   0   29.00    4.90
   8   8   0   25.60    4.10
   8   8   0   27.40    3.60
  -9  -8   0  118.39    8.10
  -9  -8   0  114.79    8.20
  -9  -8   0  135.29    7.00
  -9  -8   0  116.09    7.90
   9   8   0  121.89    8.30
   9   8   0  114.59    8.40
   9   8   0  109.59    7.40
 -10  -8   0    6.60    4.10
 -10  -8   0    4.40    4.40
 -10  -8   0   13.50    3.30
  10   8   0    3.90    4.50
  10   8   0    2.80    3.60
  10   8   0    3.50    3.90
 -11  -8   0  207.48   12.00
 -11  -8   0  206.38   12.10
 -11  -8   0  212.98   10.50
  11   8   0  199.18   12.30
  11   8   0  205.18   12.30
  11   8   0  214.68   11.50
 -12  -8   0    7.70    3.70
 -12  -8   0    7.30    5.30
 -12  -8   0    1.90    5.10
 -12  -8   0   10.40    4.10
  12   8   0    9.70    5.40
  12   8   0   -1.50    6.30
  12   8   0    5.30    5.70
  12   8   0   10.70    5.10
 -13  -8   0    0.90    5.40
 -13  -8   0    1.30    4.20
  13   8   0    4.30    5.50
  13   8   0    0.20    5.60
 -14  -8   0    4.20    4.90
 -14  -8   0    3.70    6.10
  14   8   0   13.00    6.80
  14   8   0   11.40    6.70
 -15  -8   0   25.30    6.10
 -15  -8   0   18.50    7.30
  15   8   0   15.50    7.60
  15   8   0   20.30    7.30
 -16  -8   0   15.00    7.80
 -16  -8   0    2.40    5.80
  16   8   0    8.90    7.60
  16   8   0   16.70    8.20
 -17  -8   0    6.70    6.10
 -17  -8   0    8.20    7.90
  17   8   0    5.90    7.90
  17   8   0    2.70    8.40
 -10   9   0   39.30   10.80
 -10   9   0   15.60    7.00
   9  -9   0    3.30    3.80
  -9   9   0    9.80    8.70
  -9   9   0    0.30    5.70
   8  -9   0    4.30    3.60
  -8   9   0    3.40    7.80
  -8   9   0   -1.00    5.30
   7  -9   0   26.70    4.00
  -7   9   0   24.20    8.50
  -7   9   0   28.20    5.40
   6  -9   0   27.60    3.90
  -6   9   0   27.50    5.50
  -6   9   0   25.30    5.30
  -6   9   0    5.90    7.50
   5  -9   0    7.50    3.10
  -5   9   0    2.40    3.90
  -5   9   0    9.60    6.90
  -5   9   0    9.00    4.30
   4  -9   0   49.90    4.30
   4  -9   0   53.39    3.50
   4  -9   0   48.40    3.60
  -4   9   0   41.00    7.40
  -4   9   0   51.89    5.40
  -4   9   0   49.40    5.80
  -4   9   0   45.60    5.00
   3  -9   0   10.40    2.50
   3  -9   0    6.20    2.90
   3  -9   0    6.10    2.20
  -3   9   0    0.30    3.30
  -3   9   0    6.60    3.70
  -3   9   0   14.30    6.20
  -3   9   0    5.70    3.20
   2  -9   0   10.70    2.90
   2  -9   0   17.00    2.80
   2  -9   0    6.40    2.80
   2  -9   0    7.60    2.50
  -2   9   0   12.30    4.10
  -2   9   0    8.10    5.30
  -2   9   0   13.80    3.60
  -2   9   0   19.20    3.40
   1  -9   0  158.78    8.20
   1  -9   0  147.39   10.10
   1  -9   0  172.68    8.00
   1  -9   0  171.28    8.20
   1  -9   0  167.48    7.80
  -1   9   0  175.48    9.30
  -1   9   0  156.58   11.50
  -1   9   0  166.98    7.90
  -1   9   0  179.48    8.70
   0  -9   0    6.60    4.00
   0  -9   0    0.10    2.50
   0  -9   0    2.50    2.50
   0  -9   0    3.30    2.60
   0  -9   0    4.70    2.40
   0   9   0    3.60    2.60
   0   9   0    4.20    2.90
   0   9   0    0.90    2.00
  -1  -9   0   -2.30    3.50
  -1  -9   0    6.20    2.50
  -1  -9   0    5.80    2.70
  -1  -9   0    2.40    2.50
  -1  -9   0    1.60    2.50
   1   9   0   -1.90    2.10
   1   9   0   -0.10    2.40
   1   9   0    8.10    2.00
  -2  -9   0   32.90    3.70
  -2  -9   0   39.10    3.80
  -2  -9   0   25.10    3.30
  -2  -9   0   23.70    4.60
  -2  -9   0   28.90    3.60
   2   9   0   31.80    2.40
   2   9   0   29.50    3.40
   2   9   0   31.90    2.40
   2   9   0   33.30    3.80
   2   9   0   33.30    2.50
  -3  -9   0  170.48   10.00
  -3  -9   0  197.38    8.80
  -3  -9   0  177.78    9.00
  -3  -9   0  182.88    9.10
   3   9   0  184.58    7.60
   3   9   0  177.58    9.10
   3   9   0  184.98    8.60
   3   9   0  170.38    7.90
   3   9   0  197.48    7.30
  -4  -9   0    7.80    2.70
  -4  -9   0    6.60    3.10
  -4  -9   0    5.00    3.60
   4   9   0   12.50    1.60
   4   9   0    6.20    2.70
   4   9   0   10.80    2.80
   4   9   0    9.40    2.10
  -5  -9   0   81.19    5.80
  -5  -9   0   94.99    6.50
  -5  -9   0   94.79    7.00
  -5  -9   0   94.19    7.30
   5   9   0   85.89    6.20
   5   9   0   90.39    5.30
   5   9   0   92.09    4.50
   5   9   0   91.19    6.40
  -6  -9   0  116.19    7.20
  -6  -9   0  107.69    7.60
  -6  -9   0  106.39    7.60
  -6  -9   0  112.29    5.10
  -6  -9   0  112.79    5.30
   6   9   0  106.99    7.30
   6   9   0  100.99    6.10
   6   9   0  122.79    5.60
   6   9   0  115.89    7.30
  -7  -9   0   14.60    2.30
  -7  -9   0   19.60    4.10
  -7  -9   0   11.50    3.80
  -7  -9   0   13.80    3.70
  -7  -9   0   19.60    2.60
   7   9   0   18.60    3.60
   7   9   0   20.50    2.80
   7   9   0   14.70    3.60
   7   9   0   12.60    4.20
  -8  -9   0  108.29    5.90
  -8  -9   0  106.99    6.10
  -8  -9   0  106.49    7.80
  -8  -9   0  111.99    7.30
  -8  -9   0  103.79    7.90
   8   9   0  107.09    6.30
   8   9   0  105.99    8.00
   8   9   0  100.89    7.70
   8   9   0   97.39    6.90
  -9  -9   0   37.30    5.30
  -9  -9   0   37.20    4.00
  -9  -9   0   46.40    5.80
  -9  -9   0   27.40    5.40
   9   9   0   42.00    5.70
   9   9   0   41.80    5.50
   9   9   0   44.70    4.60
 -10  -9   0   53.89    6.20
 -10  -9   0   37.10    4.40
 -10  -9   0   39.40    6.10
 -10  -9   0   49.99    6.10
  10   9   0   52.19    5.90
  10   9   0   45.60    6.20
  10   9   0   44.30    5.20
 -11  -9   0    7.70    5.30
 -11  -9   0   17.40    5.40
 -11  -9   0   11.30    3.70
  11   9   0   15.30    4.90
  11   9   0    2.60    4.40
  11   9   0   14.20    5.20
 -12  -9   0   66.69    7.30
 -12  -9   0   66.69    5.70
 -12  -9   0   56.09    7.00
  12   9   0   51.79    7.70
  12   9   0   70.89    7.40
  12   9   0   64.99    7.40
 -13  -9   0    6.80    4.40
 -13  -9   0   -0.50    5.60
  13   9   0   -4.10    4.80
  13   9   0   -1.90    5.20
 -14  -9   0   11.70    4.80
 -14  -9   0   -6.10    5.20
  14   9   0    2.20    5.80
  14   9   0   13.60    7.00
 -15  -9   0    2.90    6.80
 -15  -9   0   -0.10    5.00
  15   9   0    9.70    7.00
  15   9   0   10.90    7.10
 -16  -9   0   11.00    5.80
 -16  -9   0   -6.10    6.70
  16   9   0   -3.40    7.10
  16   9   0   -8.90    7.00
 -17  -9   0    4.20    8.10
 -17  -9   0    7.70    6.00
  17   9   0   -8.10    7.40
  17   9   0   -8.60    7.60
   9 -10   0   -2.40    3.30
  -9  10   0   -0.10    5.70
  -9  10   0   13.00    9.70
   8 -10   0    2.40    3.40
  -8  10   0    4.60    8.60
  -8  10   0   -1.80    5.50
   7 -10   0    0.90    3.50
  -7  10   0   19.00    8.70
  -7  10   0    2.60    5.10
   6 -10   0    4.80    3.50
  -6  10   0   11.10    4.90
  -6  10   0    5.00    8.00
   5 -10   0    6.30    3.20
  -5  10   0   -7.50    5.90
  -5  10   0    5.10    4.50
  -5  10   0    4.50    4.10
   4 -10   0   16.80    3.60
   4 -10   0   15.10    2.00
  -4  10   0    7.30    6.10
  -4  10   0   19.80    4.30
  -4  10   0   11.40    4.40
   3 -10   0  182.68    9.20
   3 -10   0  188.38    8.30
   3 -10   0  191.48    8.10
  -3  10   0  166.18   13.20
  -3  10   0  195.38   11.70
  -3  10   0  211.18    9.70
  -3  10   0  176.68   10.40
   2 -10   0   69.29    4.70
   2 -10   0   76.39    5.50
   2 -10   0   65.29    4.70
  -2  10   0   49.90    8.30
  -2  10   0   72.79    5.40
  -2  10   0   68.89    6.20
  -2  10   0   61.29    6.10
   1 -10   0   38.60    4.30
   1 -10   0   44.80    4.30
   1 -10   0   41.30    4.00
   1 -10   0   47.10    4.20
  -1  10   0   42.10    5.00
  -1  10   0   40.40    3.90
  -1  10   0   49.50    4.80
  -1  10   0   47.80    6.80
   0 -10   0  628.24   24.60
   0 -10   0  609.64   25.10
   0 -10   0  666.23   24.90
   0 -10   0  687.13   24.80
   0  10   0  692.53   23.90
   0  10   0  616.04   29.60
   0  10   0  649.43   27.00
   0  10   0  634.44   25.10
  -1 -10   0  109.79    6.80
  -1 -10   0   92.69    8.60
  -1 -10   0  130.59    6.80
  -1 -10   0  116.99    7.00
   1  10   0  118.09    7.30
   1  10   0  126.49    6.90
   1  10   0  110.89    5.90
  -2 -10   0  190.58   11.50
  -2 -10   0  181.88    9.50
  -2 -10   0  201.28    9.70
  -2 -10   0  199.58    9.30
   2  10   0  184.48    9.30
   2  10   0  188.88   10.10
   2  10   0  193.38    8.10
   2  10   0  197.88    7.90
   2  10   0  191.78    8.00
  -3 -10   0  356.46   15.30
  -3 -10   0  378.66   15.60
  -3 -10   0  351.76   15.70
  -3 -10   0  355.06   17.60
   3  10   0  358.26   16.20
   3  10   0  370.76   14.20
   3  10   0  390.36   13.60
   3  10   0  371.86   15.30
  -4 -10   0  373.26   17.30
  -4 -10   0  333.67   14.80
  -4 -10   0  367.36   15.60
   4  10   0  356.66   13.20
   4  10   0  367.66   14.00
   4  10   0  341.37   14.90
   4  10   0  361.96   16.00
  -5 -10   0  135.69    8.10
  -5 -10   0  147.09    8.00
   5  10   0  139.39    7.00
   5  10   0  153.38    8.60
   5  10   0  151.18    6.20
  -6 -10   0   31.10    4.80
  -6 -10   0   26.70    2.00
  -6 -10   0   22.00    4.00
  -6 -10   0   39.20    5.00
   6  10   0   25.70    4.10
   6  10   0   26.70    2.70
   6  10   0   18.70    3.20
  -7 -10   0    1.00    3.20
  -7 -10   0    2.00    4.00
  -7 -10   0   -1.40    1.80
  -7 -10   0    2.50    1.70
  -7 -10   0   -1.60    3.70
   7  10   0    4.50    2.30
   7  10   0    0.90    2.80
   7  10   0    4.90    3.70
  -8 -10   0  130.99    6.90
  -8 -10   0  135.89    8.70
  -8 -10   0  148.99    9.60
  -8 -10   0  132.39    9.10
  -8 -10   0  136.29    6.90
   8  10   0  145.49    9.70
   8  10   0  136.09    7.80
   8  10   0  136.19    8.80
   8  10   0  133.49    7.20
  -9 -10   0   36.30    3.90
  -9 -10   0   32.60    5.30
  -9 -10   0   38.00    5.10
  -9 -10   0   29.50    5.70
   9  10   0   37.20    4.30
   9  10   0   30.00    5.40
   9  10   0   39.60    5.80
 -10 -10   0   57.19    6.50
 -10 -10   0   62.09    7.20
 -10 -10   0   51.49    6.30
 -10 -10   0   51.59    4.80
  10  10   0   46.40    7.10
  10  10   0   52.99    5.40
  10  10   0   62.89    6.50
 -11 -10   0   17.50    5.60
 -11 -10   0   13.20    3.50
 -11 -10   0   20.10    5.10
  11  10   0   11.40    4.60
  11  10   0   17.50    5.10
  11  10   0   11.60    5.50
 -12 -10   0   -0.70    5.20
 -12 -10   0   -1.10    3.20
 -12 -10   0    5.20    5.30
  12  10   0    9.70    5.00
  12  10   0   12.50    6.40
 -13 -10   0   23.10    6.60
 -13 -10   0   15.20    4.60
  13  10   0   17.90    6.00
  13  10   0   23.60    6.60
 -14 -10   0    8.40    4.70
 -14 -10   0   -0.80    6.30
  14  10   0    2.30    6.80
 -15 -10   0    7.10    5.20
 -15 -10   0   10.80    6.90
  15  10   0   15.00    7.70
 -16 -10   0   20.10    8.00
  16  10   0    5.20    8.10
 -17 -10   0    7.50    7.10
  17  10   0   15.20    8.90
  -8  11   0   28.20   10.40
  -8  11   0    9.40    6.20
   7 -11   0   -0.90    3.30
  -7  11   0   -2.70    7.40
  -7  11   0    2.90    5.60
   6 -11   0   14.00    3.80
  -6  11   0   13.00    9.30
  -6  11   0   12.60    5.30
   5 -11   0   17.40    3.90
  -5  11   0   20.70    5.20
  -5  11   0   16.60    7.90
   4 -11   0   80.09    6.10
  -4  11   0   95.59    7.80
  -4  11   0   70.99   10.40
  -4  11   0   84.59    6.80
   3 -11   0   22.50    3.90
   3 -11   0   22.60    3.00
   3 -11   0   21.80    3.00
  -3  11   0   15.90    4.60
  -3  11   0   10.40    7.70
  -3  11   0   23.40    4.30
   2 -11   0  131.59    6.80
   2 -11   0  118.59    7.70
  -2  11   0  145.89    9.30
  -2  11   0  136.89    7.90
  -2  11   0  128.19   11.90
  -2  11   0  143.59    8.70
   1 -11   0  243.98   11.10
   1 -11   0  250.17   11.70
  -1  11   0  222.88   15.60
  -1  11   0  268.57   11.20
  -1  11   0  275.47   12.50
  -1  11   0  255.47   13.50
   0 -11   0    6.20    3.10
   0 -11   0    6.00    3.20
   0 -11   0   12.10    3.60
   0  11   0    1.60    3.20
   0  11   0    2.60    5.80
   0  11   0    5.10    3.70
   0  11   0    2.30    2.80
  -1 -11   0   29.90    4.00
  -1 -11   0   20.80    4.20
  -1 -11   0   27.40    4.10
   1  11   0   25.50    3.10
   1  11   0   22.80    3.90
   1  11   0   36.00    4.60
  -2 -11   0   16.40    3.80
  -2 -11   0   15.60    3.60
  -2 -11   0   20.20    3.90
   2  11   0   12.00    3.60
   2  11   0   19.80    4.20
   2  11   0   20.10    2.60
  -3 -11   0   41.50    4.80
  -3 -11   0   29.90    4.20
  -3 -11   0   34.70    4.60
   3  11   0   29.50    4.30
   3  11   0   34.60    2.90
   3  11   0   30.60    4.20
  -4 -11   0  933.41   35.40
  -4 -11   0  884.61   34.80
   4  11   0  898.01   34.50
   4  11   0  980.50   34.30
   4  11   0  931.61   37.10
  -5 -11   0   10.80    4.10
  -5 -11   0   13.90    3.70
   5  11   0    9.50    2.70
   5  11   0   12.30    3.90
  -6 -11   0    0.00    3.20
  -6 -11   0    4.20    4.00
   6  11   0    1.70    3.50
   6  11   0    2.30    2.60
  -7 -11   0  242.18   13.70
  -7 -11   0  222.68   12.20
  -7 -11   0  234.48   12.80
  -7 -11   0  288.47    9.90
   7  11   0  250.37   13.10
   7  11   0  249.08   11.70
  -8 -11   0    9.30    2.30
  -8 -11   0    0.00    4.50
  -8 -11   0    8.10    4.40
  -8 -11   0   11.40    4.60
   8  11   0   13.40    4.00
   8  11   0    6.60    3.90
  -9 -11   0   19.00    5.00
  -9 -11   0    1.70    4.70
  -9 -11   0    7.00    4.70
  -9 -11   0    8.30    2.80
   9  11   0    4.20    4.00
   9  11   0    1.30    4.00
 -10 -11   0   32.00    4.00
 -10 -11   0   34.90    5.90
 -10 -11   0   33.00    6.20
 -10 -11   0   30.70    6.50
  10  11   0   31.50    5.80
 -11 -11   0  189.98   11.60
 -11 -11   0  204.38   12.00
  11  11   0  202.58   12.20
 -12 -11   0   66.49    7.90
 -12 -11   0   72.69    7.70
  12  11   0   72.59    8.40
 -13 -11   0   -3.70    5.60
  13  11   0    9.10    6.90
 -14 -11   0   53.69    8.30
  14  11   0   63.09    9.40
 -15 -11   0   12.40    7.20
  15  11   0   13.30    7.90
 -16 -11   0   10.30    7.50
  16  11   0    2.30    8.20
 -17 -11   0   28.60    8.60
  17  11   0   39.60    9.90
   7 -12   0    5.40    3.40
  -7  12   0   13.50    9.80
   6 -12   0   22.30    4.20
  -6  12   0   21.10   10.10
   5 -12   0    0.30    3.70
  -5  12   0    1.80    8.70
   4 -12   0    7.60    3.90
  -4  12   0    0.50    7.10
   3 -12   0   10.80    3.90
   3 -12   0   10.00    2.60
  -3  12   0    9.80    8.00
   2 -12   0    0.80    3.40
   2 -12   0   -2.70    3.00
  -2  12   0    3.80    6.40
  -2  12   0    6.20    4.10
   1 -12   0  127.79    7.60
   1 -12   0   99.49    7.00
  -1  12   0  127.09    8.50
  -1  12   0  140.89   12.10
  -1  12   0  120.99    9.10
   0 -12   0  222.98   11.00
   0 -12   0  236.58   11.40
   0  12   0  232.18   11.70
   0  12   0  203.48   15.20
   0  12   0  248.78   12.70
  -1 -12   0   92.89    7.10
  -1 -12   0   96.79    6.80
   1  12   0   99.89   10.00
   1  12   0   91.49    7.00
   1  12   0   94.89    7.50
  -2 -12   0    0.00    3.20
  -2 -12   0   -0.80    3.40
  -2 -12   0    4.10    3.70
   2  12   0    1.40    3.60
   2  12   0    2.30    3.40
  -3 -12   0   60.69    5.80
  -3 -12   0   47.40    5.70
  -3 -12   0   58.19    5.20
   3  12   0   49.40    5.10
   3  12   0   46.70    5.40
  -4 -12   0   47.30    5.10
  -4 -12   0   41.80    5.50
   4  12   0   42.10    5.40
   4  12   0   44.20    5.50
   4  12   0   50.09    3.90
  -5 -12   0  172.98    9.80
  -5 -12   0  155.18    8.90
   5  12   0  168.88   10.00
   5  12   0  150.98    7.90
  -6 -12   0  123.89    8.50
  -6 -12   0  119.49    8.80
   6  12   0  134.09    9.10
   6  12   0  120.59    7.00
  -7 -12   0    6.40    4.10
  -7 -12   0    4.00    4.40
   7  12   0    7.00    3.60
   7  12   0    6.90    3.90
  -8 -12   0   53.19    7.10
  -8 -12   0   54.59    6.20
  -8 -12   0   65.09    6.50
   8  12   0   54.89    5.30
   8  12   0   62.89    6.50
  -9 -12   0   62.69    6.90
  -9 -12   0   54.79    6.70
  -9 -12   0   66.79    4.50
  -9 -12   0   65.29    7.10
   9  12   0   54.79    5.70
   9  12   0   56.59    6.50
 -10 -12   0   65.49    7.30
 -10 -12   0   51.89    4.60
 -10 -12   0   60.59    7.20
 -10 -12   0   51.79    6.80
  10  12   0   50.69    7.00
 -11 -12   0   16.00    5.80
 -11 -12   0   20.30    5.70
 -12 -12   0   10.00    6.10
 -12 -12   0    6.60    5.80
 -13 -12   0   65.89    8.30
 -14 -12   0   -5.70    6.10
 -15 -12   0   32.20    7.30
 -16 -12   0    4.30    6.30
 -17 -12   0   -9.80    7.30
  -6  13   0   12.80   10.30
   5 -13   0    1.60    3.80
  -5  13   0   -6.00    7.90
   4 -13   0   -3.60    3.60
  -4  13   0   -3.10    7.40
   3 -13   0    2.80    3.80
  -3  13   0    9.50    8.50
   2 -13   0   11.00    3.40
   2 -13   0   10.90    4.10
  -2  13   0    7.50    8.40
   1 -13   0   13.90    4.40
   1 -13   0   13.20    3.90
  -1  13   0    9.30    7.50
  -1  13   0   16.20    5.30
   0 -13   0    0.30    3.70
   0 -13   0    2.00    3.80
   0  13   0    5.80    6.40
   0  13   0    4.60    4.40
  -1 -13   0   26.60    4.70
  -1 -13   0   21.70    4.70
   1  13   0   18.70    5.20
   1  13   0    8.50    6.90
   1  13   0   12.00    4.30
  -2 -13   0  154.28    9.30
  -2 -13   0  149.59    9.50
   2  13   0  151.78    9.70
   2  13   0  157.68    9.40
  -3 -13   0   24.60    4.60
  -3 -13   0   14.00    4.60
   3  13   0   18.90    4.60
   3  13   0   27.70    4.50
  -4 -13   0  121.89    8.50
  -4 -13   0  111.59    7.80
   4  13   0  106.29    7.90
   4  13   0  108.19    8.60
  -5 -13   0  452.85   19.60
  -5 -13   0  431.26   18.90
   5  13   0  462.35   20.30
   5  13   0  455.75   18.10
   5  13   0  439.46   19.00
  -6 -13   0   19.70    4.40
  -6 -13   0    9.20    5.00
   6  13   0   12.60    4.80
   6  13   0   13.30    3.60
  -7 -13   0   75.49    7.60
  -7 -13   0   75.89    7.20
   7  13   0   89.89    7.40
   7  13   0   76.29    5.80
  -8 -13   0  146.29    9.70
  -8 -13   0  158.68   10.80
   8  13   0  145.09   10.70
   8  13   0  164.08    9.00
  -9 -13   0   -4.60    3.80
  -9 -13   0   -5.90    4.30
   9  13   0    2.10    4.30
 -10 -13   0  152.18   11.50
 -10 -13   0  136.59   10.40
 -10 -13   0  150.78    7.30
 -10 -13   0  138.79   10.80
 -11 -13   0   19.90    3.70
 -11 -13   0   30.60    6.80
 -11 -13   0   36.90    7.30
 -11 -13   0   30.70    6.80
 -12 -13   0   -2.00    5.90
 -12 -13   0    3.30    5.40
 -13 -13   0   68.29    8.90
 -14 -13   0    1.90    6.00
 -15 -13   0   -0.60    6.10
 -16 -13   0   18.80    8.30
   4 -14   0    8.20    4.50
  -4  14   0   -1.60    8.90
   3 -14   0    8.30    4.50
  -3  14   0   14.90    9.30
   2 -14   0   -0.30    4.10
   2 -14   0    3.50    3.10
  -2  14   0   10.20    8.90
   1 -14   0   -1.20    4.00
   1 -14   0    0.90    3.80
  -1  14   0    5.40    8.30
   0 -14   0   -2.00    4.10
   0 -14   0   -1.20    4.10
   0  14   0   -2.10    7.40
  -1 -14   0    6.50    4.50
  -1 -14   0    8.90    4.50
   1  14   0   19.20    8.00
   1  14   0    2.20    4.40
  -2 -14   0   13.50    4.80
   2  14   0    4.90    7.50
   2  14   0   10.20    4.70
  -3 -14   0   36.30    5.60
   3  14   0   27.70    5.10
  -4 -14   0   12.70    5.30
  -4 -14   0    7.30    4.30
   4  14   0   18.00    5.10
   4  14   0    8.70    4.70
  -5 -14   0   24.20    4.80
  -5 -14   0   25.20    5.70
   5  14   0   29.50    5.70
   5  14   0   19.60    4.70
  -6 -14   0    7.20    5.00
  -6 -14   0    7.80    4.20
   6  14   0   11.90    4.90
   6  14   0    9.70    3.60
  -7 -14   0   10.40    5.60
  -7 -14   0    5.10    4.40
   7  14   0   -0.70    4.40
   7  14   0    6.20    3.70
  -8 -14   0    3.70    5.50
  -8 -14   0   10.50    4.90
  -9 -14   0   90.89    8.50
  -9 -14   0   84.09    8.00
 -10 -14   0   45.30    6.80
 -10 -14   0   49.99    7.90
 -11 -14   0   21.20    6.80
 -11 -14   0    8.70    5.90
 -11 -14   0   13.10    6.90
 -12 -14   0   30.10    7.60
 -12 -14   0   44.60    8.10
 -13 -14   0   52.49    8.70
 -14 -14   0   18.50    7.80
 -15 -14   0   -1.80    7.40
 -16 -14   0    8.20    8.30
  -3  15   0   -8.00    9.00
   2 -15   0   19.50    3.20
  -2  15   0   20.40   10.30
   1 -15   0   20.70    4.40
  -1  15   0    5.50    9.30
   0 -15   0    5.60    4.60
   0  15   0    8.00    7.70
  -1 -15   0   21.90    5.40
   1  15   0   25.30    9.00
  -2 -15   0    2.70    4.80
   2  15   0   -0.50    6.80
  -3 -15   0   11.60    5.50
   3  15   0    5.90    5.00
   3  15   0    1.80    7.90
  -4 -15   0   27.80    5.90
   4  15   0   22.40    5.50
  -5 -15   0   92.69    7.60
  -5 -15   0   75.89    8.20
   5  15   0   75.49    7.20
  -6 -15   0    0.30    5.60
  -6 -15   0    0.80    4.70
   6  15   0    7.00    3.70
  -7 -15   0    1.10    5.40
  -7 -15   0    5.50    4.90
  -8 -15   0   51.29    6.90
  -8 -15   0   39.80    7.20
  -9 -15   0    8.70    5.60
  -9 -15   0   -0.20    5.90
 -10 -15   0   27.50    6.70
 -10 -15   0   30.80    6.60
 -11 -15   0   26.30    6.70
 -11 -15   0   27.40    7.60
 -12 -15   0   30.40    6.60
 -13 -15   0   10.70    6.90
 -14 -15   0    9.90    7.80
 -15 -15   0    4.00    8.00
   1 -16   0    1.50    3.90
  -1  16   0  -11.20    9.40
   0 -16   0   57.79    6.00
   0  16   0   51.89   11.80
  -1 -16   0   10.60    5.20
   1  16   0   15.30    9.10
  -2 -16   0   -0.60    5.50
   2  16   0   -1.50    7.30
  -3 -16   0    8.40    5.40
   3  16   0   -5.40    7.10
  -4 -16   0   37.80    6.90
  -5 -16   0    2.10    5.80
  -6 -16   0   80.19    7.80
  -6 -16   0   74.39    8.80
  -7 -16   0   70.99    7.90
  -7 -16   0   75.79    8.40
  -8 -16   0    2.30    6.00
  -8 -16   0    5.50    5.40
  -9 -16   0    4.80    6.40
  -9 -16   0    4.70    5.30
 -10 -16   0   26.10    6.80
 -10 -16   0   13.80    7.20
 -11 -16   0   11.10    6.60
 -11 -16   0   -8.80    6.60
 -12 -16   0   -5.10    6.10
 -13 -16   0    9.10    6.90
 -14 -16   0    9.60    7.50
 -15 -16   0    5.00    7.70
   0 -17   0   27.90    5.10
   0  17   0   22.10   10.30
  -1 -17   0   45.70    6.40
   1  17   0   35.80   10.40
  -2 -17   0   22.10    6.20
   2  17   0   25.60    9.20
  -3 -17   0   11.80    5.80
   3  17   0   24.20    9.90
  -4 -17   0   22.30    6.70
   4  17   0   26.40   10.10
  -5 -17   0   17.30    6.60
  -6 -17   0    0.80    6.50
  -7 -17   0    7.90    7.10
  -8 -17   0   28.30    6.90
  -8 -17   0   23.00    7.40
  -9 -17   0   14.40    6.50
  -9 -17   0   22.20    7.40
 -10 -17   0   19.60    6.50
 -10 -17   0   27.20    7.80
 -11 -17   0    4.50    6.60
 -11 -17   0   -7.00    7.00
 -12 -17   0   -3.30    6.70
 -12 -17   0    0.00    7.10
 -13 -17   0   10.90    7.80
 -14 -17   0   44.40    9.20
  -3 -18   0   -1.70    6.40
   3  18   0   18.10   10.40
  -4 -18   0   -0.30    6.20
   4  18   0   -2.00    8.10
  -5 -18   0   10.70    7.60
   5  18   0   14.60    9.80
  -6 -18   0   37.60    7.90
  -7 -18   0   -9.40    6.90
  -8 -18   0   -1.00    7.50
  -9 -18   0   26.40    7.50
  -9 -18   0   26.20    8.70
 -10 -18   0   -1.20    7.80
 -10 -18   0    1.90    6.20
 -11 -18   0   15.10    8.00
 -11 -18   0   -7.00    6.30
 -12 -18   0  101.89   12.00
 -12 -18   0  102.39   11.10
  -6 -19   0   30.90    8.40
  -7 -19   0   -2.20    7.30
  -8 -19   0   -2.30    7.80
  -9 -19   0    5.90    8.10
  -8 -19   1    6.00    8.30
 -12 -18   1   -0.90    8.60
 -12 -18   1    5.50    7.30
 -11 -18   1   85.09    9.80
 -11 -18   1   81.59   11.10
 -10 -18   1    7.10    6.80
 -10 -18   1   12.80    8.00
  -9 -18   1    3.30    6.30
  -9 -18   1    2.70    7.10
  -8 -18   1   47.10    8.10
  -8 -18   1   50.19    9.20
  -7 -18   1   -1.40    7.40
  -6 -18   1   18.60    7.30
  -5 -18   1   -1.50    6.40
   4  18  -1    5.80    9.90
  -4 -18   1   -6.10    6.30
   3  18  -1    3.00    9.80
  -3 -18   1   -3.30    6.00
 -13 -17   1   33.00    9.40
 -12 -17   1   28.70    9.10
 -12 -17   1   31.60    8.30
 -11 -17   1   24.30    7.60
 -11 -17   1    5.40    8.00
 -10 -17   1   14.90    7.70
 -10 -17   1   15.50    6.60
  -9 -17   1   14.20    6.70
  -9 -17   1   27.00    7.90
  -8 -17   1    9.30    6.10
  -8 -17   1   -8.60    6.60
  -7 -17   1  100.09    9.10
  -7 -17   1  117.79   10.30
  -6 -17   1   29.80    7.20
  -5 -17   1    5.90    6.20
  -4 -17   1   13.90    6.30
   3  17  -1   18.40   10.00
  -3 -17   1   19.90    6.50
   2  17  -1   24.80   10.40
  -2 -17   1    8.70    5.90
   1  17  -1   -8.20    9.10
  -1 -17   1    3.40    5.20
   0  17  -1    6.30   10.20
   0 -17   1    5.50    4.20
 -14 -16   1   23.40    8.10
 -13 -16   1   14.00    7.40
 -12 -16   1   -0.80    7.30
 -12 -16   1   -8.10    6.50
 -11 -16   1   73.99    9.20
 -11 -16   1   77.49   10.00
 -10 -16   1    5.00    6.10
 -10 -16   1   -0.90    6.60
  -9 -16   1   -3.70    6.80
  -9 -16   1    4.30    5.70
  -8 -16   1    2.40    5.70
  -8 -16   1   12.20    7.10
  -7 -16   1   15.90    5.70
  -7 -16   1   22.20    6.50
  -6 -16   1   37.10    7.40
  -6 -16   1   29.90    6.10
  -5 -16   1   56.69    7.90
  -4 -16   1   40.50    6.60
  -3 -16   1   36.40    6.90
   2  16  -1   14.10    8.30
  -2 -16   1    8.80    5.30
   1  16  -1   18.30    9.60
  -1 -16   1   36.20    5.70
   0  16  -1   15.40    8.80
   0 -16   1    3.60    4.60
  -1  16  -1    8.90   10.20
   1 -16   1    5.30    3.20
 -15 -15   1    4.50    7.70
 -14 -15   1   18.10    7.80
 -13 -15   1   63.99    9.00
 -12 -15   1   13.20    7.30
 -12 -15   1   11.20    6.60
 -11 -15   1   -1.60    6.00
 -11 -15   1   11.80    6.90
 -10 -15   1   45.30    7.60
 -10 -15   1   64.59    8.60
  -9 -15   1   40.60    7.70
  -9 -15   1   38.00    6.90
  -8 -15   1    1.80    5.80
  -8 -15   1   -1.20    4.90
  -7 -15   1  113.99   10.00
  -7 -15   1  113.39    8.80
  -6 -15   1    4.50    4.80
  -6 -15   1   10.00    5.40
  -5 -15   1    4.10    5.60
  -5 -15   1    9.30    5.00
   4  15  -1   -3.10    5.00
  -4 -15   1    6.70    5.60
  -4 -15   1    4.80    5.20
   3  15  -1   42.90    6.40
  -3 -15   1   38.40    6.10
   2  15  -1   -0.70    8.00
  -2 -15   1   -7.20    4.60
   1  15  -1   50.09   10.30
  -1 -15   1   54.79    6.40
   0  15  -1    8.80    7.70
   0 -15   1   15.10    4.70
  -1  15  -1   15.10    8.50
   1 -15   1   25.80    4.10
  -2  15  -1   -7.90    9.10
  -3  15  -1   13.60   10.40
 -16 -14   1   18.50    9.00
 -15 -14   1    6.80    8.00
 -14 -14   1    2.60    6.50
 -13 -14   1    6.70    6.90
 -12 -14   1   15.50    6.70
 -12 -14   1    2.50    5.50
 -11 -14   1   19.10    6.70
 -11 -14   1   18.60    6.40
 -11 -14   1   26.00    7.30
 -10 -14   1   -0.50    5.30
 -10 -14   1    3.50    6.20
 -10 -14   1   -4.80    5.80
  -9 -14   1   14.80    5.70
  -9 -14   1   11.40    5.70
   8  14  -1   27.00    5.80
  -8 -14   1   13.50    5.30
  -8 -14   1   31.10    6.60
   7  14  -1   50.79    6.70
   7  14  -1   46.10    5.20
  -7 -14   1   54.39    6.60
  -7 -14   1   47.00    6.90
   6  14  -1   65.59    7.30
   6  14  -1   61.49    5.40
  -6 -14   1   46.80    6.70
  -6 -14   1   55.39    6.40
   5  14  -1  126.29    9.50
  -5 -14   1  114.59    9.00
  -5 -14   1  131.79    8.80
   4  14  -1   -2.00    4.50
   4  14  -1   -3.10    4.10
  -4 -14   1    1.40    4.90
  -4 -14   1   -1.30    4.30
   3  14  -1   38.00    6.10
   3  14  -1   46.10    5.60
  -3 -14   1   28.50    5.70
  -3 -14   1   43.10    6.00
   2  14  -1    4.60    4.10
  -2 -14   1    4.30    4.70
   1  14  -1   -5.90    6.60
   1  14  -1   -1.70    4.20
  -1 -14   1    0.80    4.20
   0  14  -1   21.50    5.70
   0  14  -1   27.50    8.00
   0 -14   1   26.70    4.70
  -1  14  -1   -2.50    7.80
   1 -14   1   15.20    3.80
  -2  14  -1   -0.40    8.60
  -3  14  -1  -16.40    8.50
  -4  14  -1   -1.40    9.10
 -16 -13   1    1.60    8.00
 -15 -13   1    6.80    7.50
 -14 -13   1    2.00    6.80
 -13 -13   1   14.80    7.10
 -12 -13   1  131.89   10.70
 -12 -13   1  165.78   12.10
 -11 -13   1    2.90    5.60
 -11 -13   1    7.60    6.60
 -11 -13   1    7.40    3.10
 -11 -13   1    2.40    5.80
 -10 -13   1  155.78   10.80
 -10 -13   1  159.78   11.70
 -10 -13   1  163.58   11.90
   9  13  -1   52.59    6.40
  -9 -13   1   47.50    7.30
  -9 -13   1   58.69    7.70
  -9 -13   1   39.90    6.30
   8  13  -1   26.30    5.90
   8  13  -1   27.80    4.90
  -8 -13   1   36.60    6.40
  -8 -13   1   32.10    6.90
  -8 -13   1   33.20    5.90
   7  13  -1  156.88    8.90
   7  13  -1  147.99   10.10
  -7 -13   1  141.09    9.70
  -7 -13   1  151.88   10.20
   6  13  -1   51.49    6.60
   6  13  -1   58.69    5.10
  -6 -13   1   61.29    6.80
  -6 -13   1   62.69    6.10
   5  13  -1    0.50    2.80
   5  13  -1   -3.20    4.10
  -5 -13   1    5.70    4.90
  -5 -13   1    1.80    3.90
   4  13  -1  264.37   13.20
   4  13  -1  239.28   12.10
  -4 -13   1  235.88   12.60
  -4 -13   1  234.28   12.30
   3  13  -1  106.09    8.00
   3  13  -1  102.19    7.40
  -3 -13   1  108.69    8.10
  -3 -13   1  109.19    8.30
   2  13  -1  147.99    9.60
   2  13  -1  140.09    9.10
  -2 -13   1  128.39    8.70
  -2 -13   1  161.68    9.30
   1  13  -1   18.30    4.80
   1  13  -1   10.60    4.20
  -1 -13   1   18.10    4.50
   0  13  -1    0.70    3.90
   0  13  -1    1.10    6.10
   0 -13   1    0.30    3.90
  -1  13  -1   -1.80    6.20
  -1  13  -1   -5.20    3.80
   1 -13   1   -4.30    3.30
  -2  13  -1    0.80    7.60
   2 -13   1    9.60    2.90
  -3  13  -1   -4.70    8.30
  -4  13  -1    5.30    8.80
  -5  13  -1    4.90    9.30
  -6  13  -1   24.30   10.60
 -16 -12   1   -2.30    7.00
 -15 -12   1    1.90    6.30
 -14 -12   1   39.80    8.10
 -13 -12   1    6.40    5.70
 -12 -12   1  211.38   12.90
 -12 -12   1  169.18   12.00
 -11 -12   1    5.00    5.20
 -11 -12   1   10.90    5.80
  10  12  -1   54.79    7.00
 -10 -12   1   61.19    7.40
 -10 -12   1   53.89    4.40
 -10 -12   1   38.20    6.70
 -10 -12   1   50.89    7.30
   9  12  -1   86.99    7.60
   9  12  -1   79.29    6.70
  -9 -12   1   85.69    7.60
  -9 -12   1   82.19    8.40
  -9 -12   1   80.79    4.90
  -9 -12   1   80.19    8.00
   8  12  -1  121.79    8.40
   8  12  -1   87.99    7.00
  -8 -12   1  104.99    8.00
  -8 -12   1  109.69    9.00
  -8 -12   1   99.89    8.20
   7  12  -1   11.80    3.80
   7  12  -1   13.40    5.00
  -7 -12   1   21.90    4.90
  -7 -12   1   14.30    5.10
  -7 -12   1   23.80    5.30
   6  12  -1    7.20    4.30
   6  12  -1    3.60    3.10
  -6 -12   1    2.70    4.00
  -6 -12   1    4.40    4.40
   5  12  -1   39.50    5.20
   5  12  -1   38.50    3.80
  -5 -12   1   33.50    5.30
  -5 -12   1   45.90    5.10
   4  12  -1  105.39    7.70
   4  12  -1   99.19    7.10
   4  12  -1  105.29    5.70
  -4 -12   1   87.19    7.00
  -4 -12   1   96.49    7.50
   3  12  -1   -0.90    3.70
   3  12  -1    1.20    3.20
  -3 -12   1    1.00    3.60
  -3 -12   1    0.80    3.20
   2  12  -1  201.98   10.40
   2  12  -1  207.98   11.00
  -2 -12   1  205.98   10.80
  -2 -12   1  202.98   10.50
   1  12  -1    3.40    3.80
   1  12  -1    7.30    4.30
  -1 -12   1    8.30    3.80
  -1 -12   1   12.20    4.30
   0  12  -1    3.60    6.50
   0  12  -1   -2.80    3.50
   0  12  -1    1.90    3.80
   0 -12   1    1.80    3.50
  -1  12  -1   59.79    6.70
  -1  12  -1   72.99    6.70
  -1  12  -1   60.79    9.30
   1 -12   1   65.49    5.60
   1 -12   1   64.69    5.10
  -2  12  -1   10.40    4.90
  -2  12  -1   18.90    7.80
   2 -12   1   24.60    4.00
   2 -12   1   25.70    3.00
   2 -12   1   17.60    3.10
  -3  12  -1   32.00    8.60
  -3  12  -1   46.50    6.00
   3 -12   1   51.29    4.90
  -4  12  -1   38.80    8.80
   4 -12   1   27.40    4.10
  -5  12  -1    1.20    8.50
  -6  12  -1   12.80    9.40
  -7  12  -1   10.30    9.60
  17  11  -1   -3.50    8.50
 -17 -11   1    5.70    7.80
  16  11  -1    3.00    8.30
 -16 -11   1    2.20    7.00
  15  11  -1   -4.30    6.70
 -15 -11   1    5.50    6.80
 -14 -11   1   15.10    6.60
 -13 -11   1    8.30    6.00
 -12 -11   1   81.89    8.50
 -12 -11   1   67.69    7.90
  11  11  -1   78.89    8.10
 -11 -11   1   68.09    7.70
 -11 -11   1   74.59    7.70
  10  11  -1  126.89    9.20
 -10 -11   1  132.19    9.80
 -10 -11   1  125.59    7.30
 -10 -11   1  122.59    9.40
 -10 -11   1  139.89   10.20
   9  11  -1    3.90    4.30
   9  11  -1   14.60    4.50
  -9 -11   1   10.80    4.90
  -9 -11   1    7.10    2.70
  -9 -11   1    5.20    5.00
  -9 -11   1    6.20    5.00
   8  11  -1   41.40    4.90
   8  11  -1   42.00    5.30
  -8 -11   1   51.89    5.90
  -8 -11   1   42.40    6.20
  -8 -11   1   39.50    3.30
  -8 -11   1   46.10    6.20
   7  11  -1   43.90    4.50
   7  11  -1   48.70    6.00
  -7 -11   1   34.30    5.80
  -7 -11   1   41.90    5.30
  -7 -11   1   47.40    6.20
   6  11  -1  416.06   16.90
   6  11  -1  422.96   18.70
  -6 -11   1  392.06   17.80
  -6 -11   1  438.96   18.40
  -6 -11   1  412.86   19.80
   5  11  -1   50.39    5.20
   5  11  -1   46.40    4.00
  -5 -11   1   46.70    5.00
  -5 -11   1   45.10    5.20
   4  11  -1    3.50    3.20
   4  11  -1    5.40    3.30
   4  11  -1   -2.70    2.10
  -4 -11   1    2.50    3.50
  -4 -11   1    5.30    3.50
   3  11  -1  735.53   27.30
   3  11  -1  671.83   29.00
   3  11  -1  724.43   26.50
  -3 -11   1  734.03   27.90
  -3 -11   1  710.73   27.60
   2  11  -1    2.80    3.20
   2  11  -1   -2.30    3.20
  -2 -11   1    4.90    3.50
  -2 -11   1    1.90    3.40
   1  11  -1  191.48   10.00
   1  11  -1  173.58    9.20
  -1 -11   1  167.38    9.00
  -1 -11   1  185.08    9.50
   0  11  -1  147.59    8.60
   0  11  -1  170.68    9.90
   0 -11   1  159.58    8.20
   0 -11   1  160.58    8.70
   0 -11   1  158.38    8.50
  -1  11  -1   39.40    7.40
  -1  11  -1   43.50    5.10
  -1  11  -1   53.69    6.00
  -1  11  -1   53.19    4.40
   1 -11   1   39.20    4.50
   1 -11   1   62.49    4.50
   1 -11   1   50.49    4.10
  -2  11  -1   20.80    3.70
  -2  11  -1   20.70    4.70
  -2  11  -1   18.20    7.10
  -2  11  -1   22.90    5.10
   2 -11   1   14.80    3.60
   2 -11   1   24.80    3.00
   2 -11   1   21.10    2.80
  -3  11  -1  122.49   11.80
  -3  11  -1  129.29    7.60
  -3  11  -1  119.79    8.70
   3 -11   1  113.89    6.70
  -4  11  -1    2.20    4.10
  -4  11  -1    3.20    4.30
  -4  11  -1    4.80    6.60
   4 -11   1    2.70    2.90
  -5  11  -1    6.80    7.00
  -5  11  -1   12.70    4.70
   5 -11   1    7.70    3.00
  -6  11  -1    5.90    4.90
  -6  11  -1   -1.60    8.10
   6 -11   1   10.90    2.90
  -7  11  -1   -3.30    8.90
  -7  11  -1    3.00    5.20
  -8  11  -1   14.20    9.40
  -8  11  -1    4.60    5.70
  17  10  -1   37.60   10.00
 -17 -10   1   14.60    7.90
  16  10  -1    2.20    8.20
 -16 -10   1    3.10    6.20
  15  10  -1    1.30    7.30
 -15 -10   1   -9.90    6.20
  14  10  -1   50.09    8.90
 -14 -10   1   70.69    8.60
  13  10  -1    6.40    6.70
 -13 -10   1   -1.40    5.40
  12  10  -1   35.50    7.40
 -12 -10   1   34.20    6.60
 -12 -10   1   30.20    6.30
  11  10  -1  515.05   23.60
  11  10  -1  546.65   24.30
 -11 -10   1  529.35   24.30
 -11 -10   1  488.05   22.60
  10  10  -1   22.20    5.90
  10  10  -1   18.30    4.70
 -10 -10   1   18.00    3.50
 -10 -10   1    8.00    4.90
 -10 -10   1   22.30    5.70
 -10 -10   1   20.50    5.70
   9  10  -1    5.10    4.80
   9  10  -1   -3.80    3.30
  -9 -10   1    5.50    4.30
  -9 -10   1    1.80    4.60
  -9 -10   1    1.20    4.00
  -9 -10   1    2.90    2.60
   8  10  -1  352.46   16.50
   8  10  -1  341.57   15.10
  -8 -10   1  386.96   16.50
  -8 -10   1  318.27   15.50
  -8 -10   1  330.97   13.90
  -8 -10   1  333.47   16.70
  -8 -10   1  346.87   13.80
   7  10  -1    3.10    3.40
   7  10  -1    2.10    3.40
  -7 -10   1    1.90    1.80
  -7 -10   1   -2.60    3.90
  -7 -10   1    1.80    4.00
  -7 -10   1    3.50    3.60
   6  10  -1  360.56   15.00
   6  10  -1  357.86   16.30
  -6 -10   1  363.96   17.50
  -6 -10   1  378.86   16.40
  -6 -10   1  355.26   15.70
   5  10  -1   93.79    5.70
   5  10  -1  100.29    7.20
  -5 -10   1   96.29    7.00
  -5 -10   1   99.79    7.70
  -5 -10   1   97.39    6.80
   4  10  -1   91.29    5.20
   4  10  -1  105.89    6.90
   4  10  -1  106.79    6.50
  -4 -10   1   90.69    6.30
  -4 -10   1  105.19    6.80
   3  10  -1  105.49    6.80
   3  10  -1  103.99    5.10
   3  10  -1  101.39    6.30
  -3 -10   1  101.29    6.60
  -3 -10   1  108.39    7.10
   2  10  -1  154.98    6.20
   2  10  -1  150.38    6.40
   2  10  -1  136.79    7.70
   2  10  -1  145.19    6.10
   2  10  -1  136.89    8.00
  -2 -10   1  140.79    8.00
  -2 -10   1  149.88    7.90
   1  10  -1   23.90    2.60
   1  10  -1   19.60    3.40
   1  10  -1   26.00    3.70
  -1 -10   1   19.30    3.50
  -1 -10   1   19.70    3.50
  -1 -10   1   24.20    3.20
  -1 -10   1   20.80    3.50
   0  10  -1   73.29    5.90
   0  10  -1   75.89    5.70
   0  10  -1   81.09    4.60
   0 -10   1   79.99    5.80
   0 -10   1   70.19    5.30
   0 -10   1   76.29    5.10
   0 -10   1   68.49    5.40
  -1  10  -1   39.30    5.00
  -1  10  -1   32.50    3.70
  -1  10  -1   37.50    4.40
  -1  10  -1   38.20    7.30
   1 -10   1   38.60    4.00
   1 -10   1   39.60    3.60
   1 -10   1   40.00    3.80
   1 -10   1   41.10    4.60
  -2  10  -1    7.30    6.00
  -2  10  -1    7.30    3.80
  -2  10  -1    7.30    3.60
  -2  10  -1   10.70    3.00
   2 -10   1    0.60    2.70
   2 -10   1    5.90    2.40
   2 -10   1    2.70    2.40
   2 -10   1   -2.20    3.20
  -3  10  -1   22.50    4.60
  -3  10  -1   22.30    4.80
  -3  10  -1   12.60    3.80
  -3  10  -1   11.00    6.80
   3 -10   1   16.10    3.20
  -4  10  -1    0.60    3.60
  -4  10  -1    0.10    4.00
  -4  10  -1    1.50    5.90
  -4  10  -1   -3.20    3.70
   4 -10   1   -0.80    2.60
  -5  10  -1   20.50    5.20
  -5  10  -1   16.00    7.80
  -5  10  -1   13.30    4.60
   5 -10   1   17.00    3.20
  -6  10  -1    4.10    7.70
  -6  10  -1   11.70    4.90
   6 -10   1    7.20    2.90
  -7  10  -1    5.50    5.10
  -7  10  -1   14.60    8.90
  -8  10  -1    6.10    5.70
  -8  10  -1   11.70    7.80
  -9  10  -1   11.50    9.00
  -9  10  -1    1.90    6.00
  17   9  -1   34.90    9.50
 -17  -9   1   31.10    8.50
  16   9  -1    8.90    7.90
 -16  -9   1    2.70    7.20
 -16  -9   1    5.40    5.50
  15   9  -1   -5.00    6.20
  15   9  -1   -1.90    7.00
 -15  -9   1    8.50    6.90
 -15  -9   1    3.30    4.80
  14   9  -1    6.40    6.00
  14   9  -1   12.10    7.10
 -14  -9   1    1.10    6.10
 -14  -9   1   15.20    4.80
  13   9  -1   38.80    7.00
  13   9  -1   37.40    7.40
  13   9  -1   22.50    8.10
 -13  -9   1   40.60    5.30
 -13  -9   1   19.40    6.30
  12   9  -1   69.79    8.20
  12   9  -1   50.69    7.00
 -12  -9   1   73.09    6.10
 -12  -9   1   71.39    8.00
 -12  -9   1   63.59    7.80
  11   9  -1   30.70    5.40
  11   9  -1   49.00    7.00
  11   9  -1   34.10    5.70
 -11  -9   1   30.60    4.20
 -11  -9   1   36.40    5.70
 -11  -9   1   38.10    6.60
 -11  -9   1   36.70    4.50
  10   9  -1  626.44   26.10
  10   9  -1  613.94   24.50
  10   9  -1  577.94   26.80
 -10  -9   1  662.83   23.50
 -10  -9   1  627.64   26.00
 -10  -9   1  591.74   25.50
 -10  -9   1  614.94   24.50
 -10  -9   1  634.24   27.60
   9   9  -1   66.99    6.60
   9   9  -1   72.29    6.60
   9   9  -1   69.39    5.60
  -9  -9   1   73.69    6.90
  -9  -9   1   70.09    6.60
  -9  -9   1   68.29    5.10
  -9  -9   1   85.09    6.90
  -9  -9   1   69.89    4.90
   8   9  -1    2.00    2.60
   8   9  -1    6.40    4.10
   8   9  -1    4.50    3.80
  -8  -9   1    1.40    2.30
  -8  -9   1    5.20    3.80
  -8  -9   1    3.10    2.30
  -8  -9   1    2.60    4.00
  -8  -9   1    2.30    3.70
   7   9  -1    3.90    2.20
   7   9  -1   -1.10    2.90
   7   9  -1    1.30    3.70
   7   9  -1   -0.80    3.30
  -7  -9   1   -0.90    1.90
  -7  -9   1    3.00    3.40
  -7  -9   1    1.40    1.90
  -7  -9   1    7.10    3.60
  -7  -9   1    4.70    3.70
   6   9  -1  310.67   14.50
   6   9  -1  339.47   12.00
   6   9  -1  318.17   14.60
   6   9  -1  334.67   13.20
  -6  -9   1  314.07   15.40
  -6  -9   1  297.37   13.90
  -6  -9   1  283.87   12.10
  -6  -9   1  314.57   12.10
  -6  -9   1  324.27   14.40
   5   9  -1   12.60    3.50
   5   9  -1   14.90    3.80
   5   9  -1   10.90    1.60
   5   9  -1   12.20    2.40
  -5  -9   1   12.70    3.70
  -5  -9   1   13.50    3.00
  -5  -9   1   10.20    3.90
   4   9  -1   37.70    2.10
   4   9  -1   33.50    2.90
   4   9  -1   25.00    3.60
  -4  -9   1   34.20    4.00
  -4  -9   1   34.40    3.80
  -4  -9   1   39.70    4.40
  -4  -9   1   30.00    4.60
   3   9  -1    3.60    1.70
   3   9  -1    5.60    2.50
   3   9  -1    4.00    1.70
   3   9  -1    6.20    1.10
   3   9  -1    6.40    2.70
  -3  -9   1    1.00    2.30
  -3  -9   1    4.00    2.90
  -3  -9   1    6.60    2.90
   2   9  -1   63.49    3.20
   2   9  -1   63.59    5.00
   2   9  -1   62.89    3.30
   2   9  -1   61.69    3.40
   2   9  -1   57.99    4.40
  -2  -9   1   64.19    4.80
  -2  -9   1   69.69    5.00
  -2  -9   1   70.29    5.10
   1   9  -1   14.50    3.00
   1   9  -1   13.40    2.00
   1   9  -1   11.00    2.90
  -1  -9   1   11.20    2.70
  -1  -9   1    9.20    2.90
  -1  -9   1   10.80    2.90
  -1  -9   1   15.10    2.70
   0   9  -1  250.87   12.20
   0   9  -1  242.38   11.40
   0   9  -1  262.27   10.30
   0  -9   1  261.17   11.20
   0  -9   1  238.78   10.70
   0  -9   1  269.77   10.80
   0  -9   1  260.97   11.40
  -1   9  -1    4.40    4.60
  -1   9  -1    5.40    3.00
  -1   9  -1    1.40    2.30
  -1   9  -1    4.70    2.70
   1  -9   1    2.80    2.50
   1  -9   1    3.30    2.20
   1  -9   1   -0.60    2.30
   1  -9   1   -2.70    2.50
  -2   9  -1  256.37   15.00
  -2   9  -1  284.17   13.30
  -2   9  -1  252.67   11.10
  -2   9  -1  242.68   12.00
   2  -9   1  263.47   11.70
   2  -9   1  271.67   10.50
   2  -9   1  233.18   11.00
   2  -9   1  291.97   10.60
  -3   9  -1   42.70    7.40
  -3   9  -1   49.30    5.50
  -3   9  -1   33.60    5.00
  -3   9  -1   51.19    4.80
   3  -9   1   54.59    4.80
   3  -9   1   49.50    3.90
   3  -9   1   46.00    3.10
  -4   9  -1  134.79   12.00
  -4   9  -1  158.48    8.80
  -4   9  -1  157.88    9.80
  -4   9  -1  161.28    9.40
   4  -9   1  156.68    7.40
  -5   9  -1   18.30    4.40
  -5   9  -1    9.80    4.80
  -5   9  -1    6.50    3.80
  -5   9  -1    8.30    6.50
   5  -9   1    4.50    2.60
  -6   9  -1   86.99    9.90
  -6   9  -1   99.19    7.50
  -6   9  -1   84.89    7.40
   6  -9   1   84.69    5.40
  -7   9  -1   40.60    9.00
  -7   9  -1   17.90    5.40
   7  -9   1   18.30    3.10
  -8   9  -1    3.10    5.30
  -8   9  -1    5.90    7.80
   8  -9   1    0.80    2.70
  -9   9  -1   10.60    8.70
  -9   9  -1   10.30    5.70
 -10   9  -1   -5.50    6.20
 -10   9  -1   25.90    9.80
  17   8  -1   31.80    9.70
  17   8  -1   27.30    9.80
 -17  -8   1   31.10    8.30
 -17  -8   1   39.20    7.50
  16   8  -1   12.20    8.50
  16   8  -1    8.60    8.00
 -16  -8   1    8.00    7.00
 -16  -8   1    3.20    5.80
  15   8  -1   -4.50    6.70
  15   8  -1    4.20    7.00
 -15  -8   1   -6.90    6.20
 -15  -8   1    8.30    5.30
  14   8  -1    4.20    6.20
  14   8  -1   -4.20    6.20
 -14  -8   1   -7.70    5.90
 -14  -8   1   -2.40    4.40
  13   8  -1   65.79    9.30
  13   8  -1   68.59    8.60
  13   8  -1   81.49    8.30
 -13  -8   1   83.39    6.80
 -13  -8   1   80.99    8.60
  12   8  -1   -2.00    6.50
  12   8  -1    9.10    5.20
  12   8  -1   20.90    6.00
  12   8  -1   14.90    5.40
 -12  -8   1    7.60    3.90
 -12  -8   1    8.10    5.50
 -12  -8   1    4.70    5.60
  11   8  -1  214.38   12.20
  11   8  -1  194.18   12.40
  11   8  -1  199.88   11.40
 -11  -8   1  209.98   12.80
 -11  -8   1  195.98   11.90
 -11  -8   1  186.28   10.10
 -11  -8   1  206.98   10.00
  10   8  -1   41.80    5.20
  10   8  -1   41.10    5.90
  10   8  -1   67.89    6.70
 -10  -8   1   32.00    4.10
 -10  -8   1   55.69    6.70
 -10  -8   1   41.90    5.50
 -10  -8   1   56.29    4.50
   9   8  -1  127.39    7.60
   9   8  -1  137.39    8.70
   9   8  -1  125.59    9.00
  -9  -8   1  124.49    8.20
  -9  -8   1  133.69    9.40
  -9  -8   1  132.39    6.90
  -9  -8   1  130.49    8.70
  -9  -8   1  132.39    7.20
   8   8  -1  369.36   16.10
   8   8  -1  318.87   15.90
   8   8  -1  373.06   14.60
  -8  -8   1  357.76   16.80
  -8  -8   1  349.37   15.40
  -8  -8   1  350.36   14.50
  -8  -8   1  343.07   16.00
   7   8  -1   52.49    5.10
   7   8  -1   55.09    4.00
   7   8  -1   58.99    5.30
   7   8  -1   53.99    4.70
  -7  -8   1   61.39    5.70
  -7  -8   1   49.10    3.70
  -7  -8   1   52.89    4.00
  -7  -8   1   50.19    5.10
  -7  -8   1   50.79    5.40
   6   8  -1  215.78   10.60
   6   8  -1  207.98    9.60
   6   8  -1  198.38    8.60
   6   8  -1  208.38   10.40
  -6  -8   1  231.88   10.70
  -6  -8   1  205.48   10.70
  -6  -8   1  215.78    8.90
  -6  -8   1  205.98   10.30
  -6  -8   1  208.98   10.60
  -6  -8   1  207.28    8.70
   5   8  -1    3.50    2.20
   5   8  -1    4.00    3.00
   5   8  -1    5.30    2.70
   5   8  -1    4.40    1.50
  -5  -8   1    5.20    3.10
  -5  -8   1    3.70    1.30
  -5  -8   1    3.60    2.60
  -5  -8   1    4.10    2.40
  -5  -8   1    3.50    1.20
  -5  -8   1    5.30    3.30
   4   8  -1 1129.29   46.30
   4   8  -1 1228.48   43.90
   4   8  -1 1263.37   41.90
   4   8  -1 1208.68   44.20
  -4  -8   1 1265.47   46.40
  -4  -8   1 1182.28   44.10
  -4  -8   1 1179.88   44.50
  -4  -8   1 1192.98   48.60
   3   8  -1  293.87   10.90
   3   8  -1  293.77   13.20
   3   8  -1  317.87   12.00
   3   8  -1  292.27   12.40
   3   8  -1  300.67   11.70
  -3  -8   1  297.57   12.80
  -3  -8   1  329.07   13.00
  -3  -8   1  321.57   13.40
  -3  -8   1  293.17   14.40
   2   8  -1   36.70    3.60
   2   8  -1   32.30    2.10
   2   8  -1   37.20    2.30
   2   8  -1   31.30    2.30
   2   8  -1   42.30    3.60
  -2  -8   1   42.30    3.60
  -2  -8   1   31.70    3.40
  -2  -8   1   45.40    4.00
  -2  -8   1   31.30    3.10
   1   8  -1   66.59    4.90
   1   8  -1   62.79    4.60
   1   8  -1   64.09    3.50
  -1  -8   1   61.29    4.90
  -1  -8   1   60.39    4.10
  -1  -8   1   61.89    4.40
  -1  -8   1   68.29    4.50
  -1  -8   1   63.19    4.70
   0   8  -1   13.00    2.60
   0   8  -1   11.70    2.00
   0   8  -1    9.80    2.70
   0  -8   1   17.10    2.60
   0  -8   1   15.90    2.60
   0  -8   1   18.80    2.50
   0  -8   1   14.70    2.80
   0  -8   1   19.10    3.10
  -1   8  -1  188.78    8.80
  -1   8  -1  179.68    7.80
  -1   8  -1  181.68    9.20
   1  -8   1  175.58    8.50
   1  -8   1  172.68    7.60
   1  -8   1  179.28    8.10
   1  -8   1  170.68    7.70
  -2   8  -1    3.00    2.70
  -2   8  -1    1.80    2.30
  -2   8  -1    0.40    3.90
  -2   8  -1    2.30    3.10
   2  -8   1    2.70    2.20
   2  -8   1    3.10    1.70
   2  -8   1    0.60    2.40
   2  -8   1    2.80    1.90
  -3   8  -1   63.69    4.90
  -3   8  -1   52.99    7.20
  -3   8  -1   59.99    5.00
  -3   8  -1   56.69    5.30
   3  -8   1   57.19    4.70
   3  -8   1   51.49    4.00
   3  -8   1   50.19    3.10
  -4   8  -1  120.89    6.90
  -4   8  -1  108.39    7.60
  -4   8  -1  113.39    7.00
  -4   8  -1   74.29    8.90
  -4   8  -1  106.59    7.10
   4  -8   1   79.79    5.30
   4  -8   1   90.89    6.60
  -5   8  -1   15.90    6.50
  -5   8  -1   25.70    4.90
  -5   8  -1   24.60    4.70
  -5   8  -1   24.90    4.40
   5  -8   1   25.60    3.00
  -6   8  -1   16.00    4.40
  -6   8  -1   21.10    4.20
  -6   8  -1   17.10    5.30
  -6   8  -1    8.50    6.80
   6  -8   1   14.60    2.80
  -7   8  -1   37.60    8.30
  -7   8  -1   17.50    4.90
  -7   8  -1   20.10    5.10
   7  -8   1   23.90    3.30
  -8   8  -1    4.70    4.90
  -8   8  -1   16.00    7.40
   8  -8   1    9.00    3.10
  -9   8  -1   13.70    8.00
  -9   8  -1   -3.20    5.20
   9  -8   1    0.90    2.90
 -10   8  -1   37.80    9.80
 -10   8  -1   20.60    6.70
 -11   8  -1    0.10    6.50
  17   7  -1    6.90    9.10
  17   7  -1   15.70    9.00
 -17  -7   1    8.90    6.80
 -17  -7   1   25.60    8.20
  16   7  -1  -14.50    6.50
  16   7  -1   -0.60    7.10
 -16  -7   1   -6.80    5.40
 -16  -7   1   12.60    7.30
  15   7  -1   66.89    9.00
  15   7  -1   49.99    9.30
 -15  -7   1   72.59    7.60
 -15  -7   1   54.29    8.60
  14   7  -1   16.60    7.00
  14   7  -1   19.80    6.80
 -14  -7   1    6.60    6.10
 -14  -7   1   10.80    5.10
  13   7  -1   -1.40    5.80
  13   7  -1    3.70    5.50
  13   7  -1    9.90    6.60
 -13  -7   1    1.80    5.40
 -13  -7   1   10.20    4.40
  12   7  -1  166.58   11.40
  12   7  -1  171.18   11.10
  12   7  -1  138.79   10.70
  12   7  -1  152.48   12.40
 -12  -7   1  176.58    9.30
 -12  -7   1  156.58   10.90
 -12  -7   1  155.68    9.30
 -12  -7   1  166.18   11.80
  11   7  -1  269.57   16.40
  11   7  -1  272.97   14.40
  11   7  -1  270.17   14.30
  11   7  -1  279.67   15.20
 -11  -7   1  299.67   15.40
 -11  -7   1  290.07   12.80
 -11  -7   1  282.07   14.10
 -11  -7   1  271.17   12.70
  10   7  -1    4.30    3.70
  10   7  -1   -4.60    3.90
  10   7  -1   -1.40    3.70
 -10  -7   1    0.80    4.60
 -10  -7   1    4.50    3.90
 -10  -7   1   -1.10    2.60
 -10  -7   1    6.20    3.00
   9   7  -1  191.08   10.50
   9   7  -1  171.38   10.00
   9   7  -1  165.78    9.20
   9   7  -1  177.28    8.60
  -9  -7   1  178.78    8.30
  -9  -7   1  178.28   10.00
  -9  -7   1  141.89    9.60
  -9  -7   1  174.18    8.70
  -9  -7   1  175.08   10.70
   8   7  -1   25.30    4.60
   8   7  -1   31.30    4.30
   8   7  -1   26.00    3.80
  -8  -7   1   36.10    4.70
  -8  -7   1   31.60    5.00
  -8  -7   1   27.20    4.90
  -8  -7   1   26.60    3.20
   7   7  -1  684.73   26.60
   7   7  -1  675.23   25.10
   7   7  -1  652.83   27.50
  -7  -7   1  690.23   28.50
  -7  -7   1  682.03   26.30
  -7  -7   1  688.33   25.70
  -7  -7   1  671.63   25.60
  -7  -7   1  667.33   26.70
   6   7  -1  228.58   10.30
   6   7  -1  193.48    9.40
   6   7  -1  203.18   10.20
   6   7  -1  211.28    8.90
  -6  -7   1  207.78    9.00
  -6  -7   1  214.48    8.80
  -6  -7   1  224.08   10.40
  -6  -7   1  206.08   10.00
  -6  -7   1  212.18   10.70
  -6  -7   1  212.98   10.30
   5   7  -1   -0.20    1.90
   5   7  -1    4.30    2.70
   5   7  -1   -0.50    2.50
   5   7  -1    2.90    1.80
   5   7  -1    2.10    1.50
  -5  -7   1    3.40    2.60
  -5  -7   1    3.40    1.50
  -5  -7   1    0.30    1.40
  -5  -7   1    1.90    2.70
  -5  -7   1    1.80    2.20
  -5  -7   1    6.70    2.90
   4   7  -1  563.54   21.00
   4   7  -1  588.84   19.80
   4   7  -1  576.54   22.50
   4   7  -1  558.64   21.20
   4   7  -1  562.54   21.70
  -4  -7   1  536.65   20.20
  -4  -7   1  582.74   21.80
  -4  -7   1  565.04   21.40
  -4  -7   1  578.34   22.40
  -4  -7   1  530.65   23.60
  -4  -7   1  515.05   20.20
   3   7  -1  146.69    6.10
   3   7  -1  139.79    7.00
   3   7  -1  142.89    6.20
   3   7  -1  138.19    5.40
   3   7  -1  147.99    7.00
  -3  -7   1  147.09    8.20
  -3  -7   1  138.39    7.20
  -3  -7   1  152.08    7.20
  -3  -7   1  133.69    7.00
   2   7  -1  889.11   34.90
   2   7  -1  835.82   32.50
   2   7  -1  872.11   32.80
   2   7  -1  955.80   32.70
   2   7  -1  983.70   31.50
  -2  -7   1  897.71   33.20
  -2  -7   1  899.91   33.30
  -2  -7   1  907.21   35.10
   1   7  -1  554.84   22.20
   1   7  -1  539.75   20.70
   1   7  -1  556.04   19.80
  -1  -7   1  554.14   21.10
  -1  -7   1  573.94   22.40
  -1  -7   1  575.24   20.90
  -1  -7   1  536.15   21.20
  -1  -7   1  578.94   21.20
   0   7  -1  338.17   12.60
   0   7  -1  331.17   14.40
   0   7  -1  334.37   13.40
   0  -7   1  338.77   13.60
   0  -7   1  346.77   13.10
   0  -7   1  350.26   13.40
   0  -7   1  324.77   13.20
   0  -7   1  338.77   14.50
  -1   7  -1   61.39    4.90
  -1   7  -1   56.69    4.40
  -1   7  -1   59.29    5.40
  -1   7  -1   61.89    4.00
   1  -7   1   59.39    4.00
   1  -7   1   65.29    4.40
   1  -7   1   57.39    4.60
   1  -7   1   62.79    3.80
   1  -7   1   61.49    3.70
  -2   7  -1    6.30    2.60
  -2   7  -1    8.20    4.00
  -2   7  -1    2.70    2.40
  -2   7  -1    2.50    2.10
   2  -7   1    5.90    2.30
   2  -7   1    4.10    1.80
   2  -7   1    4.00    1.80
   2  -7   1    5.90    1.70
  -3   7  -1    3.50    3.80
  -3   7  -1    3.20    2.70
  -3   7  -1    1.50    2.40
  -3   7  -1    1.60    2.80
   3  -7   1    4.10    1.40
   3  -7   1    5.30    1.40
   3  -7   1    6.50    2.00
   3  -7   1    5.20    2.40
  -4   7  -1    1.60    3.30
  -4   7  -1   13.10    3.80
  -4   7  -1    5.60    3.40
  -4   7  -1    0.90    4.90
  -4   7  -1    9.20    3.00
   4  -7   1    6.60    2.20
   4  -7   1   11.30    3.20
  -5   7  -1    6.10    3.70
  -5   7  -1    9.70    3.20
  -5   7  -1    5.30    4.00
  -5   7  -1    5.00    5.40
  -5   7  -1    2.90    3.60
   5  -7   1    8.00    2.30
   5  -7   1    4.70    3.50
  -6   7  -1   -3.20    4.70
  -6   7  -1   -2.50    3.10
  -6   7  -1    2.40    4.10
  -6   7  -1    4.30    3.50
   6  -7   1    1.50    2.30
   6  -7   1    0.70    3.60
  -7   7  -1   -1.10    5.90
  -7   7  -1    2.10    4.10
  -7   7  -1    2.00    3.80
   7  -7   1    1.40    2.60
  -8   7  -1    2.30    5.60
  -8   7  -1    3.50    4.10
  -8   7  -1   -9.80    3.90
   8  -7   1    1.40    2.90
  -9   7  -1    5.90    7.30
  -9   7  -1   -4.70    4.70
   9  -7   1    3.30    3.20
 -10   7  -1   -0.40    5.30
 -10   7  -1   27.80    9.00
  10  -7   1    2.90    3.50
 -11   7  -1    4.60    5.50
 -11   7  -1   23.80    9.40
  11  -7   1    0.80    3.70
  17   6  -1    1.00    7.90
  17   6  -1    1.80    9.30
 -17  -6   1   19.50    8.00
 -17  -6   1   14.50    6.50
  16   6  -1   12.80    9.00
  16   6  -1   14.80    8.00
 -16  -6   1   12.30    7.40
 -16  -6   1    7.20    6.20
  15   6  -1   27.50    7.40
  15   6  -1    9.30    8.10
 -15  -6   1   30.80    7.50
 -15  -6   1   23.40    6.20
  14   6  -1   45.30    8.70
  14   6  -1   56.69    8.00
 -14  -6   1   56.69    6.70
 -14  -6   1   44.10    7.60
  13   6  -1   65.39    8.40
  13   6  -1   66.39    8.20
  13   6  -1   55.39    7.20
 -13  -6   1   58.69    5.60
 -13  -6   1   62.89    6.50
 -13  -6   1   41.20    6.90
  12   6  -1  218.78   14.50
  12   6  -1  233.38   13.60
  12   6  -1  236.18   13.20
  12   6  -1  241.48   14.40
 -12  -6   1  253.67   15.50
 -12  -6   1  225.78   11.80
 -12  -6   1  232.08   11.70
 -12  -6   1  265.17   13.10
  11   6  -1  115.79    9.60
  11   6  -1  177.58   10.30
  11   6  -1  153.08   10.70
  11   6  -1  157.58   11.60
 -11  -6   1  156.18   10.00
 -11  -6   1  153.18    8.40
 -11  -6   1  159.88    8.80
 -11  -6   1  143.29   11.80
  10   6  -1  270.97   14.10
  10   6  -1  296.97   16.30
  10   6  -1  287.77   14.20
  10   6  -1  286.17   15.10
 -10  -6   1  293.27   13.00
 -10  -6   1  285.17   15.60
 -10  -6   1  306.77   12.90
 -10  -6   1  299.77   14.20
   9   6  -1  107.29    7.40
   9   6  -1  109.59    7.50
   9   6  -1  106.19    8.10
  -9  -6   1  108.79    6.30
  -9  -6   1  116.39    6.70
  -9  -6   1  110.19    8.80
  -9  -6   1  109.89    7.90
  -9  -6   1  109.39    7.70
   8   6  -1    7.20    2.60
   8   6  -1    3.50    3.00
   8   6  -1    3.50    2.80
   8   6  -1    3.80    3.10
  -8  -6   1    5.60    2.30
  -8  -6   1    5.80    2.30
  -8  -6   1    4.40    4.20
  -8  -6   1    5.50    3.10
  -8  -6   1    1.10    3.40
   7   6  -1  556.04   21.90
   7   6  -1  578.34   23.00
   7   6  -1  548.85   23.90
  -7  -6   1  580.64   22.90
  -7  -6   1  601.24   22.40
  -7  -6   1  552.54   22.20
  -7  -6   1  577.74   24.80
  -7  -6   1  593.74   24.00
  -7  -6   1  613.54   23.20
   6   6  -1   28.10    3.80
   6   6  -1   29.20    3.60
   6   6  -1   36.70    3.20
  -6  -6   1   36.80    3.90
  -6  -6   1   35.40    3.90
  -6  -6   1   39.90    4.40
  -6  -6   1   35.20    3.00
  -6  -6   1   29.30    3.90
  -6  -6   1   30.90    2.80
   5   6  -1   37.30    3.70
   5   6  -1   42.30    3.40
   5   6  -1   45.30    3.90
   5   6  -1   40.80    3.20
   5   6  -1   39.90    3.00
  -5  -6   1   37.10    3.60
  -5  -6   1   44.60    4.30
  -5  -6   1   42.00    3.00
  -5  -6   1   38.50    3.50
  -5  -6   1   42.30    4.10
  -5  -6   1   41.00    2.90
   4   6  -1  403.96   15.90
   4   6  -1  425.66   16.60
   4   6  -1  406.66   15.00
   4   6  -1  425.76   16.10
   4   6  -1  426.26   17.10
  -4  -6   1  403.16   15.40
  -4  -6   1  403.86   17.80
  -4  -6   1  432.56   15.90
  -4  -6   1  408.46   16.30
  -4  -6   1  426.26   15.50
  -4  -6   1  406.36   16.50
  -4  -6   1  414.96   17.00
   3   6  -1  121.79    5.30
   3   6  -1  126.39    4.70
   3   6  -1  126.59    6.20
   3   6  -1  115.79    5.40
  -3  -6   1  122.49    6.10
  -3  -6   1  120.39    6.10
  -3  -6   1  125.39    6.00
  -3  -6   1  120.49    6.30
  -3  -6   1  111.39    7.00
   2   6  -1  361.36   13.40
   2   6  -1  376.76   14.80
   2   6  -1  372.66   12.80
   2   6  -1  369.76   13.50
   2   6  -1  349.96   13.80
  -2  -6   1  355.16   16.00
  -2  -6   1  351.26   14.30
  -2  -6   1  360.36   14.80
  -2  -6   1  369.86   14.20
   1   6  -1  334.27   12.30
   1   6  -1  354.36   14.20
   1   6  -1  338.17   13.20
  -1  -6   1  336.47   13.30
  -1  -6   1  350.96   13.50
  -1  -6   1  366.26   13.60
  -1  -6   1  343.07   13.60
  -1  -6   1  333.47   13.40
  -1  -6   1  352.16   14.30
   0   6  -1   71.49    4.20
   0   6  -1   77.89    3.70
   0   6  -1   64.89    4.40
   0  -6   1   73.09    4.50
   0  -6   1   66.39    4.00
   0  -6   1   66.29    3.90
   0  -6   1   83.09    4.90
   0  -6   1   70.39    4.10
   0  -6   1   76.09    4.30
  -1   6  -1 2161.18   82.39
  -1   6  -1 2095.39   75.89
  -1   6  -1 2137.99   75.19
  -1   6  -1 2161.38   81.49
   1  -6   1 2211.08   76.69
   1  -6   1 2213.38   76.59
   1  -6   1 2239.18   77.19
   1  -6   1 2181.38   81.59
   1  -6   1 2104.49   76.49
  -2   6  -1  161.88    7.50
  -2   6  -1  150.38    8.30
  -2   6  -1  188.08    9.80
  -2   6  -1  154.88    7.90
  -2   6  -1  179.88   10.20
   2  -6   1  173.38    6.90
   2  -6   1  179.28    7.90
   2  -6   1  168.88    8.80
   2  -6   1  180.48    6.90
   2  -6   1  182.78    7.30
  -3   6  -1  195.58    8.70
  -3   6  -1  185.98    9.50
  -3   6  -1  168.98    8.80
  -3   6  -1  183.18   10.90
   3  -6   1  190.48    8.60
   3  -6   1  185.58    7.80
   3  -6   1  199.68    7.20
  -4   6  -1  498.05   21.20
  -4   6  -1  519.25   19.80
  -4   6  -1  482.85   23.10
  -4   6  -1  523.05   19.80
  -4   6  -1  489.15   19.30
   4  -6   1  482.85   18.60
   4  -6   1  493.45   19.50
  -5   6  -1   70.59    7.40
  -5   6  -1   72.09    5.60
  -5   6  -1   70.89    5.80
  -5   6  -1   76.99    5.80
  -5   6  -1   63.89    5.80
   5  -6   1   78.79    4.50
   5  -6   1   78.19    5.80
  -6   6  -1    0.80    3.50
  -6   6  -1   -1.80    3.10
  -6   6  -1    3.60    5.10
  -6   6  -1    1.00    3.20
  -6   6  -1    4.30    4.10
   6  -6   1   -1.50    3.40
   6  -6   1    0.20    2.20
   6  -6   1    2.70    4.20
  -7   6  -1  430.86   20.00
  -7   6  -1  396.56   21.60
  -7   6  -1  404.16   18.10
  -7   6  -1  425.36   18.60
  -7   6  -1  429.56   18.50
   7  -6   1  457.35   17.00
   7  -6   1  451.05   21.90
   7  -6   1  439.86   18.70
  -8   6  -1   39.80    5.80
  -8   6  -1   30.50    5.20
  -8   6  -1   43.00    7.60
  -9   6  -1   18.00    5.00
  -9   6  -1   21.80    7.30
  -9   6  -1   10.20    5.30
 -10   6  -1   41.10    6.80
 -10   6  -1   52.49    9.40
 -11   6  -1   -7.10    5.20
 -11   6  -1   10.30    8.80
 -12   6  -1   -5.90    5.30
  12  -6   1   -0.10    4.20
  16   5  -1   34.60   10.20
  16   5  -1   20.50    7.50
 -16  -5   1   19.00    8.00
 -16  -5   1   21.10    7.00
  15   5  -1   -2.40    6.20
  15   5  -1   -6.00    7.70
 -15  -5   1   -3.10    6.00
 -15  -5   1   15.10    6.00
  14   5  -1   -8.40    6.80
  14   5  -1    0.10    6.00
 -14  -5   1   -1.00    6.00
 -14  -5   1   -3.10    4.90
  13   5  -1   24.60    6.30
  13   5  -1   24.50    7.10
  13   5  -1   31.50    6.40
 -13  -5   1   25.00    4.60
 -13  -5   1   20.50    5.80
 -13  -5   1   21.50    5.30
  12   5  -1    2.20    5.40
  12   5  -1    5.90    5.70
  12   5  -1    4.60    5.00
  12   5  -1   14.00    5.10
 -12  -5   1    2.30    7.20
 -12  -5   1   14.60    4.50
 -12  -5   1    6.40    3.60
 -12  -5   1    5.00    4.80
  11   5  -1   18.70    6.10
  11   5  -1   23.90    5.30
  11   5  -1   21.60    5.30
  11   5  -1   20.20    5.70
 -11  -5   1   22.00    3.70
 -11  -5   1   26.90    4.60
 -11  -5   1   35.00    7.20
 -11  -5   1   27.20    5.30
  10   5  -1   35.30    5.60
  10   5  -1   38.50    5.30
  10   5  -1   30.70    5.10
  10   5  -1   39.50    6.60
 -10  -5   1   30.80    3.90
 -10  -5   1   34.10    7.00
 -10  -5   1   30.60    4.30
 -10  -5   1   30.50    5.10
   9   5  -1  254.07   13.60
   9   5  -1  269.97   15.00
   9   5  -1  278.97   13.00
   9   5  -1  254.37   13.00
  -9  -5   1  275.07   12.90
  -9  -5   1  300.47   14.80
  -9  -5   1  276.97   11.70
  -9  -5   1  255.57   11.80
   8   5  -1   65.39    5.70
   8   5  -1   60.69    5.80
   8   5  -1   70.99    4.70
   8   5  -1   75.39    5.80
  -8  -5   1   64.49    4.80
  -8  -5   1   85.99    6.40
  -8  -5   1   77.99    5.70
  -8  -5   1   80.29    5.00
  -8  -5   1   78.49    7.30
   7   5  -1    8.30    3.20
   7   5  -1    6.20    2.70
   7   5  -1    9.00    2.30
   7   5  -1    9.40    2.80
  -7  -5   1    4.90    2.10
  -7  -5   1   10.80    3.30
  -7  -5   1    5.80    3.00
  -7  -5   1   11.90    3.20
  -7  -5   1    8.10    2.70
  -7  -5   1    9.40    2.10
  -7  -5   1    9.50    4.20
   6   5  -1   34.40    3.20
   6   5  -1   39.50    3.90
   6   5  -1   19.60    3.20
  -6  -5   1   34.30    3.60
  -6  -5   1   35.20    3.70
  -6  -5   1   36.50    4.20
  -6  -5   1   29.90    2.70
  -6  -5   1   33.80    3.00
  -6  -5   1   35.50    3.80
   5   5  -1   -2.00    2.10
   5   5  -1    2.30    2.10
   5   5  -1   -1.00    1.50
  -5  -5   1   -0.10    1.60
  -5  -5   1    1.90    1.50
  -5  -5   1    0.30    1.90
  -5  -5   1   -0.20    2.40
  -5  -5   1    3.50    2.10
  -5  -5   1   -0.10    2.20
   4   5  -1   88.49    4.30
   4   5  -1  100.89    4.90
   4   5  -1   94.49    5.30
   4   5  -1   91.59    5.30
   4   5  -1   87.29    4.60
  -4  -5   1   89.19    5.00
  -4  -5   1   96.99    5.30
  -4  -5   1   85.59    5.80
  -4  -5   1   98.39    4.30
  -4  -5   1   96.19    4.40
  -4  -5   1   89.29    5.20
   3   5  -1  312.47   10.50
   3   5  -1  285.67   11.20
   3   5  -1  280.97   11.10
   3   5  -1  279.87   12.00
  -3  -5   1  273.57   12.70
  -3  -5   1  303.07   11.90
  -3  -5   1  298.97   12.10
  -3  -5   1  278.77   11.20
  -3  -5   1  280.47   10.80
  -3  -5   1  293.37   10.80
  -3  -5   1  305.37   11.70
   2   5  -1 1783.62   65.19
   2   5  -1 1874.81   67.29
   2   5  -1 1903.71   65.69
   2   5  -1 1897.71   67.39
   2   5  -1 1893.51   70.39
  -2  -5   1 1838.12   70.29
  -2  -5   1 1925.11   66.79
  -2  -5   1 1938.91   67.09
  -2  -5   1 1911.91   65.59
   1   5  -1  763.92   27.80
   1   5  -1  795.22   28.60
   1   5  -1  800.02   30.60
  -1  -5   1  801.02   29.40
  -1  -5   1  809.52   30.80
  -1  -5   1  842.62   28.80
  -1  -5   1  807.02   29.20
  -1  -5   1  804.92   29.20
   0   5  -1   79.59    4.50
   0   5  -1   83.89    3.70
   0   5  -1   76.79    4.20
   0  -5   1   81.19    4.00
   0  -5   1   80.79    4.60
   0  -5   1   84.69    4.40
   0  -5   1   85.99    4.40
   0  -5   1   79.49    3.90
   0  -5   1   80.49    4.00
  -1   5  -1   11.30    1.70
  -1   5  -1   14.50    2.10
  -1   5  -1    8.90    2.40
  -1   5  -1   12.20    2.00
   1  -5   1   12.10    2.10
   1  -5   1   10.20    1.50
   1  -5   1   10.10    1.50
   1  -5   1    9.70    2.00
   1  -5   1   11.50    1.50
   1  -5   1    9.70    1.80
  -2   5  -1  119.59    7.50
  -2   5  -1  136.09    8.40
  -2   5  -1  128.39    6.10
  -2   5  -1  131.49    6.50
  -2   5  -1  129.49    7.00
   2  -5   1  138.49    5.40
   2  -5   1  140.59    7.20
   2  -5   1  136.09    5.60
   2  -5   1  132.19    7.00
   2  -5   1  133.09    6.30
  -3   5  -1  667.33   23.60
  -3   5  -1  633.74   27.30
  -3   5  -1  649.34   23.90
  -3   5  -1  633.54   26.50
  -3   5  -1  658.63   25.60
   3  -5   1  586.34   23.20
   3  -5   1  664.53   25.70
   3  -5   1  623.24   24.60
   3  -5   1  628.54   23.80
  -4   5  -1  144.49    7.10
  -4   5  -1  118.89    7.20
  -4   5  -1  130.59    6.80
  -4   5  -1  125.49    6.80
  -4   5  -1  119.29    8.80
   4  -5   1  139.19    8.30
   4  -5   1  135.19    8.60
   4  -5   1  115.39    5.60
   4  -5   1  133.99    6.80
  -5   5  -1   -0.50    3.80
  -5   5  -1    0.20    2.90
  -5   5  -1    2.90    3.20
  -5   5  -1    2.30    2.80
  -5   5  -1    4.80    2.80
   5  -5   1    4.00    3.70
   5  -5   1    2.80    2.80
   5  -5   1   -4.20    3.70
  -6   5  -1  107.39    7.40
  -6   5  -1   92.49    7.00
  -6   5  -1  110.19    7.40
  -6   5  -1  112.19    7.10
  -6   5  -1   94.09    8.40
   6  -5   1   99.89    8.60
   6  -5   1  105.89    7.10
   6  -5   1  101.49    8.70
  -7   5  -1   19.60    3.90
  -7   5  -1   14.30    5.30
  -7   5  -1   14.40    4.40
  -7   5  -1   14.10    4.10
  -7   5  -1   19.50    4.60
   7  -5   1   18.00    5.50
   7  -5   1   11.90    4.10
   7  -5   1   22.10    5.30
  -8   5  -1  240.08   14.90
  -8   5  -1  254.07   12.50
  -8   5  -1  251.57   13.70
  -8   5  -1  245.98   12.90
  -8   5  -1  260.27   12.50
   8  -5   1  252.97   15.00
   8  -5   1  273.67   15.80
  -9   5  -1    5.20    5.90
  -9   5  -1   14.90    5.00
  -9   5  -1   15.20    4.70
   9  -5   1   10.70    7.10
 -10   5  -1    1.70    4.60
 -10   5  -1    3.00    7.10
 -11   5  -1   10.30    5.90
 -11   5  -1   26.70    8.40
 -12   5  -1    0.60    5.80
 -13   5  -1    4.10    5.90
  16   4  -1   24.90    7.80
  16   4  -1   16.10   10.10
 -16  -4   1   17.50    7.80
 -16  -4   1   25.00    6.90
  15   4  -1   13.30    6.90
  15   4  -1   -0.20    7.40
 -15  -4   1   18.50    7.10
 -15  -4   1   15.30    5.80
  14   4  -1    7.50    6.90
  14   4  -1   -5.60    5.50
 -14  -4   1    0.50    4.60
 -14  -4   1    5.20    5.50
  13   4  -1   50.59    7.60
  13   4  -1   49.10    6.80
  13   4  -1   51.69    8.10
 -13  -4   1   59.79    6.30
 -13  -4   1   44.10    5.30
 -13  -4   1   37.10    6.50
  12   4  -1  103.29    9.50
  12   4  -1  117.69    9.80
  12   4  -1  115.09    8.80
 -12  -4   1   98.89    7.70
 -12  -4   1  119.89    7.40
 -12  -4   1  114.49    8.70
 -12  -4   1  107.39   11.20
  11   4  -1    6.20    4.40
  11   4  -1    4.90    4.80
  11   4  -1    4.50    4.20
  11   4  -1   11.20    4.90
 -11  -4   1   -0.90    3.60
 -11  -4   1   -6.30    7.30
 -11  -4   1    7.60    4.50
 -11  -4   1    3.80    3.00
  10   4  -1    8.50    4.70
  10   4  -1    2.00    3.80
  10   4  -1    6.90    4.10
  10   4  -1    5.40    4.70
 -10  -4   1    9.40    2.70
 -10  -4   1   -0.30    6.60
 -10  -4   1    1.00    3.30
 -10  -4   1    2.10    4.10
   9   4  -1    3.30    3.90
   9   4  -1    4.20    3.40
   9   4  -1    5.80    4.30
   9   4  -1    0.10    3.50
  -9  -4   1    3.60    6.30
  -9  -4   1    5.90    2.50
  -9  -4   1    2.10    3.60
  -9  -4   1    1.30    2.90
   8   4  -1    5.90    3.10
   8   4  -1    9.20    3.20
   8   4  -1    7.50    3.40
   8   4  -1    8.90    4.40
  -8  -4   1   10.60    2.80
  -8  -4   1   17.40    5.30
  -8  -4   1    7.60    3.30
  -8  -4   1    6.70    2.20
  -8  -4   1    8.50    3.50
   7   4  -1  929.91   38.50
   7   4  -1  977.90   35.90
   7   4  -1  981.20   36.10
  -7  -4   1  953.50   36.10
  -7  -4   1 1004.40   40.10
  -7  -4   1  987.30   34.90
  -7  -4   1  954.00   36.00
  -7  -4   1  951.70   38.20
  -7  -4   1  998.20   36.50
   6   4  -1  245.98   10.70
   6   4  -1  253.27   11.50
   6   4  -1  224.78   10.70
   6   4  -1  253.77   10.30
  -6  -4   1  233.38   10.80
  -6  -4   1  246.68   12.50
  -6  -4   1  262.37   10.70
  -6  -4   1  261.27   10.40
  -6  -4   1  254.97   11.50
  -6  -4   1  247.58   10.00
  -6  -4   1  259.37   11.30
   5   4  -1  782.02   30.60
   5   4  -1  767.92   29.00
   5   4  -1  800.62   28.30
  -5  -4   1  802.92   28.90
  -5  -4   1  797.82   32.00
  -5  -4   1  787.22   29.30
  -5  -4   1  768.42   29.00
  -5  -4   1  762.02   30.40
  -5  -4   1  758.92   28.90
   4   4  -1  391.26   15.70
   4   4  -1  387.16   14.30
   4   4  -1  376.06   14.90
   4   4  -1  374.86   14.90
   4   4  -1  402.46   14.90
  -4  -4   1  392.26   14.70
  -4  -4   1  385.66   15.20
  -4  -4   1  381.06   15.00
  -4  -4   1  361.26   16.40
  -4  -4   1  390.96   15.70
  -4  -4   1  390.56   14.70
   3   4  -1  866.41   30.40
   3   4  -1  877.51   31.70
   3   4  -1  860.41   31.70
   3   4  -1  863.01   31.60
   3   4  -1  861.11   33.20
  -3  -4   1  887.81   31.50
  -3  -4   1  871.61   33.10
  -3  -4   1  864.61   31.70
  -3  -4   1  825.12   34.50
  -3  -4   1  894.71   31.60
  -3  -4   1  889.61   31.40
   2   4  -1 5329.37  190.88
   2   4  -1 5289.97  190.88
   2   4  -1 5542.45  198.38
   2   4  -1 5355.66  184.58
  -2  -4   1 5948.31  192.08
  -2  -4   1 5270.57  187.08
  -2  -4   1 5297.47  184.58
  -2  -4   1 5320.27  188.08
  -2  -4   1 5143.99  197.78
  -2  -4   1 5112.79  205.38
   1   4  -1 1402.26   51.79
   1   4  -1 1407.06   47.80
   1   4  -1 1379.86   48.30
  -1  -4   1 1346.37   53.99
  -1  -4   1 1413.06   48.30
  -1  -4   1 1391.16   51.79
  -1  -4   1 1357.26   49.20
  -1  -4   1 1374.16   49.10
   0   4  -1  661.83   23.30
   0   4  -1  658.43   25.40
   0   4  -1  668.13   23.70
   0  -4   1  674.13   24.10
   0  -4   1  658.93   23.90
   0  -4   1  663.33   23.80
   0  -4   1  661.63   24.10
   0  -4   1  664.53   25.50
   0  -4   1  667.43   23.90
  -1   4  -1  197.88    8.40
  -1   4  -1  186.28    9.00
  -1   4  -1  199.88    7.50
  -1   4  -1  195.58    7.80
   1  -4   1  182.78    7.80
   1  -4   1  182.38    7.30
   1  -4   1  181.08    8.40
   1  -4   1  195.18    7.30
   1  -4   1  201.48    7.80
   1  -4   1  197.58    8.10
   1  -4   1  186.08    7.40
  -2   4  -1  590.04   22.50
  -2   4  -1  679.43   26.50
  -2   4  -1  624.54   25.20
  -2   4  -1  605.54   24.50
  -2   4  -1  642.64   23.00
   2  -4   1  622.74   23.10
   2  -4   1  621.24   23.00
   2  -4   1  653.73   23.50
   2  -4   1  640.64   24.70
   2  -4   1  586.34   22.30
   2  -4   1  690.53   22.70
   2  -4   1  586.94   22.30
  -3   4  -1   46.80    4.60
  -3   4  -1   54.79    4.00
  -3   4  -1   60.59    3.90
  -3   4  -1   50.69    4.70
  -3   4  -1   48.60    3.90
   3  -4   1   55.49    4.80
   3  -4   1   50.59    3.80
   3  -4   1   74.39    5.10
   3  -4   1   47.60    2.90
   3  -4   1   60.59    4.40
  -4   4  -1  129.99    6.70
  -4   4  -1  125.59    8.40
  -4   4  -1  132.09    7.30
  -4   4  -1  143.89    8.20
  -4   4  -1  130.89    6.80
  -4   4  -1  131.69    7.00
   4  -4   1  143.99    6.80
   4  -4   1  128.09    8.10
   4  -4   1  140.89    8.00
  -5   4  -1  187.98    9.10
  -5   4  -1  171.18   10.70
  -5   4  -1  193.88    9.10
  -5   4  -1  200.18   10.00
  -5   4  -1  206.48    9.40
   5  -4   1  202.28    9.30
   5  -4   1  183.28   10.80
   5  -4   1  177.58   10.90
   5  -4   1  200.08    7.40
   5  -4   1  198.88   10.50
  -6   4  -1   -0.80    3.20
  -6   4  -1    0.90    2.60
  -6   4  -1    0.40    2.80
  -6   4  -1   -3.30    3.80
  -6   4  -1    2.10    2.60
   6  -4   1    2.40    1.60
   6  -4   1    5.90    3.10
   6  -4   1   -3.60    3.30
   6  -4   1    1.90    3.60
   6  -4   1    2.30    4.00
   6  -4   1    1.90    1.90
  -7   4  -1   -2.60    4.20
  -7   4  -1    0.70    2.80
  -7   4  -1   -2.90    2.80
  -7   4  -1    4.70    3.80
  -7   4  -1   -0.80    2.90
   7  -4   1    6.20    3.70
   7  -4   1    0.60    4.40
   7  -4   1    3.10    1.80
   7  -4   1   -1.50    3.90
   7  -4   1    2.10    2.30
   7  -4   1   -0.60    3.90
  -8   4  -1   28.30    4.70
  -8   4  -1   33.60    4.60
  -8   4  -1   30.60    5.00
  -8   4  -1   28.30    6.00
  -8   4  -1   36.10    5.00
   8  -4   1   20.60    6.00
   8  -4   1   19.00    6.30
   8  -4   1   36.70    3.50
   8  -4   1   10.00    5.70
   8  -4   1   26.40    2.90
  -9   4  -1   19.40    4.70
  -9   4  -1    8.80    4.60
  -9   4  -1   21.70    5.20
  -9   4  -1   32.70    7.10
  -9   4  -1   10.50    4.10
   9  -4   1   15.70    3.30
   9  -4   1    9.20    2.80
   9  -4   1   30.20    6.80
   9  -4   1    9.00    6.50
 -10   4  -1    0.70    4.10
 -10   4  -1    1.70    4.10
 -10   4  -1   -1.90    6.10
  10  -4   1    1.00    6.30
  10  -4   1   -8.20    5.80
  10  -4   1    1.60    3.20
  10  -4   1   -0.70    2.80
 -11   4  -1   16.60    7.60
 -11   4  -1    3.60    5.10
  11  -4   1    3.40    7.10
  11  -4   1    7.10    3.10
 -12   4  -1   11.70    6.00
 -13   4  -1   31.40    6.90
  16   3  -1    3.20    7.40
 -16  -3   1    1.70    6.60
 -16  -3   1    3.90    6.70
  15   3  -1    0.80    8.60
  15   3  -1   -6.70    6.00
 -15  -3   1   10.80    6.80
 -15  -3   1    0.70    5.80
  14   3  -1    0.00    5.50
  14   3  -1   11.50    8.20
 -14  -3   1    3.10    5.30
 -14  -3   1   10.80    5.80
  13   3  -1   84.79    7.80
  13   3  -1   80.19    9.70
  13   3  -1   74.39    8.50
 -13  -3   1   94.09    7.60
 -13  -3   1   82.39    8.00
  12   3  -1   -1.60    5.30
  12   3  -1    5.10    5.00
  12   3  -1   -2.10    4.40
 -12  -3   1   -1.70    7.90
 -12  -3   1    4.80    4.00
 -12  -3   1   -3.60    4.50
  11   3  -1   15.10    5.80
  11   3  -1   26.70    5.00
  11   3  -1   10.30    5.00
  11   3  -1   32.80    6.30
 -11  -3   1   34.40    7.90
 -11  -3   1   31.20    4.90
 -11  -3   1   20.60    3.50
 -11  -3   1   20.60    5.10
  10   3  -1  216.98   12.70
  10   3  -1  217.88   12.70
  10   3  -1  204.48   12.30
  10   3  -1  215.88   11.30
 -10  -3   1  230.48   10.70
 -10  -3   1  213.28   14.10
 -10  -3   1  212.68   11.40
 -10  -3   1  223.88   10.10
   9   3  -1  185.38    9.40
   9   3  -1  152.48   10.40
   9   3  -1  177.28   10.30
   9   3  -1  169.98   10.60
  -9  -3   1  174.08    8.80
  -9  -3   1  183.48   12.70
  -9  -3   1  172.78    8.30
  -9  -3   1  188.78    9.80
   8   3  -1   43.40    4.20
   8   3  -1   33.80    5.10
   8   3  -1   22.50    4.20
   8   3  -1   37.20    5.00
  -8  -3   1   30.20    3.20
  -8  -3   1   46.80    6.50
  -8  -3   1   45.40    4.80
  -8  -3   1   42.40    4.10
   7   3  -1  294.97   14.20
   7   3  -1  274.17   13.30
   7   3  -1  307.87   15.00
   7   3  -1  310.37   12.90
  -7  -3   1  320.77   15.80
  -7  -3   1  308.77   13.30
  -7  -3   1  321.27   14.10
  -7  -3   1  313.17   12.50
  -7  -3   1  321.57   13.40
  -7  -3   1  304.87   12.50
   6   3  -1  701.83   29.70
   6   3  -1  688.63   26.50
   6   3  -1  673.83   28.30
   6   3  -1  721.83   26.60
  -6  -3   1  694.43   29.90
  -6  -3   1  684.73   25.60
  -6  -3   1  727.63   26.30
  -6  -3   1  741.63   28.20
  -6  -3   1  690.93   26.50
  -6  -3   1  723.23   26.80
   5   3  -1   93.19    5.20
   5   3  -1  100.59    4.50
   5   3  -1   95.19    5.40
   5   3  -1   88.49    5.20
  -5  -3   1   93.39    5.40
  -5  -3   1   89.39    4.50
  -5  -3   1   90.69    6.90
  -5  -3   1   81.89    4.40
  -5  -3   1   92.59    5.30
  -5  -3   1   81.99    4.90
   4   3  -1  924.81   35.80
   4   3  -1  935.81   34.00
   4   3  -1  945.31   33.30
  -4  -3   1  942.11   34.20
  -4  -3   1  941.11   34.10
  -4  -3   1  931.61   33.90
  -4  -3   1  914.51   37.40
  -4  -3   1  936.81   35.80
  -4  -3   1  933.01   34.20
   3   3  -1 1128.49   41.10
   3   3  -1 1175.28   42.80
   3   3  -1 1104.59   40.60
   3   3  -1 1102.49   40.90
   3   3  -1 1155.48   39.60
  -3  -3   1 1129.89   40.80
  -3  -3   1 1155.58   44.60
  -3  -3   1 1091.49   40.80
  -3  -3   1 1144.99   40.50
  -3  -3   1 1111.29   42.70
  -3  -3   1 1152.18   40.90
   2   3  -1 2992.70  102.89
   2   3  -1 2989.90   99.79
   2   3  -1 2858.41  106.79
   2   3  -1 2795.52  102.69
  -2  -3   1 2979.30  101.09
  -2  -3   1 2703.83  102.69
  -2  -3   1 2727.73  110.89
  -2  -3   1 2886.31  106.79
  -2  -3   1 2875.61  101.59
  -2  -3   1 3023.10  102.99
   1   3  -1  288.27   11.00
   1   3  -1  256.57   10.20
   1   3  -1  321.07   10.40
   1   3  -1  279.17   10.30
  -1  -3   1  285.27   10.30
  -1  -3   1  273.17   10.70
  -1  -3   1  261.57   11.80
  -1  -3   1  305.67   10.70
  -1  -3   1  267.87   11.00
   0   3  -1   40.20    2.10
   0   3  -1   44.60    2.40
   0   3  -1   42.60    2.50
   0  -3   1   45.90    2.40
   0  -3   1   51.39    2.40
   0  -3   1   46.10    2.70
   0  -3   1   44.60    2.50
   0  -3   1   47.10    2.30
   0  -3   1   44.60    2.40
   0  -3   1   49.99    2.70
  -1   3  -1 3539.15  128.99
  -1   3  -1 3514.65  119.69
  -1   3  -1 3514.55  120.09
  -1   3  -1 3421.76  129.29
   1  -3   1 3341.27  123.39
   1  -3   1 3626.44  120.19
   1  -3   1 3351.46  122.49
   1  -3   1 3338.07  122.59
   1  -3   1 3677.83  120.19
   1  -3   1 3467.65  121.69
   1  -3   1 3490.95  128.89
  -2   3  -1   25.40    3.00
  -2   3  -1   25.00    2.80
  -2   3  -1   22.00    2.00
  -2   3  -1   16.30    2.10
  -2   3  -1   19.60    2.00
   2  -3   1   28.80    2.20
   2  -3   1   24.80    2.70
   2  -3   1   20.00    1.50
   2  -3   1   22.20    2.10
   2  -3   1   19.20    2.10
   2  -3   1   22.50    2.50
  -3   3  -1  646.44   23.40
  -3   3  -1  648.94   25.90
  -3   3  -1  676.13   25.40
  -3   3  -1  638.44   26.70
  -3   3  -1  651.13   23.60
   3  -3   1  616.64   24.20
   3  -3   1  633.94   26.00
   3  -3   1  638.94   23.80
  -4   3  -1  371.36   14.90
  -4   3  -1  350.66   15.60
  -4   3  -1  399.26   16.90
  -4   3  -1  364.46   14.50
  -4   3  -1  347.37   14.60
  -4   3  -1  401.26   16.60
   4  -3   1  363.66   13.70
   4  -3   1  400.76   15.70
   4  -3   1  370.16   16.50
   4  -3   1  371.66   14.80
   4  -3   1  368.56   13.50
   4  -3   1  394.86   17.10
  -5   3  -1  341.17   15.90
  -5   3  -1  336.17   13.90
  -5   3  -1  330.97   14.90
  -5   3  -1  348.07   14.10
  -5   3  -1  356.66   15.70
  -5   3  -1  331.67   13.70
   5  -3   1  314.57   14.80
   5  -3   1  322.87   15.70
   5  -3   1  364.76   13.00
   5  -3   1  348.87   14.00
   5  -3   1  342.07   12.60
   5  -3   1  330.87   16.00
  -6   3  -1  147.29    8.20
  -6   3  -1  150.18    7.90
  -6   3  -1  153.48    8.50
  -6   3  -1  145.79    8.00
  -6   3  -1  147.99    9.30
   6  -3   1  152.68    7.00
   6  -3   1  140.69    9.30
   6  -3   1  155.08    9.40
   6  -3   1  158.48    9.70
   6  -3   1  150.68    8.20
   6  -3   1  160.28    6.40
  -7   3  -1   52.89    4.60
  -7   3  -1   39.40    4.60
  -7   3  -1   39.40    4.70
  -7   3  -1   42.60    4.90
  -7   3  -1   43.70    5.60
   7  -3   1   37.60    5.50
   7  -3   1   42.90    3.20
   7  -3   1   49.40    4.00
   7  -3   1   46.40    5.70
   7  -3   1   35.10    5.50
  -8   3  -1   60.19    5.90
  -8   3  -1   65.89    5.50
  -8   3  -1   60.89    5.80
  -8   3  -1   65.89    6.10
  -8   3  -1   61.69    7.00
   8  -3   1   53.19    6.70
   8  -3   1   50.69    6.60
   8  -3   1   51.19    6.70
   8  -3   1   60.29    4.20
   8  -3   1   57.39    4.90
  -9   3  -1   21.90    6.00
  -9   3  -1   17.90    4.60
  -9   3  -1   27.00    5.00
  -9   3  -1   19.70    4.50
  -9   3  -1   26.60    5.30
   9  -3   1   18.80    3.20
   9  -3   1   28.40    6.00
   9  -3   1   19.50    5.80
   9  -3   1   25.70    4.30
   9  -3   1   17.40    5.40
 -10   3  -1   72.29    6.80
 -10   3  -1   69.99    8.30
 -10   3  -1   66.69    6.50
 -10   3  -1   57.89    6.40
  10  -3   1   62.79    8.10
  10  -3   1   57.39    4.80
  10  -3   1   62.29    9.00
 -11   3  -1    0.40    6.60
 -11   3  -1   16.30    5.60
 -11   3  -1   12.10    4.90
  11  -3   1   16.80    3.80
  11  -3   1    2.10    6.10
  11  -3   1    8.90    7.00
 -12   3  -1   -0.70    5.40
  12  -3   1    2.90    4.00
  12  -3   1   -2.50    8.10
 -13   3  -1    2.80    5.50
  13  -3   1    2.00    4.10
 -14   3  -1    7.60    6.90
  14  -3   1   17.60    4.30
  16   2  -1    3.50    6.80
 -16  -2   1   -4.10    6.40
  15   2  -1    8.40    6.90
 -15  -2   1   22.40    6.80
 -15  -2   1    4.80    6.50
  14   2  -1   -7.50    7.80
  14   2  -1   -5.80    5.20
 -14  -2   1    5.40    5.60
 -14  -2   1    0.40    5.60
  13   2  -1    5.40    6.00
  13   2  -1   13.80    7.10
  13   2  -1   21.50    5.80
 -13  -2   1    0.20    5.20
 -13  -2   1   16.00    5.20
  12   2  -1  126.09    9.60
  12   2  -1  163.18   11.70
  12   2  -1  159.18   12.40
 -12  -2   1  144.29   10.00
 -12  -2   1  172.78   10.10
 -12  -2   1  125.49   12.50
  11   2  -1   31.00    5.30
  11   2  -1   21.00    6.00
  11   2  -1   32.50    6.50
  11   2  -1   28.20    5.70
 -11  -2   1   23.80    7.80
 -11  -2   1   30.80    4.70
 -11  -2   1   30.90    5.50
  10   2  -1  198.58   12.50
  10   2  -1  239.68   13.20
  10   2  -1  216.18   10.80
  10   2  -1  227.78   13.20
 -10  -2   1  203.68   14.10
 -10  -2   1  220.58   11.00
 -10  -2   1  216.68    9.90
 -10  -2   1  210.88   11.50
   9   2  -1  104.79    8.60
   9   2  -1  105.99    6.90
   9   2  -1  122.59    8.70
   9   2  -1  123.79    8.70
  -9  -2   1  112.69    7.60
  -9  -2   1  115.99    6.30
  -9  -2   1  117.99    9.80
  -9  -2   1  117.59    7.10
   8   2  -1  903.91   37.00
   8   2  -1  921.41   33.20
   8   2  -1  869.31   36.10
   8   2  -1  832.02   33.80
  -8  -2   1  856.11   33.20
  -8  -2   1  887.71   37.40
  -8  -2   1  894.91   32.60
   7   2  -1  110.69    7.40
   7   2  -1  116.89    7.70
   7   2  -1  120.89    7.30
   7   2  -1  102.29    6.20
  -7  -2   1  114.39    6.10
  -7  -2   1  116.69    9.20
  -7  -2   1  105.29    6.30
  -7  -2   1  117.09    7.50
   6   2  -1   57.69    4.50
   6   2  -1   43.30    3.70
   6   2  -1   60.99    4.80
   6   2  -1   53.19    4.90
  -6  -2   1   48.70    3.50
  -6  -2   1   48.60    3.30
  -6  -2   1   45.20    4.10
  -6  -2   1   41.10    5.50
  -6  -2   1   53.39    4.10
   5   2  -1 1765.72   65.49
   5   2  -1 1719.13   61.09
   5   2  -1 1719.53   61.69
   5   2  -1 1720.73   68.39
  -5  -2   1 1725.53   60.29
  -5  -2   1 1714.23   62.19
  -5  -2   1 1766.42   65.29
  -5  -2   1 1727.53   68.19
  -5  -2   1 1680.03   61.49
   4   2  -1  923.11   34.60
   4   2  -1  959.10   34.30
   4   2  -1  962.60   36.80
  -4  -2   1  998.40   34.80
  -4  -2   1  943.71   34.60
  -4  -2   1  961.60   36.70
  -4  -2   1  982.70   38.50
  -4  -2   1  927.81   33.70
   3   2  -1 2867.61  104.99
   3   2  -1 2876.41  105.09
   3   2  -1 2831.22   97.79
   3   2  -1 2773.12   99.69
  -3  -2   1 2900.91  100.99
  -3  -2   1 2781.92   97.39
  -3  -2   1 2809.72   99.89
  -3  -2   1 2847.32   99.29
  -3  -2   1 2815.92  109.39
  -3  -2   1 2791.52  104.99
   2   2  -1  948.11   33.30
   2   2  -1  911.71   33.20
   2   2  -1  892.81   32.90
   2   2  -1  911.71   32.20
   2   2  -1  951.30   34.60
  -2  -2   1  927.71   33.10
  -2  -2   1  949.40   33.20
  -2  -2   1  890.71   34.60
  -2  -2   1  911.41   33.20
  -2  -2   1  910.91   32.80
  -2  -2   1  901.51   31.90
  -2  -2   1  941.51   36.30
   1   2  -1  517.15   18.40
   1   2  -1  520.45   17.60
   1   2  -1  462.75   17.50
  -1  -2   1  476.75   19.30
  -1  -2   1  496.05   17.20
  -1  -2   1  495.85   17.60
  -1  -2   1  423.76   17.50
  -1  -2   1  504.15   17.60
  -1  -2   1  476.05   17.60
  -1  -2   1  492.35   18.40
   0   2  -1 1320.27   43.70
   0   2  -1 1182.18   42.60
   0   2  -1 1189.08   45.70
   0  -2   1 1203.68   42.60
   0  -2   1 1225.68   47.60
   0  -2   1 1172.78   45.70
   0  -2   1 1261.37   43.30
   0  -2   1 1201.28   43.40
   0  -2   1 1298.37   42.70
  -1   2  -1  530.45   20.20
  -1   2  -1  502.85   19.90
  -1   2  -1  487.35   18.50
   1  -2   1  537.55   18.90
   1  -2   1  498.75   18.50
   1  -2   1  580.84   19.30
   1  -2   1  486.05   19.90
   1  -2   1  562.94   18.80
   1  -2   1  518.55   20.20
  -2   2  -1  442.46   17.20
  -2   2  -1  386.16   16.70
  -2   2  -1  461.95   17.90
  -2   2  -1  427.16   15.60
   2  -2   1  446.56   16.00
   2  -2   1  438.26   17.20
   2  -2   1  419.06   15.80
   2  -2   1  407.36   16.70
  -3   2  -1  317.07   12.00
  -3   2  -1  342.37   12.50
  -3   2  -1  315.17   12.10
  -3   2  -1  298.27   13.40
  -3   2  -1  314.37   13.80
  -3   2  -1  320.77   13.10
   3  -2   1  321.17   12.70
   3  -2   1  327.87   14.00
   3  -2   1  306.07   13.50
   3  -2   1  303.57   11.60
   3  -2   1  325.07   12.30
   3  -2   1  305.17   11.40
  -4   2  -1  264.37   11.90
  -4   2  -1  265.47   11.00
  -4   2  -1  286.97   12.70
  -4   2  -1  273.77   12.40
  -4   2  -1  321.07   11.70
   4  -2   1  291.57   12.80
   4  -2   1  270.17   10.60
   4  -2   1  266.57   11.90
   4  -2   1  259.67   10.20
   4  -2   1  277.77   12.70
   4  -2   1  289.37   11.50
  -5   2  -1 2190.28   86.29
  -5   2  -1 2293.67   87.09
  -5   2  -1 2265.67   89.69
  -5   2  -1 2259.37   80.29
  -5   2  -1 2299.27   81.59
   5  -2   1 2219.38   81.29
   5  -2   1 2203.58   87.29
   5  -2   1 2368.16   90.59
   5  -2   1 2378.26   81.69
   5  -2   1 2362.96   80.89
   5  -2   1 2400.46   81.39
  -6   2  -1  209.78   10.10
  -6   2  -1  199.48   10.50
  -6   2  -1  203.88    9.30
  -6   2  -1  193.98    9.60
   6  -2   1  175.28   10.80
   6  -2   1  213.28    9.00
   6  -2   1  195.48   10.60
   6  -2   1  201.08    8.20
   6  -2   1  200.28   10.70
   6  -2   1  203.68    9.90
  -7   2  -1   41.60    4.20
  -7   2  -1   34.10    5.20
  -7   2  -1   46.80    4.60
  -7   2  -1   41.60    4.40
   7  -2   1   35.80    5.20
   7  -2   1   26.10    4.70
   7  -2   1   31.90    5.10
   7  -2   1   54.79    4.20
   7  -2   1   48.10    3.40
  -8   2  -1   29.10    4.00
  -8   2  -1   22.20    4.40
  -8   2  -1   27.80    4.50
  -8   2  -1   31.60    5.70
   8  -2   1   29.70    4.10
   8  -2   1   23.30    5.40
   8  -2   1   31.70    3.30
   8  -2   1   28.50    5.10
   8  -2   1   29.50    5.40
  -9   2  -1   -2.40    3.50
  -9   2  -1   -5.90    4.50
  -9   2  -1    0.10    3.30
  -9   2  -1    1.00    3.90
   9  -2   1    1.80    4.20
   9  -2   1   -3.10    2.60
   9  -2   1   -4.80    3.50
   9  -2   1    5.90    4.70
   9  -2   1    2.20    4.20
 -10   2  -1    3.30    3.90
 -10   2  -1    1.30    5.30
 -10   2  -1    3.90    3.80
 -10   2  -1   11.50    4.40
 -10   2  -1    0.90    4.30
  10  -2   1   -0.90    5.20
  10  -2   1   -1.60    3.10
  10  -2   1    0.60    4.70
  10  -2   1    5.20    5.30
 -11   2  -1   -1.00    3.70
 -11   2  -1   -5.50    6.50
 -11   2  -1    0.20    4.50
 -11   2  -1   -0.80    4.80
  11  -2   1   -2.70    5.10
  11  -2   1   -0.30    6.50
  11  -2   1    1.20    3.70
 -12   2  -1    4.80    5.60
 -12   2  -1    3.60    5.10
  12  -2   1    0.80    4.00
  12  -2   1    1.10    7.50
  12  -2   1    8.90    6.70
 -13   2  -1    8.80    5.30
  13  -2   1    0.00    4.50
  13  -2   1   -2.30    7.60
 -14   2  -1   32.30    7.10
  14  -2   1   29.10    5.70
  14  -2   1   52.19   11.20
  15   1  -1   30.20    7.30
 -15  -1   1   33.30    7.70
  14   1  -1   14.40    5.80
 -14  -1   1   18.40    6.00
 -14  -1   1   31.90    7.00
  13   1  -1    1.60    5.30
  13   1  -1    6.30    6.20
  13   1  -1   -5.30    7.30
 -13  -1   1   -2.80    5.40
 -13  -1   1    2.20    5.40
  12   1  -1    7.70    4.90
  12   1  -1   -3.50    6.00
  12   1  -1    2.50    6.10
 -12  -1   1    7.90    4.60
 -12  -1   1    9.10    5.10
 -12  -1   1    7.60    8.50
  11   1  -1  197.08   10.80
  11   1  -1  223.78   14.10
  11   1  -1  226.08   14.10
  11   1  -1  175.18   12.60
 -11  -1   1  210.18   10.90
 -11  -1   1  195.98   11.40
 -11  -1   1  200.98   14.40
  10   1  -1  152.88   11.40
  10   1  -1  153.98   10.80
  10   1  -1  159.48   11.30
  10   1  -1  164.08    8.90
 -10  -1   1  172.28    9.80
 -10  -1   1  161.28   12.50
 -10  -1   1  174.88    9.50
   9   1  -1  182.48   11.30
   9   1  -1  161.48    8.90
   9   1  -1  173.58   11.20
   9   1  -1  197.28   11.10
  -9  -1   1  192.18    9.60
  -9  -1   1  169.88   12.20
  -9  -1   1  172.98    9.40
   8   1  -1    2.60    2.70
   8   1  -1   -2.70    3.70
   8   1  -1    0.00    3.10
   8   1  -1    0.20    3.40
  -8  -1   1    3.40    2.90
  -8  -1   1    1.60    2.90
  -8  -1   1    5.10    5.40
   7   1  -1   -3.60    2.60
   7   1  -1   -0.40    2.90
   7   1  -1    4.40    2.40
   7   1  -1    2.00    3.10
  -7  -1   1    2.60    2.30
  -7  -1   1   -0.80    2.50
  -7  -1   1    0.90    4.50
   6   1  -1 1063.19   39.40
   6   1  -1 1075.69   40.00
   6   1  -1 1086.69   42.60
   6   1  -1 1088.59   44.00
  -6  -1   1 1122.89   39.50
  -6  -1   1 1047.10   38.80
  -6  -1   1 1055.39   43.90
  -6  -1   1 1131.19   42.50
   5   1  -1   78.29    5.20
   5   1  -1   71.89    5.50
   5   1  -1   79.89    5.20
   5   1  -1   71.09    4.30
  -5  -1   1   70.29    4.50
  -5  -1   1   83.19    5.30
  -5  -1   1   82.39    6.50
  -5  -1   1   72.69    4.20
   4   1  -1  112.09    6.30
   4   1  -1  108.69    5.00
   4   1  -1   96.09    5.60
   4   1  -1  116.59    6.00
  -4  -1   1  103.09    6.60
  -4  -1   1   96.49    5.60
  -4  -1   1  104.29    5.10
  -4  -1   1  104.59    5.00
   3   1  -1 2193.78   78.09
   3   1  -1 2248.28   86.49
   3   1  -1 2210.28   82.59
   3   1  -1 2193.08   76.89
  -3  -1   1 2252.37   85.79
  -3  -1   1 2223.88   77.79
  -3  -1   1 2217.28   78.99
  -3  -1   1 2167.48   76.39
  -3  -1   1 2201.38   82.49
   2   1  -1  187.48    7.50
   2   1  -1  200.68    7.60
   2   1  -1  193.98    7.40
   2   1  -1  205.48    8.10
  -2  -1   1  184.38    7.20
  -2  -1   1  207.28    7.50
  -2  -1   1  202.68    9.00
  -2  -1   1  194.98    8.00
  -2  -1   1  193.08    7.60
   1   1  -1   23.30    1.20
   1   1  -1   23.70    1.30
  -1  -1   1   23.80    1.40
  -1  -1   1   22.20    1.10
  -1  -1   1   21.00    1.30
  -1  -1   1   23.40    1.30
  -1  -1   1   27.10    2.00
  -1  -1   1   22.70    1.20
   0   1  -1 2483.45   97.49
   0   1  -1 2549.74   90.39
   0  -1   1 2781.02   91.39
   0  -1   1 2408.56   90.09
   0  -1   1 2592.34   99.29
   0  -1   1 2578.64   90.19
   0  -1   1 2682.53   97.79
  -1   1  -1  383.06   14.00
  -1   1  -1  399.46   15.20
  -1   1  -1  403.26   15.10
   1  -1   1  416.96   15.30
   1  -1   1  383.26   14.30
   1  -1   1  360.26   15.00
   1  -1   1  428.56   14.20
  -2   1  -1 1632.04   55.99
  -2   1  -1 1533.25   59.29
  -2   1  -1 1655.03   61.39
   2  -1   1 1564.14   55.89
   2  -1   1 1550.14   61.89
   2  -1   1 1607.54   56.69
   2  -1   1 1541.85   56.69
   2  -1   1 1607.44   55.29
   2  -1   1 1575.44   59.39
  -3   1  -1 3764.42  140.99
  -3   1  -1 3523.15  136.09
  -3   1  -1 3697.63  128.59
   3  -1   1 3619.14  128.89
   3  -1   1 3652.13  126.89
   3  -1   1 3673.93  128.49
   3  -1   1 3662.43  142.19
   3  -1   1 3691.83  136.29
   3  -1   1 3710.13  128.89
  -4   1  -1  147.89    7.20
  -4   1  -1  162.78    7.90
  -4   1  -1  157.18    7.80
   4  -1   1  163.58    7.30
   4  -1   1  157.18    7.70
   4  -1   1  158.68    6.60
   4  -1   1  169.48    8.00
   4  -1   1  157.78    6.30
   4  -1   1  165.58    8.10
  -5   1  -1  274.67   11.70
  -5   1  -1  273.07   12.60
  -5   1  -1  281.57   12.50
   5  -1   1  277.07   11.80
   5  -1   1  274.77   10.70
   5  -1   1  288.67   12.20
   5  -1   1  269.37   12.80
   5  -1   1  282.77   13.00
   5  -1   1  281.07   11.10
  -6   1  -1   49.50    4.80
  -6   1  -1   56.49    4.60
  -6   1  -1   50.49    4.10
  -6   1  -1   58.29    4.90
   6  -1   1   53.19    5.20
   6  -1   1   49.99    4.00
   6  -1   1   58.59    5.00
   6  -1   1   47.80    4.90
   6  -1   1   53.99    3.60
  -7   1  -1  229.48   11.00
  -7   1  -1  241.28   12.10
  -7   1  -1  224.38   10.50
   7  -1   1  233.98   12.30
   7  -1   1  223.08   12.00
   7  -1   1  244.38   12.00
   7  -1   1  239.88   10.50
   7  -1   1  230.98    9.80
  -8   1  -1  250.07   13.40
  -8   1  -1  273.27   11.20
  -8   1  -1  272.87   12.70
  -8   1  -1  246.78   12.10
  -8   1  -1  255.37   11.70
   8  -1   1  256.87   10.90
   8  -1   1  263.57   11.80
   8  -1   1  267.97   13.90
   8  -1   1  229.18   13.00
   8  -1   1  235.68   13.30
  -9   1  -1   72.09    6.30
  -9   1  -1   74.49    7.40
  -9   1  -1   87.79    6.80
  -9   1  -1   71.19    6.20
   9  -1   1   66.79    5.10
   9  -1   1   83.89    7.60
   9  -1   1   87.69    6.40
   9  -1   1   74.09    7.50
   9  -1   1   74.59    7.90
 -10   1  -1   17.50    4.20
 -10   1  -1   20.60    4.70
 -10   1  -1   26.00    6.60
 -10   1  -1   21.70    4.70
  10  -1   1   20.60    5.60
  10  -1   1   24.50    5.90
  10  -1   1   19.00    3.80
  10  -1   1   17.10    6.40
 -11   1  -1   18.30    5.10
 -11   1  -1   16.40    6.80
 -11   1  -1   19.30    5.30
  11  -1   1   27.00    4.40
  11  -1   1   26.70    7.40
  11  -1   1   33.90    6.30
 -12   1  -1   27.90    6.10
 -12   1  -1   21.40    5.70
  12  -1   1   34.40    8.60
  12  -1   1   22.60    4.90
  12  -1   1   42.20    7.00
 -13   1  -1    7.80    5.60
 -13   1  -1    5.80    6.00
  13  -1   1   11.00    4.80
  13  -1   1   -2.50    8.00
 -14   1  -1    1.20    5.90
  14  -1   1    5.30    5.30
  14  -1   1   -4.00    8.70
 -15   1  -1   55.99    7.90
  15  -1   1   34.60    6.70
  15  -1   1   31.80   11.50
  15   0  -1    6.00    6.50
 -15   0   1    2.10    6.00
  14   0  -1   48.80    7.00
 -14   0   1   32.50    7.40
  13   0  -1   16.90    7.60
  13   0  -1    8.20    5.30
 -13   0   1   16.40    5.70
 -13   0   1   14.80    6.10
  12   0  -1    0.80    6.90
  12   0  -1    7.80    6.10
  12   0  -1   -2.70    4.60
 -12   0   1   -0.70    4.70
 -12   0   1    1.00    4.30
 -12   0   1   -2.00    8.50
  11   0  -1   43.40    8.20
  11   0  -1   41.80    7.00
  11   0  -1   47.50    5.60
 -11   0   1   38.50    8.60
 -11   0   1   57.29    6.10
 -11   0   1   65.29    6.60
  10   0  -1   18.80    5.70
  10   0  -1   24.00    4.20
  10   0  -1   18.10    6.20
  10   0  -1   20.60    5.50
 -10   0   1   17.60    7.10
 -10   0   1   16.50    4.40
 -10   0   1   22.00    4.60
 -10   0   1   21.80    4.50
   9   0  -1   20.80    5.00
   9   0  -1   24.80    3.90
   9   0  -1   30.20    5.50
   9   0  -1   15.20    5.00
  -9   0   1   28.10    4.10
  -9   0   1   28.50    4.50
  -9   0   1   25.30    4.30
  -9   0   1   23.80    6.30
   8   0  -1  352.36   15.60
   8   0  -1  310.77   16.50
   8   0  -1  368.36   16.30
   8   0  -1  327.67   16.60
   8   0  -1  319.77   14.10
  -8   0   1  342.07   17.30
  -8   0   1  335.87   14.50
  -8   0   1  361.26   14.60
   7   0  -1  241.88   13.00
   7   0  -1  259.77   11.00
   7   0  -1  276.07   12.20
   7   0  -1  253.77   13.00
  -7   0   1  256.77   13.40
  -7   0   1  247.28   11.30
   6   0  -1   61.49    5.40
   6   0  -1   55.39    4.10
   6   0  -1   68.79    5.50
   6   0  -1   61.39    3.30
   6   0  -1   62.19    4.80
   6   0  -1   52.89    5.20
  -6   0   1   71.59    6.00
  -6   0   1   60.89    5.00
  -6   0   1   62.69    4.60
  -6   0   1   62.59    4.70
   5   0  -1   21.90    3.20
   5   0  -1   23.10    1.90
   5   0  -1   17.30    3.20
   5   0  -1   18.40    2.30
   5   0  -1   20.40    3.30
  -5   0   1   23.30    3.00
  -5   0   1   27.60    3.80
  -5   0   1   19.00    2.60
  -5   0   1   20.90    2.50
   4   0  -1  387.46   15.70
   4   0  -1  397.16   14.90
   4   0  -1  445.36   15.40
   4   0  -1  381.66   16.60
   4   0  -1  408.96   17.20
  -4   0   1  382.86   17.10
  -4   0   1  378.86   14.80
  -4   0   1  382.06   15.00
  -4   0   1  399.36   16.50
   3   0  -1    0.80    1.10
   3   0  -1    2.40    1.50
   3   0  -1   -5.50    2.00
   3   0  -1    2.80    1.50
  -3   0   1    1.80    1.50
  -3   0   1    0.20    1.10
  -3   0   1   -1.60    2.80
  -3   0   1    3.10    1.60
   2   0  -1  980.80   35.50
   2   0  -1  961.60   35.30
   2   0  -1 1051.69   39.70
   2   0  -1 1049.70   38.00
  -2   0   1  985.00   39.20
  -2   0   1  997.40   37.80
  -2   0   1  983.90   35.40
   1   0  -1  156.28    5.90
   1   0  -1  157.28    5.90
   1   0  -1  166.28    6.50
   1   0  -1  159.88    6.90
  -1   0   1  158.08    6.80
  -1   0   1  161.98    6.40
  -1   0   1  146.39    5.80
  -1   0   1  161.48    6.90
  -1   0   1  158.08    5.90
   0   0  -1   47.30    1.90
   0   0  -1   48.40    2.40
   0   0   1   48.50    1.90
   0   0   1   50.49    2.40
   0   0   1   50.49    1.90
  -1   0  -1  640.94   24.60
  -1   0  -1  665.53   23.60
  -1   0  -1  654.13   25.60
   1   0   1  650.13   23.50
   1   0   1  666.93   23.40
   1   0   1  671.03   22.80
   1   0   1  600.64   25.60
   1   0   1  675.53   24.60
  -2   0  -1 2925.01  103.59
  -2   0  -1 3082.79  114.79
  -2   0  -1 3157.58  113.89
  -2   0  -1 2850.31  109.69
   2   0   1 2941.01  103.59
   2   0   1 3016.70  109.79
   2   0   1 3004.60  114.89
   2   0   1 2846.02  104.19
   2   0   1 2813.32  101.99
  -3   0  -1 2196.58   79.79
  -3   0  -1 2329.37   84.59
  -3   0  -1 2364.06   87.39
   3   0   1 2190.68   88.09
   3   0   1 2190.48   79.79
   3   0   1 2302.57   84.69
   3   0   1 2189.98   79.79
   3   0   1 2291.47   79.89
   3   0   1 2356.26   78.89
  -4   0  -1  201.28    8.00
  -4   0  -1  206.28    9.10
  -4   0  -1  177.18    8.80
  -4   0  -1  209.98    8.60
   4   0   1  198.68    8.80
   4   0   1  208.48    8.00
   4   0   1  185.98    8.50
   4   0   1  193.18    9.00
   4   0   1  207.28    7.90
   4   0   1  191.88    9.10
  -5   0  -1  289.07   11.30
  -5   0  -1  274.07   12.60
  -5   0  -1  281.17   11.70
  -5   0  -1  291.47   12.60
   5   0   1  287.97   11.30
   5   0   1  288.07   12.70
   5   0   1  278.07   11.10
   5   0   1  281.57   12.10
   5   0   1  279.77   12.70
  -6   0  -1  222.98   10.50
  -6   0  -1  248.38    9.80
  -6   0  -1  245.08   11.50
  -6   0  -1  248.18   11.40
   6   0   1  236.38   10.10
   6   0   1  229.58   11.00
   6   0   1  240.68   11.70
   6   0   1  226.58    9.70
   6   0   1  247.98   11.50
  -7   0  -1   63.99    5.70
  -7   0  -1   74.19    5.70
  -7   0  -1   84.09    4.10
  -7   0  -1   65.39    4.90
   7   0   1   76.39    5.30
   7   0   1   63.49    4.50
   7   0   1   62.19    5.50
   7   0   1   77.69    6.00
   7   0   1   66.59    6.10
  -8   0  -1   56.99    4.70
  -8   0  -1   52.19    4.10
  -8   0  -1   58.19    6.00
  -8   0  -1   69.39    5.50
   8   0   1   52.09    5.80
   8   0   1   61.79    5.30
   8   0   1   50.79    6.00
   8   0   1   60.89    5.50
   8   0   1   56.99    4.20
  -9   0  -1   -1.40    3.20
  -9   0  -1    5.00    4.50
  -9   0  -1   -0.90    3.50
   9   0   1    0.90    4.50
   9   0   1   -1.80    3.60
   9   0   1   -6.70    3.10
   9   0   1   -1.00    2.60
   9   0   1   -2.30    3.80
 -10   0  -1    3.20    5.40
 -10   0  -1   15.30    4.00
 -10   0  -1   12.00    4.50
  10   0   1   16.40    3.70
  10   0   1   15.30    4.70
  10   0   1    8.20    5.00
  10   0   1   11.00    5.20
 -11   0  -1    3.10    4.20
 -11   0  -1   -1.90    3.70
 -11   0  -1    4.40    5.00
 -11   0  -1   14.20    6.50
  11   0   1   11.90    5.50
  11   0   1    5.40    4.80
  11   0   1    2.10    3.70
  11   0   1    1.10    5.90
 -12   0  -1   23.10    5.80
 -12   0  -1   31.10    5.40
  12   0   1   33.10    6.70
  12   0   1   28.60    7.10
  12   0   1   16.30    4.70
 -13   0  -1    5.50    4.70
 -13   0  -1   11.00    5.50
  13   0   1    7.00    5.00
  13   0   1   13.20    7.30
 -14   0  -1    0.70    6.10
 -14   0  -1   -3.60    5.40
  14   0   1   -1.00    5.00
  14   0   1  -11.00    7.60
 -15   0  -1  -13.70    5.70
  15   0   1   15.70   10.00
  15   0   1   -1.50    5.90
  14  -1  -1    4.50    5.50
 -14   1   1   10.80    5.90
  13  -1  -1    7.70    8.00
  13  -1  -1   24.20    5.70
 -13   1   1   19.50    5.90
  12  -1  -1   12.40    5.00
  12  -1  -1   16.50    7.00
 -12   1   1   10.90    8.30
 -12   1   1   12.70    5.00
 -12   1   1   14.50    5.60
  11  -1  -1   -1.20    5.70
  11  -1  -1  -10.10    5.90
  11  -1  -1    1.40    4.00
 -11   1   1   -0.10    4.40
 -11   1   1   -1.20    7.10
 -11   1   1   -2.10    3.80
  10  -1  -1    7.10    3.70
  10  -1  -1    4.00    5.40
  10  -1  -1    6.50    5.30
  10  -1  -1    8.30    5.10
 -10   1   1   11.20    4.10
 -10   1   1    1.20    3.70
 -10   1   1   12.60    6.40
 -10   1   1   11.30    4.30
   9  -1  -1    0.60    3.30
   9  -1  -1   -3.90    3.90
   9  -1  -1   -7.70    4.40
   9  -1  -1    0.60    4.20
  -9   1   1    0.70    3.70
  -9   1   1    1.70    3.60
  -9   1   1   -5.80    3.00
  -9   1   1    6.60    5.90
   8  -1  -1   16.30    3.10
   8  -1  -1   15.80    4.60
   8  -1  -1   17.10    4.80
   8  -1  -1   22.20    5.00
  -8   1   1   12.20    5.50
  -8   1   1   12.40    3.60
  -8   1   1   18.10    3.50
  -8   1   1    9.70    3.60
   7  -1  -1  317.47   16.20
   7  -1  -1  372.76   14.90
   7  -1  -1  343.67   16.50
   7  -1  -1  335.67   13.40
   7  -1  -1  319.17   15.60
  -7   1   1  308.77   16.30
  -7   1   1  339.67   14.00
  -7   1   1  323.87   13.90
  -7   1   1  319.17   14.90
   6  -1  -1  523.15   19.50
   6  -1  -1  459.75   21.50
   6  -1  -1  492.55   22.20
   6  -1  -1  481.95   18.80
   6  -1  -1  490.15   19.80
  -6   1   1  493.25   19.20
  -6   1   1  509.25   22.00
  -6   1   1  501.75   20.60
   5  -1  -1   63.59    5.30
   5  -1  -1   67.79    5.00
   5  -1  -1   61.89    5.10
   5  -1  -1   60.89    3.80
   5  -1  -1   72.29    5.30
   5  -1  -1   71.09    4.00
  -5   1   1   67.89    4.60
  -5   1   1   66.99    5.40
  -5   1   1   53.09    4.00
  -5   1   1   67.09    5.20
  -5   1   1   62.79    4.10
   4  -1  -1   67.59    4.50
   4  -1  -1   68.29    5.00
   4  -1  -1   69.99    4.90
   4  -1  -1   64.89    3.60
   4  -1  -1   73.19    3.80
   4  -1  -1   69.99    4.90
  -4   1   1   67.89    4.90
  -4   1   1   64.69    4.00
  -4   1   1   63.39    4.20
  -4   1   1   67.29    4.80
  -4   1   1   62.19    3.80
   3  -1  -1    7.10    1.30
   3  -1  -1    4.50    1.80
   3  -1  -1    4.30    1.30
   3  -1  -1    4.30    1.90
   3  -1  -1    4.50    1.80
  -3   1   1    3.80    2.10
  -3   1   1    6.10    1.80
  -3   1   1    5.20    1.30
  -3   1   1    5.00    1.40
  -3   1   1    3.50    1.40
   2  -1  -1    3.90    1.60
   2  -1  -1    4.80    1.70
   2  -1  -1    4.90    1.20
   2  -1  -1    4.80    1.50
   2  -1  -1    4.00    1.00
  -2   1   1    3.50    1.20
  -2   1   1    2.80    1.20
  -2   1   1    0.90    1.50
  -2   1   1    4.80    1.20
  -2   1   1    4.00    1.20
   1  -1  -1 1422.96   49.70
   1  -1  -1 1440.06   55.99
   1  -1  -1 1425.26   53.29
   1  -1  -1 1469.05   50.49
   1  -1  -1 1468.95   53.39
  -1   1   1 1479.55   55.49
  -1   1   1 1401.96   49.50
  -1   1   1 1454.25   53.59
  -1   1   1 1385.26   49.70
  -1   1   1 1361.76   53.29
   0  -1  -1 2025.10   72.59
   0  -1  -1 2153.18   75.69
   0  -1  -1 2148.39   74.49
   0  -1  -1 2204.98   81.69
   0  -1  -1 2003.70   78.09
   0   1   1 1958.60   72.59
   0   1   1 2027.50   78.09
   0   1   1 2052.29   75.39
   0   1   1 2025.30   72.29
   0   1   1 2251.57   80.99
   0   1   1 2255.87   81.59
  -1  -1  -1   96.79    4.00
  -1  -1  -1   93.79    3.70
  -1  -1  -1   94.99    3.90
  -1  -1  -1   94.89    3.70
   1   1   1   97.69    4.10
   1   1   1   94.19    3.90
   1   1   1   99.29    4.00
   1   1   1  102.09    4.10
   1   1   1  102.79    3.70
   1   1   1   99.29    3.70
  -2  -1  -1  204.08    8.10
  -2  -1  -1  208.18    7.50
  -2  -1  -1  196.18    8.00
  -2  -1  -1  198.68    7.60
   2   1   1  183.08    7.90
   2   1   1  191.48    8.00
   2   1   1  190.88    7.40
   2   1   1  199.38    7.50
  -3  -1  -1  824.32   32.90
  -3  -1  -1  808.12   30.30
  -3  -1  -1  882.31   32.10
   3   1   1  827.42   30.20
   3   1   1  826.72   33.10
   3   1   1  837.72   29.90
   3   1   1  902.81   32.20
  -4  -1  -1 1459.85   55.29
  -4  -1  -1 1357.26   50.79
  -4  -1  -1 1396.56   53.69
   4   1   1 1531.15   55.79
   4   1   1 1432.66   53.89
   4   1   1 1344.17   50.59
   4   1   1 1447.86   50.29
  -5  -1  -1  541.05   20.30
  -5  -1  -1  539.35   21.60
  -5  -1  -1  533.85   21.40
   5   1   1  548.95   19.80
   5   1   1  504.85   21.70
   5   1   1  547.85   20.30
   5   1   1  497.05   21.50
  -6  -1  -1  702.73   26.50
  -6  -1  -1  727.13   28.60
  -6  -1  -1  707.43   28.10
   6   1   1  720.83   28.70
   6   1   1  732.53   26.20
   6   1   1  684.83   26.60
   6   1   1  685.33   25.90
   6   1   1  646.74   28.30
  -7  -1  -1   73.59    5.50
  -7  -1  -1   79.49    5.80
  -7  -1  -1   70.19    5.70
   7   1   1   71.69    5.30
   7   1   1   65.69    4.60
   7   1   1   71.49    5.70
   7   1   1   70.29    5.90
   7   1   1   77.99    5.30
  -8  -1  -1  166.18    8.70
  -8  -1  -1  156.78    9.70
   8   1   1  163.48    8.50
   8   1   1  156.98    9.50
   8   1   1  146.19    8.90
   8   1   1  166.18    9.40
   8   1   1  165.78    7.90
  -9  -1  -1   31.10    5.90
  -9  -1  -1   28.50    4.00
  -9  -1  -1   29.10    4.50
   9   1   1   27.10    4.90
   9   1   1   30.70    4.80
   9   1   1   28.10    5.00
   9   1   1   29.10    3.80
 -10  -1  -1   43.10    5.60
 -10  -1  -1   52.39    7.10
 -10  -1  -1   49.99    5.20
  10   1   1   52.99    6.60
  10   1   1   41.00    6.30
  10   1   1   50.99    4.90
  10   1   1   47.00    5.90
 -11  -1  -1   60.49    6.50
 -11  -1  -1   77.69    8.90
 -11  -1  -1   79.19    7.20
  11   1   1   70.49    8.50
  11   1   1   76.39    7.10
  11   1   1   68.69    6.10
  11   1   1   72.69    8.40
 -12  -1  -1   18.80    4.80
 -12  -1  -1   29.10    6.10
  12   1   1   23.80    6.80
  12   1   1   25.20    5.10
  12   1   1   32.00    6.40
 -13  -1  -1   15.10    5.70
 -13  -1  -1    0.60    4.60
  13   1   1   17.10    5.00
  13   1   1    3.90    6.50
 -14  -1  -1   11.30    6.10
 -14  -1  -1    3.50    5.40
  14   1   1   -0.30    5.10
  14   1   1   -1.00    6.90
 -15  -1  -1   15.30    7.00
 -15  -1  -1   18.90    6.10
  15   1   1   30.90   10.20
  15   1   1   20.10    6.50
 -16  -1  -1   13.90    6.60
  16   1   1    1.00    6.60
  16   1   1    6.10    9.50
  14  -2  -1   24.10    6.20
 -14   2   1    4.30    5.90
  13  -2  -1    4.70    5.00
 -13   2   1    5.40    5.30
  12  -2  -1    6.60    4.80
  12  -2  -1   10.50    6.90
 -12   2   1    1.70    4.70
 -12   2   1    1.70    8.40
  11  -2  -1  216.28   10.80
  11  -2  -1  197.18   14.50
 -11   2   1  196.08   11.60
 -11   2   1  193.08   11.80
 -11   2   1  201.78   14.90
  10  -2  -1   42.50    7.60
  10  -2  -1   51.59    5.10
 -10   2   1   32.50    7.90
 -10   2   1   37.20    5.30
 -10   2   1   37.30    5.80
 -10   2   1   38.50    5.90
   9  -2  -1    7.50    5.30
   9  -2  -1    1.10    5.10
   9  -2  -1   -3.50    3.00
   9  -2  -1    9.50    5.00
  -9   2   1    9.20    6.00
  -9   2   1    1.10    3.30
  -9   2   1    2.00    3.70
  -9   2   1    4.20    3.50
  -9   2   1    1.90    3.70
   8  -2  -1   47.50    6.50
   8  -2  -1   54.19    6.60
   8  -2  -1   44.20    6.40
   8  -2  -1   51.49    4.20
  -8   2   1   37.60    4.60
  -8   2   1   35.60    6.60
  -8   2   1   39.20    4.80
  -8   2   1   50.09    5.00
  -8   2   1   41.60    5.10
   7  -2  -1    1.90    3.90
   7  -2  -1    5.90    3.60
   7  -2  -1   -0.40    3.20
   7  -2  -1    8.00    4.10
   7  -2  -1    6.10    2.40
  -7   2   1    6.50    4.50
  -7   2   1   -1.80    3.00
  -7   2   1    3.50    3.00
  -7   2   1    7.40    2.90
   6  -2  -1    0.30    3.20
   6  -2  -1    4.00    2.90
   6  -2  -1    4.40    2.10
   6  -2  -1    8.90    3.30
   6  -2  -1    4.10    3.40
   6  -2  -1    4.40    2.30
  -6   2   1    3.40    2.40
  -6   2   1    2.60    2.40
  -6   2   1    1.20    3.70
  -6   2   1    8.10    2.60
   5  -2  -1  142.39    6.70
   5  -2  -1  169.08    9.10
   5  -2  -1  174.38    7.70
   5  -2  -1  164.18    8.10
   5  -2  -1  150.08    8.70
   5  -2  -1  156.08    9.20
  -5   2   1  156.38    7.20
  -5   2   1  148.69    8.10
  -5   2   1  151.78    7.40
  -5   2   1  148.79    7.60
  -5   2   1  159.18    9.20
  -5   2   1  170.68    9.00
   4  -2  -1   20.50    3.30
   4  -2  -1   27.20    3.70
   4  -2  -1   32.00    2.40
   4  -2  -1   21.50    3.30
   4  -2  -1   31.30    2.90
   4  -2  -1   35.40    3.30
  -4   2   1   30.90    2.80
  -4   2   1   25.90    2.70
  -4   2   1   24.60    2.90
  -4   2   1   23.60    2.50
  -4   2   1   25.30    3.30
  -4   2   1   31.10    3.50
   3  -2  -1  352.86   14.50
   3  -2  -1  357.66   13.30
   3  -2  -1  374.96   15.80
   3  -2  -1  354.76   14.40
   3  -2  -1  345.17   15.20
   3  -2  -1  364.56   14.00
  -3   2   1  372.66   15.70
  -3   2   1  329.57   13.40
  -3   2   1  371.26   15.30
  -3   2   1  340.27   13.70
  -3   2   1  353.46   14.70
  -3   2   1  361.06   13.40
   2  -2  -1  311.87   13.90
   2  -2  -1  336.57   13.40
   2  -2  -1  324.47   13.40
   2  -2  -1  343.07   12.30
   2  -2  -1  340.77   14.40
   2  -2  -1  339.07   12.80
  -2   2   1  359.76   12.20
  -2   2   1  317.27   12.30
  -2   2   1  324.17   13.40
  -2   2   1  335.07   12.50
  -2   2   1  317.17   13.90
  -2   2   1  317.17   14.30
   1  -2  -1 3194.48  114.89
   1  -2  -1 3071.19  108.59
   1  -2  -1 3006.90  106.79
   1  -2  -1 2984.80  114.59
  -1   2   1 3084.29  106.79
  -1   2   1 3047.20  106.49
  -1   2   1 3168.78  119.19
  -1   2   1 3198.78  115.09
   0  -2  -1 1690.83   59.49
   0  -2  -1 1691.23   65.89
   0  -2  -1 1780.22   62.99
   0  -2  -1 1659.63   58.39
   0  -2  -1 1770.02   59.99
   0  -2  -1 1566.64   62.69
   0   2   1 1652.93   58.19
   0   2   1 1615.74   58.39
   0   2   1 1795.42   59.99
   0   2   1 1627.24   62.69
   0   2   1 1710.53   65.29
  -1  -2  -1  347.67   12.90
  -1  -2  -1  336.67   12.60
  -1  -2  -1  348.77   13.60
  -1  -2  -1  347.17   13.40
  -1  -2  -1  348.87   12.80
  -1  -2  -1  345.57   12.40
   1   2   1  338.17   13.30
   1   2   1  358.46   12.60
   1   2   1  339.37   12.40
   1   2   1  348.97   14.10
   1   2   1  347.67   12.30
   1   2   1  364.46   12.90
  -2  -2  -1 1997.40   74.89
  -2  -2  -1 1997.20   71.59
  -2  -2  -1 1971.90   72.09
  -2  -2  -1 2023.20   77.59
  -2  -2  -1 1998.20   70.79
  -2  -2  -1 2045.90   74.99
   2   2   1 1989.10   71.99
   2   2   1 2078.59   71.29
   2   2   1 2027.20   74.89
   2   2   1 2038.00   69.59
  -3  -2  -1  826.62   29.80
  -3  -2  -1  789.32   29.60
  -3  -2  -1  853.51   32.10
  -3  -2  -1  804.62   31.30
   3   2   1  843.12   29.80
   3   2   1  825.02   31.40
   3   2   1  829.02   29.10
  -4  -2  -1 2249.87   77.39
  -4  -2  -1 2206.08   84.69
  -4  -2  -1 2050.89   81.79
   4   2   1 2161.28   76.19
   4   2   1 2290.67   77.69
   4   2   1 2193.18   81.99
  -5  -2  -1    4.30    1.80
  -5  -2  -1    2.40    2.00
  -5  -2  -1   -1.70    2.60
   5   2   1    0.70    1.70
   5   2   1    0.10    1.60
   5   2   1    0.40    1.80
   5   2   1    1.30    1.80
  -6  -2  -1    7.60    2.30
  -6  -2  -1    6.20    3.20
  -6  -2  -1    5.90    2.50
   6   2   1    7.90    2.70
   6   2   1   10.30    2.40
   6   2   1    6.30    2.40
   6   2   1    1.90    1.90
  -7  -2  -1  176.98    8.80
  -7  -2  -1  181.08    9.60
  -7  -2  -1  181.08   10.10
   7   2   1  180.08    9.70
   7   2   1  174.38    9.30
   7   2   1  189.48    8.50
   7   2   1  195.18    9.30
  -8  -2  -1    7.10    3.30
  -8  -2  -1   15.70    4.40
   8   2   1   16.00    3.40
   8   2   1    9.10    3.40
   8   2   1   11.30    2.80
   8   2   1   10.50    3.50
  -9  -2  -1   55.49    5.60
  -9  -2  -1   45.40    6.70
   9   2   1   52.79    4.80
   9   2   1   61.09    5.40
   9   2   1   56.89    5.90
   9   2   1   46.90    5.60
 -10  -2  -1   34.30    5.40
 -10  -2  -1   36.30    7.10
 -10  -2  -1   49.40    5.10
  10   2   1   35.80    5.20
  10   2   1   43.70    4.80
  10   2   1   28.80    5.30
  10   2   1   44.50    6.30
 -11  -2  -1   86.39    7.40
 -11  -2  -1   77.19    6.60
 -11  -2  -1   91.79    9.10
  11   2   1   87.89    7.80
  11   2   1   80.49    8.60
  11   2   1   86.59    6.70
  11   2   1   98.89    8.70
 -12  -2  -1   25.60    5.10
 -12  -2  -1   39.60    6.00
  12   2   1   34.50    5.30
  12   2   1   34.10    6.10
  12   2   1   30.10    6.80
 -13  -2  -1   23.30    5.80
 -13  -2  -1   38.10    6.60
  13   2   1   23.10    7.90
  13   2   1   30.20    5.80
 -14  -2  -1    6.60    5.90
 -14  -2  -1    8.60    5.60
  14   2   1   11.00    7.80
  14   2   1    4.80    5.30
 -15  -2  -1   -1.30    5.10
 -15  -2  -1   -2.20    6.60
  15   2   1   -9.30    7.00
  15   2   1  -10.00    5.60
 -16  -2  -1   -5.20    6.50
 -16  -2  -1   -0.40    6.40
  16   2   1  -12.40    9.10
  16   2   1    8.10    6.60
  14  -3  -1    3.60    5.40
 -14   3   1    3.60    6.10
  13  -3  -1   24.50    5.70
 -13   3   1   34.00    6.60
  12  -3  -1   12.40    7.10
  12  -3  -1   10.20    4.80
 -12   3   1   13.10    5.40
 -12   3   1   14.50    9.70
  11  -3  -1   29.00    7.70
  11  -3  -1   25.40    4.80
 -11   3   1   38.40    9.20
 -11   3   1   27.60    6.10
  10  -3  -1   15.00    4.00
  10  -3  -1   28.30    7.20
 -10   3   1   18.60    4.90
 -10   3   1   25.60    8.00
 -10   3   1   17.60    5.10
   9  -3  -1    8.30    5.10
   9  -3  -1    3.50    5.60
   9  -3  -1    4.80    3.40
  -9   3   1    8.50    6.00
  -9   3   1    1.70    3.90
  -9   3   1    1.50    3.70
  -9   3   1    0.50    3.80
  -9   3   1    8.80    4.20
   8  -3  -1    2.70    4.80
   8  -3  -1   -2.40    2.80
   8  -3  -1   -0.40    4.00
  -8   3   1    1.30    3.30
  -8   3   1    3.60    3.70
  -8   3   1    0.80    3.30
  -8   3   1    5.10    5.40
  -8   3   1    1.80    3.20
   7  -3  -1   38.00    5.70
   7  -3  -1   42.80    6.10
   7  -3  -1   41.60    4.80
   7  -3  -1   35.10    3.50
   7  -3  -1   46.20    6.40
  -7   3   1   38.30    4.10
  -7   3   1   38.90    4.50
  -7   3   1   24.30    4.30
  -7   3   1   36.20    6.10
  -7   3   1   37.20    4.40
   6  -3  -1   23.00    5.20
   6  -3  -1   37.70    3.10
   6  -3  -1   34.60    4.30
   6  -3  -1   29.80    4.90
   6  -3  -1   28.30    3.70
   6  -3  -1   22.00    4.40
  -6   3   1   39.70    3.70
  -6   3   1   28.40    4.00
  -6   3   1   30.80    4.90
  -6   3   1   25.70    3.90
  -6   3   1   30.50    3.80
   5  -3  -1   36.50    5.10
   5  -3  -1   35.60    2.80
   5  -3  -1   30.30    4.40
   5  -3  -1   30.10    3.60
   5  -3  -1   25.70    4.40
   5  -3  -1   35.10    3.70
  -5   3   1   28.20    3.40
  -5   3   1   31.90    3.40
  -5   3   1   33.60    3.70
  -5   3   1   30.40    4.40
  -5   3   1   30.00    3.20
   4  -3  -1    6.30    2.40
   4  -3  -1    7.80    2.90
   4  -3  -1    7.40    1.60
   4  -3  -1   11.10    2.60
   4  -3  -1    9.60    3.10
  -4   3   1    7.50    2.20
  -4   3   1    6.80    2.30
  -4   3   1    7.20    2.80
  -4   3   1    6.90    3.20
  -4   3   1    8.70    2.20
  -4   3   1   11.00    2.20
   3  -3  -1  271.27   11.20
   3  -3  -1  306.87   12.00
   3  -3  -1  277.87   12.60
   3  -3  -1  329.97   12.90
   3  -3  -1  294.57   13.50
   3  -3  -1  307.97   14.00
   3  -3  -1  307.07   11.50
  -3   3   1  300.17   11.40
  -3   3   1  277.77   12.70
  -3   3   1  312.47   13.50
  -3   3   1  290.77   13.70
  -3   3   1  289.57   11.70
   2  -3  -1  104.59    6.40
   2  -3  -1  105.19    5.30
   2  -3  -1  103.69    5.70
   2  -3  -1  109.09    5.30
   2  -3  -1  106.99    4.70
   2  -3  -1  113.19    4.70
   2  -3  -1  115.29    6.30
   2  -3  -1  108.99    5.70
  -2   3   1  114.99    6.40
  -2   3   1   97.99    6.10
  -2   3   1  113.29    5.70
  -2   3   1  109.89    5.30
  -2   3   1  126.09    4.80
  -2   3   1  109.89    5.10
   1  -3  -1  884.31   34.20
   1  -3  -1  909.21   34.40
   1  -3  -1  890.51   31.80
   1  -3  -1  930.71   32.10
   1  -3  -1  892.81   36.10
   1  -3  -1  906.11   32.40
  -1   3   1  881.11   31.80
  -1   3   1  880.71   35.90
  -1   3   1  885.91   34.70
  -1   3   1  896.11   31.50
  -1   3   1  902.21   34.20
   0  -3  -1  293.47   11.50
   0  -3  -1  298.17   11.60
   0  -3  -1  295.97   12.30
   0  -3  -1  323.27   12.70
   0  -3  -1  315.07   11.50
   0   3   1  315.87   13.20
   0   3   1  307.27   11.40
   0   3   1  309.07   11.20
   0   3   1  306.97   12.30
  -1  -3  -1  263.57   10.20
  -1  -3  -1  266.07   10.90
  -1  -3  -1  265.77   10.00
  -1  -3  -1  275.17   11.30
  -1  -3  -1  308.57   10.70
  -1  -3  -1  275.27   10.10
   1   3   1  261.07    9.90
   1   3   1  322.07   10.70
   1   3   1  261.87   10.90
   1   3   1  276.67   10.20
   1   3   1  260.57   10.10
  -2  -3  -1  908.91   31.50
  -2  -3  -1  882.91   31.80
  -2  -3  -1  910.01   32.10
  -2  -3  -1  859.81   33.50
  -2  -3  -1  852.81   31.00
  -2  -3  -1  912.21   32.00
  -2  -3  -1  869.41   33.30
   2   3   1  886.81   31.80
   2   3   1  865.81   33.30
   2   3   1  885.21   30.80
   2   3   1  889.51   32.00
   2   3   1  888.71   31.10
  -3  -3  -1  525.65   20.90
  -3  -3  -1  545.35   20.70
  -3  -3  -1  514.05   19.70
  -3  -3  -1  532.95   21.20
  -3  -3  -1  525.85   19.80
  -3  -3  -1  549.95   20.00
   3   3   1  551.84   21.00
   3   3   1  553.44   19.80
   3   3   1  550.34   19.20
   3   3   1  538.15   20.00
  -4  -3  -1  263.47   11.30
  -4  -3  -1  271.17   11.50
  -4  -3  -1  263.57   10.60
  -4  -3  -1  273.17   11.00
  -4  -3  -1  282.67   10.90
  -4  -3  -1  276.97   10.80
   4   3   1  256.67   11.40
   4   3   1  273.17   11.00
   4   3   1  278.27   11.00
   4   3   1  273.97   10.50
  -5  -3  -1   32.90    3.00
  -5  -3  -1   30.50    2.10
  -5  -3  -1   33.10    2.70
  -5  -3  -1   36.90    3.20
  -5  -3  -1   37.60    3.30
   5   3   1   32.90    3.30
   5   3   1   25.70    2.80
   5   3   1   33.30    2.80
   5   3   1   34.10    3.00
  -6  -3  -1 1116.99   42.20
  -6  -3  -1 1176.48   44.70
  -6  -3  -1 1206.98   46.00
   6   3   1 1157.18   41.80
   6   3   1 1119.89   44.80
   6   3   1 1162.08   46.20
   6   3   1 1172.58   42.20
  -7  -3  -1   23.00    3.40
  -7  -3  -1   21.10    4.40
  -7  -3  -1   26.10    3.40
   7   3   1   26.50    3.20
   7   3   1   19.00    3.40
   7   3   1   22.90    3.40
   7   3   1   23.60    3.70
  -8  -3  -1   84.09    7.00
  -8  -3  -1   84.49    6.10
   8   3   1   75.59    5.80
   8   3   1   73.99    6.10
   8   3   1   73.99    5.30
   8   3   1   86.39    6.40
  -9  -3  -1    0.00    5.10
  -9  -3  -1   -1.50    3.40
   9   3   1    2.30    3.20
   9   3   1    7.20    3.90
   9   3   1    2.90    2.90
   9   3   1    3.10    3.30
 -10  -3  -1   42.60    6.80
 -10  -3  -1   54.59    5.90
  10   3   1   44.30    5.10
  10   3   1   46.90    6.30
  10   3   1   48.50    5.40
  10   3   1   52.49    6.10
 -11  -3  -1   -3.80    6.20
 -11  -3  -1   -0.50    3.60
 -11  -3  -1   -0.80    4.30
  11   3   1   -1.20    3.90
  11   3   1   -0.60    4.20
  11   3   1   -4.10    3.60
  11   3   1    0.00    3.90
 -12  -3  -1   46.30    6.20
 -12  -3  -1   37.50    5.60
  12   3   1   30.70    5.60
  12   3   1   30.70    7.00
  12   3   1   38.50    6.10
 -13  -3  -1   -6.50    3.90
 -13  -3  -1    0.00    5.10
  13   3   1   -5.50    4.70
  13   3   1    4.00    6.60
 -14  -3  -1    5.70    5.40
 -14  -3  -1    0.60    5.70
  14   3   1   -2.30    7.10
  14   3   1    7.30    5.60
 -15  -3  -1    7.80    5.90
 -15  -3  -1   11.60    6.70
  15   3   1    4.20    8.20
  15   3   1    3.90    6.20
 -16  -3  -1    3.30    7.10
 -16  -3  -1    1.20    6.00
  16   3   1    8.90    6.70
  16   3   1   -8.60    7.90
  13  -4  -1   11.40    5.00
 -13   4   1    2.50    6.30
  12  -4  -1    4.70    4.50
  12  -4  -1    1.50    7.70
 -12   4   1    8.10    5.90
 -12   4   1   -7.40    8.90
  11  -4  -1   32.80    4.90
  11  -4  -1   29.10    8.30
 -11   4   1   40.50    6.20
 -11   4   1   39.70    9.90
  10  -4  -1   63.99    5.40
  10  -4  -1   48.60    8.70
 -10   4   1   63.59    6.70
 -10   4   1   77.19   10.10
   9  -4  -1   25.70    7.00
   9  -4  -1   25.60    4.00
  -9   4   1   41.10    7.80
  -9   4   1   23.60    5.00
  -9   4   1   22.70    4.70
   8  -4  -1    6.30    5.60
   8  -4  -1   17.60    3.40
   8  -4  -1   27.80    6.40
  -8   4   1   19.50    4.20
  -8   4   1   14.60    6.50
  -8   4   1   15.60    4.60
  -8   4   1   20.50    4.90
  -8   4   1   24.10    4.40
   7  -4  -1    7.40    4.90
   7  -4  -1    8.50    2.70
   7  -4  -1    3.50    3.60
   7  -4  -1    4.50    4.50
  -7   4   1    1.80    3.00
  -7   4   1    3.60    5.20
  -7   4   1    4.40    3.30
  -7   4   1    6.60    3.70
  -7   4   1    2.60    3.30
   6  -4  -1   24.50    5.20
   6  -4  -1   18.90    4.60
   6  -4  -1   20.00    2.60
   6  -4  -1   21.80    3.70
   6  -4  -1   17.30    4.00
  -6   4   1   12.40    4.90
  -6   4   1   27.20    3.70
  -6   4   1   11.90    3.30
  -6   4   1   20.50    3.80
  -6   4   1   23.80    3.60
   5  -4  -1   50.99    4.40
   5  -4  -1   52.99    6.10
   5  -4  -1   62.49    3.80
   5  -4  -1   54.89    5.90
   5  -4  -1   58.19    4.90
  -5   4   1   63.19    4.50
  -5   4   1   53.59    5.00
  -5   4   1   54.59    6.00
  -5   4   1   60.29    4.70
  -5   4   1   64.99    4.70
   4  -4  -1  208.38    8.70
   4  -4  -1  226.88    9.50
   4  -4  -1  217.48   11.80
   4  -4  -1  196.08   11.20
   4  -4  -1  217.88   10.50
  -4   4   1  209.28    9.80
  -4   4   1  233.18    9.20
  -4   4   1  212.08   10.50
  -4   4   1  207.78   11.70
  -4   4   1  219.98    9.50
   3  -4  -1   14.30    3.20
   3  -4  -1   10.90    2.40
   3  -4  -1   14.30    1.90
   3  -4  -1   11.70    2.90
   3  -4  -1    9.30    2.80
   3  -4  -1    8.40    1.70
   3  -4  -1   13.90    2.40
  -3   4   1   12.70    3.10
  -3   4   1   12.70    2.50
  -3   4   1   11.50    2.50
  -3   4   1    7.10    2.00
  -3   4   1    4.50    3.20
  -3   4   1    9.20    2.00
   2  -4  -1  340.27   13.90
   2  -4  -1  322.57   12.20
   2  -4  -1  316.47   12.30
   2  -4  -1  322.37   14.00
   2  -4  -1  332.57   12.80
   2  -4  -1  319.27   15.00
   2  -4  -1  321.97   12.70
   2  -4  -1  339.57   13.00
  -2   4   1  323.77   12.50
  -2   4   1  325.07   14.90
  -2   4   1  323.87   13.80
  -2   4   1  340.37   12.30
  -2   4   1  327.87   12.90
  -2   4   1  309.67   14.60
   1  -4  -1    3.00    1.30
   1  -4  -1    4.60    1.60
   1  -4  -1    2.00    1.40
   1  -4  -1    2.30    1.90
  -1   4   1    3.90    2.10
  -1   4   1    4.20    2.10
  -1   4   1   -0.40    1.30
  -1   4   1    2.50    1.30
  -1   4   1    0.00    1.50
   0  -4  -1  305.67   11.60
   0  -4  -1  295.17   12.90
   0  -4  -1  316.87   12.10
   0  -4  -1  317.47   13.30
   0  -4  -1  330.37   12.00
   0  -4  -1  325.57   12.30
   0   4   1  315.57   13.00
   0   4   1  317.27   11.70
   0   4   1  330.57   14.00
  -1  -4  -1  547.05   21.10
  -1  -4  -1  542.35   19.10
  -1  -4  -1  514.75   20.60
  -1  -4  -1  527.45   19.20
  -1  -4  -1  556.54   19.80
  -1  -4  -1  537.75   19.60
   1   4   1  556.04   19.30
   1   4   1  520.55   18.70
   1   4   1  541.15   20.60
   1   4   1  483.85   19.10
   1   4   1  507.55   19.10
  -2  -4  -1  237.38    9.10
  -2  -4  -1  246.58   10.00
  -2  -4  -1  245.88   10.40
  -2  -4  -1  242.28    9.00
  -2  -4  -1  236.18    9.40
  -2  -4  -1  239.88    9.70
  -2  -4  -1  244.28    9.40
  -2  -4  -1  250.27    9.90
   2   4   1  234.48    8.90
   2   4   1  246.88   10.10
   2   4   1  243.58    9.30
   2   4   1  243.18    9.10
  -3  -4  -1 2347.57   92.09
  -3  -4  -1 2431.96   82.89
  -3  -4  -1 2394.16   89.19
  -3  -4  -1 2333.87   85.09
  -3  -4  -1 2476.25   84.09
  -3  -4  -1 2308.07   88.89
  -3  -4  -1 2294.77   84.59
  -3  -4  -1 2438.56   85.49
   3   4   1 2380.96   88.99
   3   4   1 2430.66   85.39
   3   4   1 2354.56   84.79
   3   4   1 2479.65   82.39
  -4  -4  -1 1107.59   43.10
  -4  -4  -1 1137.89   44.20
  -4  -4  -1 1161.38   40.90
  -4  -4  -1 1120.99   41.00
  -4  -4  -1 1129.89   41.10
  -4  -4  -1 1161.48   42.90
   4   4   1 1165.98   41.30
   4   4   1 1101.09   39.80
   4   4   1 1128.99   41.20
   4   4   1 1136.19   41.40
  -5  -4  -1  414.66   16.30
  -5  -4  -1  421.26   16.40
  -5  -4  -1  429.46   17.20
  -5  -4  -1  399.16   16.30
  -5  -4  -1  417.96   16.00
  -5  -4  -1  431.96   17.30
   5   4   1  404.86   17.20
   5   4   1  423.46   16.50
   5   4   1  432.66   16.60
   5   4   1  412.86   15.80
  -6  -4  -1   20.60    3.10
  -6  -4  -1   24.70    2.50
  -6  -4  -1   27.20    3.00
  -6  -4  -1   25.10    3.10
  -6  -4  -1   28.90    3.30
  -6  -4  -1   23.90    2.10
   6   4   1   22.90    2.90
   6   4   1   19.80    2.80
   6   4   1   21.20    3.00
   6   4   1   17.90    2.90
  -7  -4  -1  599.94   22.30
  -7  -4  -1  560.44   23.40
  -7  -4  -1  549.25   22.10
  -7  -4  -1  564.14   21.80
  -7  -4  -1  559.74   23.80
   7   4   1  579.94   23.60
   7   4   1  590.44   22.40
   7   4   1  542.25   21.80
   7   4   1  578.04   22.20
  -8  -4  -1   14.80    4.00
  -8  -4  -1   12.10    3.60
   8   4   1   18.70    3.30
   8   4   1   11.60    3.50
   8   4   1   13.70    3.60
   8   4   1   17.20    3.40
   8   4   1   15.70    3.10
  -9  -4  -1   37.50    5.90
  -9  -4  -1   27.90    4.60
   9   4   1   41.50    5.10
   9   4   1   37.90    4.90
   9   4   1   41.70    5.00
   9   4   1   38.80    4.50
   9   4   1   47.40    4.60
 -10  -4  -1   63.99    7.70
 -10  -4  -1   69.69    6.10
  10   4   1   65.29    6.50
  10   4   1   67.49    6.80
  10   4   1   70.59    5.90
  10   4   1   66.59    6.00
 -11  -4  -1    6.60    3.40
 -11  -4  -1   -1.20    5.80
 -11  -4  -1   12.70    4.70
  11   4   1    5.30    4.40
  11   4   1   18.90    4.60
  11   4   1   15.60    4.40
  11   4   1    4.90    4.50
 -12  -4  -1  244.68   13.20
 -12  -4  -1  237.78   12.30
  12   4   1  244.78   14.70
  12   4   1  237.08   12.80
  12   4   1  235.38   13.20
  12   4   1  239.78   14.40
 -13  -4  -1    8.10    5.50
 -13  -4  -1    6.30    4.50
  13   4   1   10.00    5.50
  13   4   1   17.20    6.50
 -14  -4  -1   19.00    5.30
 -14  -4  -1   23.40    6.60
  14   4   1   26.50    7.70
  14   4   1   13.80    6.20
 -15  -4  -1    9.80    6.70
 -15  -4  -1   13.30    6.00
  15   4   1    9.00    7.50
  15   4   1   12.80    6.50
 -16  -4  -1    7.10    7.10
 -16  -4  -1   -0.30    5.30
  16   4   1    3.30    7.90
  16   4   1    7.00    6.60
 -17  -4  -1    0.30    6.10
 -17  -4  -1    3.40    7.40
  17   4   1   15.50    8.10
  17   4   1   12.30    9.40
  12  -5  -1    0.40    4.20
  12  -5  -1    6.50    8.60
 -12   5   1   -9.40    9.50
 -12   5   1    5.10    5.60
  11  -5  -1  -14.50    6.90
  11  -5  -1    3.40    3.70
 -11   5   1    5.90    5.00
 -11   5   1    9.00    9.10
  10  -5  -1    1.30    3.60
  10  -5  -1    9.10    6.60
 -10   5   1   10.10    7.80
 -10   5   1    3.60    4.50
   9  -5  -1    0.90    6.30
   9  -5  -1    1.40    3.10
  -9   5   1    0.90    6.70
  -9   5   1    1.00    4.10
  -9   5   1   -0.60    4.10
   8  -5  -1  218.08    9.80
   8  -5  -1  231.38   14.80
  -8   5   1  216.08   11.40
  -8   5   1  226.18   12.00
  -8   5   1  224.58   14.80
   7  -5  -1   24.20    4.40
   7  -5  -1   24.80    5.80
   7  -5  -1   27.10    6.50
   7  -5  -1   23.80    3.20
  -7   5   1   27.30    4.40
  -7   5   1   24.80    4.50
  -7   5   1   18.80    6.50
  -7   5   1   24.30    4.80
   6  -5  -1   11.60    4.70
   6  -5  -1    5.80    4.10
   6  -5  -1    9.40    2.40
   6  -5  -1    6.00    3.20
  -6   5   1    9.70    3.30
  -6   5   1   10.30    3.70
  -6   5   1    2.80    4.80
  -6   5   1    4.90    3.20
  -6   5   1    5.50    3.40
   5  -5  -1    6.70    2.10
   5  -5  -1    2.30    4.30
   5  -5  -1    1.50    3.30
   5  -5  -1    4.20    2.90
   5  -5  -1   13.00    4.00
  -5   5   1    5.60    3.10
  -5   5   1   10.30    2.90
  -5   5   1    5.60    3.30
  -5   5   1   10.60    2.90
  -5   5   1   -0.40    4.30
   4  -5  -1   77.09    4.20
   4  -5  -1   71.29    4.80
   4  -5  -1   85.99    7.20
   4  -5  -1   87.29    6.20
   4  -5  -1   80.99    4.90
  -4   5   1   67.79    5.50
  -4   5   1   77.59    4.80
  -4   5   1   59.39    5.00
  -4   5   1   65.29    4.90
  -4   5   1   78.59    7.10
   3  -5  -1   10.30    3.10
   3  -5  -1   11.70    2.30
   3  -5  -1   13.20    2.80
   3  -5  -1    9.90    2.50
   3  -5  -1    8.50    1.90
   3  -5  -1   18.50    4.10
   3  -5  -1   11.50    2.20
  -3   5   1    8.70    2.40
  -3   5   1   14.20    2.80
  -3   5   1   16.40    2.40
  -3   5   1    7.80    3.10
  -3   5   1   10.00    2.30
  -3   5   1    9.70    3.40
   2  -5  -1  276.07   10.70
   2  -5  -1  290.77   12.40
   2  -5  -1  272.97   11.20
   2  -5  -1  276.37   10.80
   2  -5  -1  282.77   13.80
   2  -5  -1  276.87   12.80
   2  -5  -1  270.07   11.20
  -2   5   1  277.17   11.50
  -2   5   1  283.77   12.40
  -2   5   1  269.27   11.10
  -2   5   1  269.67   13.60
  -2   5   1  283.07   13.50
   1  -5  -1 1234.08   42.80
   1  -5  -1 1277.57   42.40
   1  -5  -1 1203.28   43.10
   1  -5  -1 1159.88   42.80
   1  -5  -1 1223.08   45.90
   1  -5  -1 1244.58   46.40
   1  -5  -1 1158.08   43.30
  -1   5   1 1169.48   45.70
  -1   5   1 1214.58   46.60
  -1   5   1 1177.68   42.60
  -1   5   1 1110.49   42.00
   0  -5  -1  133.09    6.70
   0  -5  -1  136.39    5.60
   0  -5  -1  133.09    7.10
   0  -5  -1  143.09    6.10
   0  -5  -1  128.49    6.20
   0  -5  -1  144.89    6.40
   0  -5  -1  145.49    6.40
   0   5   1  143.89    6.70
   0   5   1  133.09    6.20
   0   5   1  132.29    5.70
   0   5   1  126.99    7.60
  -1  -5  -1  188.48    7.90
  -1  -5  -1  184.68    8.80
  -1  -5  -1  180.48    7.70
  -1  -5  -1  179.08    8.20
  -1  -5  -1  193.98    7.80
  -1  -5  -1  189.18    7.30
   1   5   1  168.88    8.10
   1   5   1  173.38    7.60
   1   5   1  171.18    7.00
   1   5   1  179.28    6.90
   1   5   1  191.58    6.80
  -2  -5  -1   40.00    3.60
  -2  -5  -1   45.40    3.40
  -2  -5  -1   50.49    3.00
  -2  -5  -1   52.59    3.40
  -2  -5  -1   49.40    3.40
  -2  -5  -1   50.69    3.30
   2   5   1   48.40    3.30
   2   5   1   42.90    2.40
   2   5   1   47.70    3.20
   2   5   1   42.60    2.50
   2   5   1   46.20    2.60
  -3  -5  -1 2914.41  110.39
  -3  -5  -1 2884.81  105.19
  -3  -5  -1 3000.90  105.29
  -3  -5  -1 2899.11  104.59
  -3  -5  -1 3070.79  102.59
  -3  -5  -1 3027.40  103.89
  -3  -5  -1 2927.21  105.49
  -3  -5  -1 2892.61  109.89
   3   5   1 2966.20  101.79
   3   5   1 2861.21  109.89
   3   5   1 3040.90  105.59
   3   5   1 2993.00  104.89
   3   5   1 2964.40  102.49
  -4  -5  -1   16.80    2.30
  -4  -5  -1   16.50    2.30
  -4  -5  -1   14.40    1.70
  -4  -5  -1   13.20    2.30
  -4  -5  -1   18.80    2.40
  -4  -5  -1   18.90    1.90
  -4  -5  -1   11.20    2.50
  -4  -5  -1   17.50    2.30
  -4  -5  -1   19.70    2.30
   4   5   1   20.80    1.80
   4   5   1   18.50    1.90
   4   5   1   12.90    2.40
   4   5   1   16.90    2.40
  -5  -5  -1  501.35   19.70
  -5  -5  -1  486.85   19.30
  -5  -5  -1  531.85   20.00
  -5  -5  -1  524.95   20.90
  -5  -5  -1  526.15   20.50
  -5  -5  -1  512.05   19.60
  -5  -5  -1  534.85   21.10
   5   5   1  497.05   19.50
   5   5   1  529.75   19.00
   5   5   1  509.65   20.80
   5   5   1  522.95   20.20
  -6  -5  -1  540.55   20.70
  -6  -5  -1  527.65   22.20
  -6  -5  -1  562.24   22.30
  -6  -5  -1  550.14   20.90
  -6  -5  -1  574.74   21.30
  -6  -5  -1  539.95   21.40
  -6  -5  -1  533.25   21.10
   6   5   1  527.45   21.30
   6   5   1  547.35   20.50
   6   5   1  542.95   22.20
  -7  -5  -1  127.19    6.20
  -7  -5  -1  120.09    7.00
  -7  -5  -1  116.69    5.70
  -7  -5  -1  124.09    6.80
  -7  -5  -1  127.29    6.90
  -7  -5  -1  116.19    7.20
   7   5   1  117.09    6.80
   7   5   1  113.99    6.90
   7   5   1  102.69    6.50
   7   5   1  102.89    7.00
  -8  -5  -1    8.50    3.40
  -8  -5  -1   11.20    3.30
  -8  -5  -1   10.20    3.60
   8   5   1    6.20    3.10
   8   5   1    6.30    2.80
   8   5   1    9.20    2.90
   8   5   1    5.20    2.90
  -9  -5  -1   18.20    4.20
  -9  -5  -1    9.30    4.40
   9   5   1   13.00    3.40
   9   5   1    9.80    3.80
   9   5   1    6.60    3.40
   9   5   1   16.60    4.50
   9   5   1   10.90    3.80
 -10  -5  -1   19.00    4.40
 -10  -5  -1   23.80    5.30
  10   5   1   21.30    4.60
  10   5   1   22.70    4.50
  10   5   1   28.00    4.90
  10   5   1   20.80    4.50
 -11  -5  -1   96.19    8.30
 -11  -5  -1   89.59    7.60
  11   5   1   91.89    7.30
  11   5   1   79.29    7.10
  11   5   1   79.89    7.70
  11   5   1   80.09    7.80
 -12  -5  -1    3.80    3.60
 -12  -5  -1    6.30    5.10
 -12  -5  -1    4.00    3.40
  12   5   1   -2.80    4.30
  12   5   1    1.20    5.10
  12   5   1   -1.00    4.90
  12   5   1    3.50    4.40
 -13  -5  -1   -4.90    4.10
 -13  -5  -1   -5.80    3.30
 -13  -5  -1    2.10    5.30
  13   5   1   -4.20    4.80
  13   5   1   -5.20    5.60
 -14  -5  -1  196.98   11.40
 -14  -5  -1  174.88   12.50
  14   5   1  167.28   13.20
  14   5   1  196.08   12.60
 -15  -5  -1   -2.20    6.30
 -15  -5  -1   -0.40    4.90
  15   5   1    0.90    6.40
  15   5   1   -1.40    6.70
 -16  -5  -1   42.70    7.40
 -16  -5  -1   43.90    8.40
  16   5   1   49.80    8.50
  16   5   1   35.90    9.10
 -17  -5  -1    5.30    7.40
 -17  -5  -1   27.00    7.40
  17   5   1   38.60   10.00
  17   5   1   25.40    8.50
 -12   6   1    3.90    6.20
 -12   6   1    3.30   10.50
 -11   6   1    3.40    9.10
 -11   6   1    0.60    6.20
  10  -6  -1   20.00    8.60
  10  -6  -1   11.90    3.40
 -10   6   1   14.80    8.50
 -10   6   1    8.70    5.20
   9  -6  -1   29.30    3.90
   9  -6  -1   36.50    8.80
  -9   6   1   32.10    5.60
  -9   6   1   42.20    8.90
   8  -6  -1   74.49    5.30
   8  -6  -1   77.99   10.10
  -8   6   1   71.69    6.70
  -8   6   1   82.99    9.90
  -8   6   1   63.39    6.80
   7  -6  -1  332.57   13.70
   7  -6  -1  277.37   18.00
   7  -6  -1  301.47   12.60
  -7   6   1  335.57   15.10
  -7   6   1  309.27   17.80
  -7   6   1  322.87   14.80
  -7   6   1  332.67   16.20
   6  -6  -1    5.10    2.30
   6  -6  -1    5.00    5.60
   6  -6  -1    7.10    3.30
  -6   6   1    9.60    3.50
  -6   6   1    7.00    3.40
  -6   6   1   -1.40    5.40
  -6   6   1    1.50    3.50
   5  -6  -1   30.40    3.60
   5  -6  -1   23.20    5.50
   5  -6  -1   31.60    3.80
   5  -6  -1   26.40    5.00
   5  -6  -1   32.50    2.90
  -5   6   1   30.30    5.80
  -5   6   1   34.50    3.80
  -5   6   1   28.20    3.90
  -5   6   1   28.80    4.40
  -5   6   1   31.60    4.40
   4  -6  -1   62.09    5.80
   4  -6  -1   73.99    7.10
   4  -6  -1   64.69    4.50
   4  -6  -1   56.69    4.20
   4  -6  -1   51.09    4.30
   4  -6  -1   59.99    3.90
  -4   6   1   72.39    5.10
  -4   6   1   61.19    7.00
  -4   6   1   59.39    4.40
  -4   6   1   60.99    5.40
  -4   6   1   56.39    5.00
   3  -6  -1  103.69    5.60
   3  -6  -1  128.49    7.90
   3  -6  -1  122.29    6.40
   3  -6  -1  119.99    5.90
   3  -6  -1  135.39    9.00
   3  -6  -1  128.69    6.50
  -3   6   1  132.79    6.80
  -3   6   1  125.69    6.20
  -3   6   1  122.79    7.20
  -3   6   1  143.19    7.80
  -3   6   1  123.59    9.00
   2  -6  -1  604.64   22.40
   2  -6  -1  624.64   22.60
   2  -6  -1  630.84   23.10
   2  -6  -1  643.54   25.10
   2  -6  -1  612.74   25.50
   2  -6  -1  596.14   23.10
  -2   6   1  597.14   24.90
  -2   6   1  608.04   22.70
  -2   6   1  591.64   26.90
  -2   6   1  628.84   23.30
   1  -6  -1   55.39    4.00
   1  -6  -1   55.99    3.40
   1  -6  -1   61.59    3.80
   1  -6  -1   57.79    5.10
   1  -6  -1   57.49    4.10
   1  -6  -1   62.99    4.90
  -1   6   1   53.89    5.20
  -1   6   1   61.09    4.70
  -1   6   1   52.59    4.10
  -1   6   1   60.99    3.80
  -1   6   1   48.00    5.00
   0  -6  -1  351.36   13.50
   0  -6  -1  339.27   14.40
   0  -6  -1  339.97   13.40
   0  -6  -1  323.27   13.10
   0  -6  -1  346.97   12.70
   0  -6  -1  345.27   15.10
   0   6   1  330.07   15.70
   0   6   1  336.97   12.70
   0   6   1  312.07   14.10
  -1  -6  -1 4486.15  154.18
  -1  -6  -1 4357.56  163.78
  -1  -6  -1 4436.26  156.28
  -1  -6  -1 4440.56  155.18
  -1  -6  -1 4511.75  152.58
   1   6   1 4464.55  157.08
   1   6   1 4372.56  152.48
   1   6   1 4232.88  156.98
   1   6   1 4446.46  163.68
   1   6   1 4374.16  151.58
  -2  -6  -1  666.53   24.40
  -2  -6  -1  621.14   24.00
  -2  -6  -1  649.24   23.50
  -2  -6  -1  652.03   23.60
  -2  -6  -1  624.24   25.20
   2   6   1  625.04   25.20
   2   6   1  657.93   23.70
   2   6   1  619.94   23.40
   2   6   1  683.43   22.80
  -3  -6  -1  344.07   12.00
  -3  -6  -1  333.97   14.20
  -3  -6  -1  318.57   11.90
  -3  -6  -1  331.37   13.20
  -3  -6  -1  297.97   13.00
  -3  -6  -1  308.37   13.40
  -3  -6  -1  319.27   12.60
  -3  -6  -1  326.57   12.60
   3   6   1  319.37   11.80
   3   6   1  305.87   13.50
   3   6   1  322.97   12.30
   3   6   1  327.27   12.70
   3   6   1  341.97   12.70
  -4  -6  -1  548.45   20.70
  -4  -6  -1  539.85   22.50
  -4  -6  -1  545.25   20.40
  -4  -6  -1  532.75   20.10
  -4  -6  -1  567.04   21.30
  -4  -6  -1  541.05   21.00
  -4  -6  -1  557.14   22.20
  -4  -6  -1  542.75   20.30
  -4  -6  -1  541.45   21.80
   4   6   1  552.94   20.50
   4   6   1  534.85   21.90
   4   6   1  560.94   21.40
   4   6   1  555.04   19.70
  -5  -6  -1  144.59    7.30
  -5  -6  -1  133.89    6.30
  -5  -6  -1  145.39    7.30
  -5  -6  -1  145.49    7.30
  -5  -6  -1  139.79    7.30
  -5  -6  -1  137.79    6.10
  -5  -6  -1  137.19    7.00
   5   6   1  157.28    7.70
   5   6   1  130.49    6.20
   5   6   1  144.09    6.40
   5   6   1  138.19    7.40
  -6  -6  -1   35.40    3.70
  -6  -6  -1   32.10    3.60
  -6  -6  -1   38.40    3.50
  -6  -6  -1   32.90    2.70
  -6  -6  -1   32.80    3.20
  -6  -6  -1   24.90    2.70
  -6  -6  -1   34.20    3.50
   6   6   1   27.00    2.90
   6   6   1   29.70    2.90
   6   6   1   23.60    3.40
   6   6   1   30.20    3.60
  -7  -6  -1  140.39    6.80
  -7  -6  -1  136.99    7.80
  -7  -6  -1  137.39    7.70
  -7  -6  -1  140.99    6.90
  -7  -6  -1  148.69    7.00
  -7  -6  -1  124.49    7.70
  -7  -6  -1  146.89    8.10
   7   6   1  132.59    7.70
   7   6   1  141.19    7.90
   7   6   1  142.19    7.40
  -8  -6  -1   68.39    5.00
  -8  -6  -1   81.89    6.10
  -8  -6  -1   79.59    6.00
  -8  -6  -1   90.09    6.30
   8   6   1   75.09    5.90
   8   6   1   74.19    5.70
   8   6   1   71.19    5.90
  -9  -6  -1    1.90    3.70
  -9  -6  -1    1.90    3.20
  -9  -6  -1    3.50    2.70
  -9  -6  -1    1.70    3.80
   9   6   1    5.50    3.40
   9   6   1   -0.40    3.10
   9   6   1    1.30    3.10
 -10  -6  -1   29.10    5.20
 -10  -6  -1   33.80    4.80
 -10  -6  -1   28.40    3.80
  10   6   1   31.60    5.00
  10   6   1   21.30    5.30
  10   6   1   30.30    5.00
  10   6   1   16.50    4.30
 -11  -6  -1   21.20    3.90
 -11  -6  -1   26.40    5.20
 -11  -6  -1   26.80    5.50
  11   6   1   18.90    5.10
  11   6   1   29.50    5.60
  11   6   1   22.70    5.30
  11   6   1   31.50    5.60
 -12  -6  -1    0.50    5.00
 -12  -6  -1    3.00    3.50
  12   6   1    1.80    4.90
  12   6   1   -4.30    4.60
  12   6   1    6.70    5.00
  12   6   1    1.10    4.70
 -13  -6  -1   19.60    4.40
 -13  -6  -1   20.30    5.70
 -13  -6  -1   28.40    5.40
  13   6   1   26.30    6.50
  13   6   1   24.40    6.70
 -14  -6  -1    5.10    5.60
 -14  -6  -1   15.10    4.90
 -14  -6  -1   18.80    4.50
  14   6   1   18.10    6.60
  14   6   1   10.90    6.10
 -15  -6  -1   23.10    7.20
 -15  -6  -1   15.50    6.00
  15   6   1   23.60    7.40
  15   6   1   29.00    8.80
 -16  -6  -1    3.30    6.90
 -16  -6  -1   20.80    6.70
  16   6   1   29.80    7.90
  16   6   1   15.80    8.70
 -17  -6  -1    0.90    6.30
 -17  -6  -1   -4.70    7.10
  17   6   1   -6.40    8.50
  17   6   1   -2.50    7.70
 -11   7   1    5.10    9.50
 -11   7   1    4.00    6.50
  10  -7  -1   51.99    6.20
 -10   7   1   72.29   11.10
 -10   7   1   51.59    7.40
   9  -7  -1   93.49    7.40
  -9   7   1  118.99   12.30
  -9   7   1  105.79    9.20
   8  -7  -1   51.99    5.60
   8  -7  -1   55.69    4.00
  -8   7   1   57.29    6.90
  -8   7   1   57.19    9.40
   7  -7  -1    4.30    3.20
   7  -7  -1   -1.00    2.40
   7  -7  -1   -1.40    3.30
  -7   7   1    2.40    5.80
  -7   7   1   -4.70    4.10
  -7   7   1    6.40    4.50
   6  -7  -1   67.19    4.80
   6  -7  -1   50.29    4.80
   6  -7  -1   51.19    4.00
  -6   7   1   53.09    6.00
  -6   7   1   47.10    7.40
  -6   7   1   60.99    6.10
  -6   7   1   51.99    6.20
   5  -7  -1   98.89    5.30
   5  -7  -1  103.99    8.30
   5  -7  -1  105.59    6.30
   5  -7  -1  113.69    6.50
  -5   7   1   87.09    8.90
  -5   7   1  103.29    7.40
  -5   7   1   97.29    7.20
  -5   7   1   95.49    7.60
   4  -7  -1   57.39    4.30
   4  -7  -1   50.99    4.30
   4  -7  -1   50.39    5.90
   4  -7  -1   51.29    3.80
  -4   7   1   46.20    7.00
  -4   7   1   45.60    4.70
  -4   7   1   58.49    5.70
  -4   7   1   41.70    4.70
   3  -7  -1  168.08    7.30
   3  -7  -1  152.08    7.90
   3  -7  -1  168.38    7.60
   3  -7  -1  169.18    7.90
   3  -7  -1  158.98    9.80
  -3   7   1  165.98    8.70
  -3   7   1  165.98    7.80
  -3   7   1  172.48    9.40
  -3   7   1  168.78   10.90
  -3   7   1  175.78    8.40
   2  -7  -1   73.29    4.90
   2  -7  -1   73.49    4.30
   2  -7  -1   68.39    4.20
   2  -7  -1   72.49    4.90
   2  -7  -1   73.59    6.00
  -2   7   1   71.49    4.80
  -2   7   1   68.89    5.10
  -2   7   1   66.29    5.40
  -2   7   1   65.09    7.00
   1  -7  -1  707.23   24.70
   1  -7  -1  664.13   25.50
   1  -7  -1  647.24   27.90
   1  -7  -1  715.93   25.40
   1  -7  -1  690.83   25.00
  -1   7   1  668.43   24.60
  -1   7   1  679.53   29.30
  -1   7   1  642.14   27.10
  -1   7   1  647.04   25.30
   0  -7  -1   11.40    2.50
   0  -7  -1   13.80    3.40
   0  -7  -1   13.60    2.50
   0  -7  -1    9.60    2.30
   0  -7  -1    8.80    2.80
   0  -7  -1   11.80    1.90
   0   7   1    8.60    1.90
   0   7   1   12.50    2.50
   0   7   1    4.00    3.20
   0   7   1   11.50    2.50
  -1  -7  -1   39.90    3.60
  -1  -7  -1   41.00    4.40
  -1  -7  -1   40.20    3.50
  -1  -7  -1   45.30    3.80
  -1  -7  -1   47.60    3.80
  -1  -7  -1   45.70    3.20
   1   7   1   41.50    2.10
   1   7   1   37.10    3.40
   1   7   1   44.90    2.20
   1   7   1   42.20    2.90
   1   7   1   38.10    3.60
  -2  -7  -1  120.79    6.60
  -2  -7  -1  129.59    7.80
  -2  -7  -1  147.99    6.30
  -2  -7  -1  119.29    7.10
  -2  -7  -1  137.39    7.00
   2   7   1  132.19    6.90
   2   7   1  138.39    5.50
   2   7   1  129.69    6.40
   2   7   1  126.59    5.60
   2   7   1  138.29    5.80
  -3  -7  -1  230.08   11.50
  -3  -7  -1  247.08   10.60
  -3  -7  -1  234.78   10.00
  -3  -7  -1  238.98   10.80
  -3  -7  -1  229.68   10.40
   3   7   1  243.58    9.40
   3   7   1  234.48   10.00
   3   7   1  239.38   10.80
   3   7   1  251.97    9.20
   3   7   1  235.38    9.80
  -4  -7  -1  676.73   24.10
  -4  -7  -1  646.64   25.20
  -4  -7  -1  667.73   26.30
  -4  -7  -1  682.23   25.60
  -4  -7  -1  671.93   26.90
  -4  -7  -1  633.74   24.60
  -4  -7  -1  679.33   24.30
   4   7   1  650.03   23.50
   4   7   1  669.43   25.60
   4   7   1  643.94   26.20
   4   7   1  660.23   24.50
  -5  -7  -1  126.99    6.70
  -5  -7  -1  111.99    4.90
  -5  -7  -1   91.19    6.30
  -5  -7  -1   99.29    5.10
  -5  -7  -1  101.19    6.20
  -5  -7  -1  112.69    6.30
  -5  -7  -1   96.19    6.00
   5   7   1  106.99    5.10
   5   7   1  106.89    6.30
   5   7   1   98.19    5.20
   5   7   1  109.89    6.80
  -6  -7  -1  825.72   31.20
  -6  -7  -1  874.91   33.50
  -6  -7  -1  835.82   34.30
  -6  -7  -1  868.31   31.90
  -6  -7  -1  848.12   31.60
  -6  -7  -1  856.71   33.30
  -6  -7  -1  837.82   32.20
   6   7   1  891.71   32.50
   6   7   1  866.81   30.60
   6   7   1  800.52   33.40
   6   7   1  825.92   31.60
  -7  -7  -1   59.39    4.10
  -7  -7  -1   49.10    4.20
  -7  -7  -1   47.80    3.80
  -7  -7  -1   48.50    4.70
  -7  -7  -1   57.49    5.20
  -7  -7  -1   52.89    4.50
   7   7   1   46.50    4.90
   7   7   1   48.10    4.10
   7   7   1   52.99    4.10
   7   7   1   47.00    4.80
  -8  -7  -1   27.80    3.20
  -8  -7  -1   30.40    4.00
  -8  -7  -1   26.80    4.10
  -8  -7  -1   23.50    4.30
   8   7   1   26.50    4.60
   8   7   1   28.50    3.60
   8   7   1   22.50    3.80
  -9  -7  -1  214.18   11.30
  -9  -7  -1  217.18   10.10
  -9  -7  -1  245.68   11.40
  -9  -7  -1  234.08   11.30
   9   7   1  217.48   11.40
   9   7   1  200.98   11.70
   9   7   1  215.98   10.80
 -10  -7  -1  111.79    7.60
 -10  -7  -1  116.79    6.80
 -10  -7  -1   92.39    7.70
  10   7   1   96.79    7.80
  10   7   1  106.89    7.70
  10   7   1  107.39    8.20
 -11  -7  -1   51.59    6.00
 -11  -7  -1   46.20    4.80
 -11  -7  -1   61.69    6.40
  11   7   1   42.90    6.50
  11   7   1   54.39    7.00
  11   7   1   50.69    6.40
  11   7   1   51.39    6.20
 -12  -7  -1  290.57   15.20
 -12  -7  -1  314.07   13.80
  12   7   1  285.17   16.20
  12   7   1  303.87   15.20
  12   7   1  277.37   15.00
  12   7   1  287.67   15.70
 -13  -7  -1   27.60    4.70
 -13  -7  -1   10.80    6.00
 -13  -7  -1   38.40    5.40
  13   7   1   15.20    6.30
  13   7   1   24.30    6.30
 -14  -7  -1   27.10    5.80
 -14  -7  -1   21.30    6.10
  14   7   1   17.60    7.00
  14   7   1   27.50    7.30
 -15  -7  -1   23.60    6.40
 -15  -7  -1    7.80    5.00
  15   7   1    3.20    7.30
  15   7   1    9.50    6.60
 -16  -7  -1    0.40    5.70
 -16  -7  -1    2.40    6.80
  16   7   1   -3.20    7.60
  16   7   1    3.10    7.30
 -17  -7  -1    2.40    6.30
 -17  -7  -1    4.80    7.10
  17   7   1    4.40    8.00
  17   7   1   11.00    9.20
  10  -8  -1    0.20    4.70
 -10   8   1   -0.60    9.30
 -10   8   1  -12.90    5.00
   9  -8  -1   15.90    4.60
  -9   8   1   25.50    9.20
  -9   8   1   15.10    5.70
   8  -8  -1    8.60    4.00
  -8   8   1   11.40    8.10
  -8   8   1    7.10    4.90
   7  -8  -1   43.90    5.10
   7  -8  -1   42.00    3.30
  -7   8   1   43.60    8.80
  -7   8   1   36.30    5.70
   6  -8  -1   32.40    4.40
   6  -8  -1   25.40    3.00
   6  -8  -1   34.00    3.70
  -6   8   1   25.80    5.10
  -6   8   1   31.20    7.80
  -6   8   1   31.90    5.40
   5  -8  -1   18.30    3.40
   5  -8  -1   22.50    3.70
   5  -8  -1   20.60    2.80
  -5   8   1   21.10    5.00
  -5   8   1   13.80    6.10
  -5   8   1   27.40    4.60
  -5   8   1   21.00    4.80
   4  -8  -1   61.19    4.20
   4  -8  -1   78.19    5.30
   4  -8  -1   67.59    7.10
   4  -8  -1   58.99    4.90
  -4   8   1   65.09    5.80
  -4   8   1   60.59    7.60
  -4   8   1   59.49    6.10
  -4   8   1   56.99    5.30
   3  -8  -1   32.00    5.50
   3  -8  -1   35.40    3.20
   3  -8  -1   45.70    4.10
   3  -8  -1   39.20    3.80
  -3   8   1   41.80    4.90
  -3   8   1   34.20    4.20
  -3   8   1   34.70    6.50
  -3   8   1   22.10    3.70
   2  -8  -1    0.60    2.20
   2  -8  -1    2.40    2.70
   2  -8  -1    6.40    2.60
   2  -8  -1   -1.10    1.90
   2  -8  -1    1.70    3.80
  -2   8   1    1.60    3.00
  -2   8   1    1.90    2.60
  -2   8   1   -0.20    4.60
  -2   8   1    0.60    2.70
   1  -8  -1  147.49    8.90
   1  -8  -1  130.79    6.50
   1  -8  -1  161.88    7.50
   1  -8  -1  142.89    7.30
   1  -8  -1  146.29    7.00
  -1   8   1  134.59    9.90
  -1   8   1  123.79    7.50
  -1   8   1  138.19    6.90
  -1   8   1  144.09    8.10
   0  -8  -1   65.29    4.60
   0  -8  -1   66.69    5.90
   0  -8  -1   66.39    4.20
   0  -8  -1   53.59    4.10
   0  -8  -1   66.19    4.70
   0   8   1   58.59    4.80
   0   8   1   54.89    3.90
   0   8   1   72.59    6.50
   0   8   1   52.09    4.30
  -1  -8  -1   16.30    3.80
  -1  -8  -1   23.20    3.10
  -1  -8  -1   24.80    2.70
  -1  -8  -1   26.80    3.20
  -1  -8  -1   20.60    3.10
   1   8   1   21.30    3.00
   1   8   1   20.40    2.40
   1   8   1   27.90    1.80
   1   8   1   22.60    1.70
   1   8   1   33.30    3.70
  -2  -8  -1  186.88    9.30
  -2  -8  -1  168.78    9.60
  -2  -8  -1  177.18    7.80
  -2  -8  -1  175.08    8.50
  -2  -8  -1  168.88    8.50
   2   8   1  170.78    8.70
   2   8   1  183.98    7.50
   2   8   1  175.48    7.30
   2   8   1  179.18    7.10
   2   8   1  174.48    8.20
  -3  -8  -1  282.87   11.70
  -3  -8  -1  274.97   12.40
  -3  -8  -1  275.07   13.60
  -3  -8  -1  277.17   12.20
  -3  -8  -1  287.67   12.80
   3   8   1  287.27   11.50
   3   8   1  288.37   11.10
   3   8   1  283.07   11.80
   3   8   1  284.57   12.70
   3   8   1  301.17   10.80
  -4  -8  -1   35.50    4.50
  -4  -8  -1   46.90    3.80
  -4  -8  -1   45.20    4.10
  -4  -8  -1   39.50    4.20
  -4  -8  -1   40.00    4.00
   4   8   1   45.60    3.80
   4   8   1   42.70    3.90
   4   8   1   47.60    3.00
   4   8   1   41.10    4.30
   4   8   1   39.70    3.20
  -5  -8  -1    5.60    2.50
  -5  -8  -1    3.70    2.60
  -5  -8  -1    0.50    2.70
  -5  -8  -1    3.40    1.50
  -5  -8  -1    2.30    2.40
  -5  -8  -1    2.50    1.30
  -5  -8  -1    5.00    2.50
   5   8   1    2.90    2.00
   5   8   1    0.60    3.00
   5   8   1    4.40    1.60
   5   8   1    5.50    2.70
  -6  -8  -1  223.98   10.60
  -6  -8  -1  220.78   11.30
  -6  -8  -1  255.77    9.50
  -6  -8  -1  224.68   11.00
  -6  -8  -1  233.58    9.70
  -6  -8  -1  213.48   10.90
   6   8   1  224.48   11.20
   6   8   1  225.98    9.50
   6   8   1  235.68   11.20
   6   8   1  213.38    9.80
  -7  -8  -1  121.09    5.90
  -7  -8  -1  121.39    7.40
  -7  -8  -1  114.79    7.10
  -7  -8  -1  105.99    7.70
  -7  -8  -1  120.79    6.20
  -7  -8  -1  117.19    7.30
   7   8   1  130.99    8.10
   7   8   1  110.69    6.30
   7   8   1  125.09    6.70
   7   8   1  113.89    7.40
  -8  -8  -1  209.78    9.50
  -8  -8  -1  223.68   11.10
  -8  -8  -1  184.28   10.30
  -8  -8  -1  199.08   10.40
   8   8   1  183.78   10.70
   8   8   1  203.98    9.60
   8   8   1  215.18   10.90
  -9  -8  -1    3.10    3.80
  -9  -8  -1    1.70    3.60
  -9  -8  -1    4.50    3.40
  -9  -8  -1    2.20    2.60
   9   8   1    3.30    3.40
   9   8   1    3.60    3.70
   9   8   1    5.60    3.10
 -10  -8  -1   17.80    3.50
 -10  -8  -1   16.30    4.20
 -10  -8  -1   22.90    4.90
  10   8   1   16.70    4.30
  10   8   1   12.00    4.30
  10   8   1    9.20    4.30
 -11  -8  -1    9.40    4.40
 -11  -8  -1   -0.70    3.20
 -11  -8  -1   -5.30    3.90
  11   8   1    6.50    4.10
  11   8   1    7.30    4.60
  11   8   1    1.20    4.40
 -12  -8  -1  308.77   14.40
 -12  -8  -1  325.37   15.50
  12   8   1  307.57   16.70
  12   8   1  290.27   16.60
  12   8   1  317.27   16.30
  12   8   1  308.97   15.50
 -13  -8  -1   30.30    6.40
 -13  -8  -1   36.10    5.20
  13   8   1   29.20    6.30
  13   8   1   20.70    6.50
 -14  -8  -1    2.30    5.90
 -14  -8  -1    1.60    4.50
  14   8   1   -3.10    5.20
  14   8   1    5.60    6.30
 -15  -8  -1   58.99    7.10
 -15  -8  -1   33.30    7.00
  15   8   1   48.80    8.90
  15   8   1   34.10    8.30
 -16  -8  -1    4.40    6.80
 -16  -8  -1    1.00    5.70
  16   8   1   10.70    7.20
  16   8   1   -4.80    7.30
 -17  -8  -1   -8.50    7.00
 -17  -8  -1   -0.70    6.20
  17   8   1    6.00    8.30
  17   8   1   -8.60    8.00
   9  -9  -1    8.20    4.20
  -9   9   1   -6.20    5.60
  -9   9   1    5.20    9.20
   8  -9  -1    4.20    3.90
  -8   9   1   14.90    7.60
  -8   9   1   -5.20    5.10
   7  -9  -1    1.20    3.60
  -7   9   1   -5.50    4.60
  -7   9   1    2.50    7.50
   6  -9  -1   12.60    2.40
   6  -9  -1    7.10    3.70
  -6   9   1    6.60    6.60
  -6   9   1   10.50    4.70
  -6   9   1   13.90    5.10
   5  -9  -1    8.80    2.50
   5  -9  -1   16.10    3.70
   5  -9  -1    8.80    3.00
  -5   9   1   19.30    4.90
  -5   9   1    6.80    4.20
  -5   9   1    5.30    6.90
   4  -9  -1   80.49    6.30
   4  -9  -1   90.99    5.30
   4  -9  -1  102.09    6.20
  -4   9   1   88.09    7.60
  -4   9   1   96.49    7.40
  -4   9   1  109.59   10.40
  -4   9   1   94.89    6.90
   3  -9  -1   18.70    3.40
   3  -9  -1   21.00    3.60
   3  -9  -1   17.10    2.80
   3  -9  -1   10.10    5.20
  -3   9   1   17.30    4.00
  -3   9   1   14.50    6.30
  -3   9   1   17.20    3.80
  -3   9   1   14.80    4.30
   2  -9  -1   14.70    3.20
   2  -9  -1   14.20    3.30
   2  -9  -1    8.80    4.60
   2  -9  -1   11.50    2.80
  -2   9   1    3.70    5.50
  -2   9   1   20.90    3.40
  -2   9   1   12.00    3.80
  -2   9   1    9.40    3.90
   1  -9  -1    2.70    2.60
   1  -9  -1    5.40    2.90
   1  -9  -1    3.00    2.40
   1  -9  -1    5.40    4.30
   1  -9  -1    7.20    3.10
  -1   9   1    6.50    3.10
  -1   9   1    1.10    2.40
  -1   9   1    4.10    4.30
  -1   9   1    5.90    3.00
   0  -9  -1   84.29    5.10
   0  -9  -1   76.89    5.40
   0  -9  -1   74.89    5.40
   0  -9  -1   93.09    6.10
   0  -9  -1   83.69    7.00
   0   9   1   74.69    6.00
   0   9   1   84.89    5.80
   0   9   1   82.29    5.10
   0   9   1   93.09    7.80
  -1  -9  -1  179.98    8.10
  -1  -9  -1  162.68   10.10
  -1  -9  -1  178.08    8.70
  -1  -9  -1  158.48    8.40
  -1  -9  -1  169.18    8.60
   1   9   1  172.88    6.90
   1   9   1  167.08    7.50
   1   9   1  169.18    9.10
   1   9   1  172.88    6.70
   1   9   1  154.28   11.00
   1   9   1  164.78    8.40
  -2  -9  -1  611.04   26.90
  -2  -9  -1  630.14   24.40
  -2  -9  -1  640.84   23.90
  -2  -9  -1  628.24   24.80
   2   9   1  654.63   23.40
   2   9   1  622.54   22.90
   2   9   1  674.13   23.70
   2   9   1  633.34   25.80
   2   9   1  604.24   24.00
  -3  -9  -1  796.72   33.00
  -3  -9  -1  826.82   30.00
  -3  -9  -1  794.52   30.50
  -3  -9  -1  836.72   30.90
   3   9   1  812.92   30.00
   3   9   1  774.72   29.60
   3   9   1  813.72   32.00
   3   9   1  800.12   28.60
  -4  -9  -1  100.59    6.80
  -4  -9  -1  110.19    6.90
  -4  -9  -1  111.89    7.60
  -4  -9  -1  115.49    6.30
   4   9   1  103.19    6.60
   4   9   1  114.39    5.00
   4   9   1  111.59    7.00
   4   9   1  108.39    5.40
  -5  -9  -1  707.53   27.10
  -5  -9  -1  709.23   28.90
  -5  -9  -1  742.73   30.70
  -5  -9  -1  801.52   27.10
  -5  -9  -1  741.03   29.30
  -5  -9  -1  729.83   28.40
   5   9   1  795.52   29.60
   5   9   1  767.42   26.90
   5   9   1  755.12   28.00
  -6  -9  -1    6.70    3.00
  -6  -9  -1    7.30    1.70
  -6  -9  -1    4.00    3.40
  -6  -9  -1    5.90    1.90
  -6  -9  -1    5.80    3.30
   6   9   1    4.30    3.00
   6   9   1    7.90    3.80
   6   9   1    4.00    2.00
   6   9   1    3.00    2.40
  -7  -9  -1   34.30    4.60
  -7  -9  -1   34.10    4.90
  -7  -9  -1   36.00    3.00
  -7  -9  -1   32.30    4.60
  -7  -9  -1   31.20    3.10
  -7  -9  -1   35.80    4.50
   7   9   1   36.20    5.10
   7   9   1   32.00    3.30
   7   9   1   37.40    4.70
   7   9   1   34.30    3.90
  -8  -9  -1    7.90    3.60
  -8  -9  -1   13.80    4.40
  -8  -9  -1    9.30    2.70
  -8  -9  -1    8.90    3.90
   8   9   1   13.10    3.50
   8   9   1   15.20    3.10
   8   9   1    7.50    3.70
   8   9   1   12.70    4.10
  -9  -9  -1   52.69    5.40
  -9  -9  -1   38.70    5.50
  -9  -9  -1   40.90    5.70
  -9  -9  -1   51.79    4.40
   9   9   1   39.10    4.60
   9   9   1   60.49    6.60
   9   9   1   45.00    5.50
 -10  -9  -1    4.40    4.70
 -10  -9  -1    1.30    4.40
 -10  -9  -1    3.50    3.70
 -10  -9  -1    0.90    2.70
  10   9   1   -0.90    4.10
  10   9   1    1.20    3.60
  10   9   1   -0.30    3.40
 -11  -9  -1   71.49    7.40
 -11  -9  -1   76.29    6.60
 -11  -9  -1   67.49    5.60
  11   9   1   79.59    8.10
  11   9   1   57.29    6.40
  11   9   1   68.19    7.20
 -12  -9  -1   -5.20    4.80
 -12  -9  -1    5.70    3.50
  12   9   1    0.50    4.40
  12   9   1   -3.20    5.30
  12   9   1    3.20    4.90
 -13  -9  -1  165.08   11.80
  13   9   1  194.18   12.00
  13   9   1  192.98   12.90
 -14  -9  -1   92.19    7.50
 -14  -9  -1   91.29    8.90
  14   9   1   95.59    9.20
  14   9   1   69.89    9.20
 -15  -9  -1    2.40    5.70
 -15  -9  -1    4.20    5.00
  15   9   1   -0.90    6.80
  15   9   1    7.80    6.50
 -16  -9  -1    3.60    5.70
 -16  -9  -1   -2.80    7.10
  16   9   1   -0.10    7.30
  16   9   1    0.50    7.70
 -17  -9  -1    7.80    7.90
 -17  -9  -1    4.20    6.00
  17   9   1   -4.30    7.80
  17   9   1    7.10    8.50
  -9  10   1   20.80   10.40
  -9  10   1    0.40    5.40
   8 -10  -1   12.60    4.50
  -8  10   1    4.80    5.90
  -8  10   1   21.50    9.80
   7 -10  -1    4.90    4.10
  -7  10   1    1.20    5.30
  -7  10   1   12.70    8.60
   6 -10  -1    4.60    3.70
  -6  10   1    3.10    4.70
  -6  10   1    9.10    7.30
   5 -10  -1    7.40    2.40
   5 -10  -1    3.40    3.60
   5 -10  -1   10.40    2.60
  -5  10   1   -2.80    7.10
  -5  10   1   12.10    4.60
  -5  10   1    9.10    4.60
   4 -10  -1  124.99    6.50
   4 -10  -1  134.29    7.70
  -4  10   1  146.99    8.60
  -4  10   1  111.49   11.10
  -4  10   1  136.69    9.20
   3 -10  -1   53.29    5.00
   3 -10  -1   57.89    4.40
  -3  10   1   46.20    5.70
  -3  10   1   66.79    9.10
  -3  10   1   58.09    5.40
  -3  10   1   56.09    6.30
   2 -10  -1   27.10    4.10
   2 -10  -1   21.30    6.00
   2 -10  -1   25.80    3.40
  -2  10   1   27.60    4.00
  -2  10   1   24.50    4.90
  -2  10   1   23.50    7.10
  -2  10   1   18.80    4.20
   1 -10  -1   12.80    4.90
   1 -10  -1   10.50    3.30
   1 -10  -1   14.50    3.40
  -1  10   1    8.90    5.80
  -1  10   1   11.20    3.80
  -1  10   1    7.60    3.70
  -1  10   1    8.30    2.80
   0 -10  -1    6.00    2.90
   0 -10  -1    1.90    4.50
   0 -10  -1    0.60    2.90
   0 -10  -1    4.50    2.60
   0  10   1    5.20    4.60
   0  10   1    7.70    3.60
   0  10   1    8.50    2.70
   0  10   1    2.50    3.30
  -1 -10  -1   34.70    5.70
  -1 -10  -1   34.10    4.20
  -1 -10  -1   37.30    4.20
  -1 -10  -1   42.90    3.70
   1  10   1   31.90    2.50
   1  10   1   41.70    6.70
   1  10   1   40.90    4.70
   1  10   1   32.30    3.20
   1  10   1   26.50    3.80
  -2 -10  -1  136.89    7.00
  -2 -10  -1  129.99    8.80
  -2 -10  -1  126.29    7.50
  -2 -10  -1  120.19    7.60
   2  10   1  134.49    7.40
   2  10   1  134.29    5.90
   2  10   1  130.49    6.20
   2  10   1  127.59    7.80
  -3 -10  -1   32.90    3.60
  -3 -10  -1   27.00    5.10
  -3 -10  -1   25.10    4.00
  -3 -10  -1   32.20    4.50
   3  10   1   28.80    3.80
   3  10   1   33.80    2.80
   3  10   1   32.80    2.80
   3  10   1   31.00    4.10
  -4 -10  -1   70.99    6.60
  -4 -10  -1   69.09    5.90
  -4 -10  -1   69.59    5.70
  -4 -10  -1   74.99    5.40
   4  10   1   77.49    4.50
   4  10   1   71.49    6.00
   4  10   1   69.49    5.60
   4  10   1   77.19    4.00
  -5 -10  -1  255.87   12.00
  -5 -10  -1  223.78   12.10
  -5 -10  -1  237.28   11.70
  -5 -10  -1  226.78   10.70
   5  10   1  235.38   10.10
   5  10   1  239.08    9.40
   5  10   1  232.08   11.60
  -6 -10  -1  149.39    8.90
  -6 -10  -1  133.09    6.00
  -6 -10  -1  151.38    8.30
  -6 -10  -1  154.88    6.10
  -6 -10  -1  142.69    9.10
   6  10   1  145.99    7.30
   6  10   1  142.49    6.70
   6  10   1  147.19    8.70
  -7 -10  -1  729.83   26.20
  -7 -10  -1  672.73   27.40
  -7 -10  -1  709.73   28.20
  -7 -10  -1  740.53   26.50
  -7 -10  -1  689.83   29.30
   7  10   1  716.53   27.20
   7  10   1  690.83   29.30
   7  10   1  719.93   25.90
   7  10   1  670.53   28.50
  -8 -10  -1    6.00    3.90
  -8 -10  -1   -1.20    2.20
  -8 -10  -1    2.00    3.90
  -8 -10  -1    4.50    2.40
  -8 -10  -1    0.20    3.70
   8  10   1    0.60    3.80
   8  10   1    0.70    4.00
   8  10   1    5.10    3.50
   8  10   1    8.80    2.70
  -9 -10  -1   14.50    4.70
  -9 -10  -1   16.60    4.70
  -9 -10  -1   18.00    3.30
  -9 -10  -1   31.00    4.70
   9  10   1   20.00    4.30
   9  10   1   18.20    3.80
   9  10   1   12.50    4.70
   9  10   1   22.40    5.20
 -10 -10  -1   25.20    5.20
 -10 -10  -1   31.10    6.20
 -10 -10  -1   27.30    5.60
 -10 -10  -1   24.00    3.90
  10  10   1   32.50    5.70
  10  10   1   31.80    4.60
  10  10   1   30.20    5.70
 -11 -10  -1  167.78   10.00
 -11 -10  -1  152.38    8.60
 -11 -10  -1  147.39   10.50
  11  10   1  139.89    9.10
  11  10   1  138.09   10.40
  11  10   1  150.98   10.70
 -12 -10  -1   -3.20    5.00
  12  10   1    1.30    4.40
  12  10   1   -9.90    5.30
 -13 -10  -1    5.60    5.40
  13  10   1    5.20    5.00
  13  10   1    1.80    6.20
 -14 -10  -1   16.30    5.00
 -14 -10  -1    1.80    5.60
  14  10   1   16.00    7.10
  14  10   1   10.20    5.90
 -15 -10  -1    4.70    7.00
 -15 -10  -1    6.80    5.10
  15  10   1   -3.50    6.10
  15  10   1    2.50    7.10
 -16 -10  -1   18.60    6.20
 -16 -10  -1    5.50    7.60
  16  10   1   36.70    9.00
  16  10   1   20.50    8.00
 -17 -10  -1    5.40    7.20
  17  10   1   -9.00    7.60
  -8  11   1    4.00    9.60
  -8  11   1   -8.90    5.70
   7 -11  -1    2.00    4.10
  -7  11   1   11.80    5.90
  -7  11   1    3.10    8.60
   6 -11  -1   11.00    4.40
  -6  11   1   11.90    5.50
  -6  11   1   -4.00    8.30
   5 -11  -1   12.90    4.20
  -5  11   1    7.50    4.90
  -5  11   1    7.70    8.20
   4 -11  -1    1.50    3.80
   4 -11  -1    8.30    2.80
  -4  11   1    3.50    6.80
  -4  11   1    4.20    4.40
   3 -11  -1   54.89    5.40
   3 -11  -1   62.99    4.50
  -3  11   1   52.49    6.50
  -3  11   1   55.19    5.70
  -3  11   1   64.89    9.60
   2 -11  -1   22.60    3.70
   2 -11  -1   23.00    4.00
  -2  11   1   23.90    7.00
  -2  11   1   29.50    4.70
  -2  11   1   17.80    5.10
  -2  11   1   23.20    4.30
   1 -11  -1   66.09    5.30
   1 -11  -1   70.99    5.70
   1 -11  -1   66.19    8.20
  -1  11   1   51.69    6.40
  -1  11   1   58.99    8.70
  -1  11   1   62.99    5.90
  -1  11   1   71.89    5.30
   0 -11  -1   42.00    6.80
   0 -11  -1   46.20    4.80
   0 -11  -1   41.10    4.60
   0  11   1   41.90    5.30
   0  11   1   41.80    4.20
   0  11   1   51.59    7.60
   0  11   1   40.00    5.00
  -1 -11  -1    1.40    3.30
  -1 -11  -1   -5.90    4.60
  -1 -11  -1    1.10    2.90
  -1 -11  -1    2.40    3.40
   1  11   1    0.10    2.90
   1  11   1    0.10    5.20
   1  11   1   -0.50    3.20
   1  11   1    2.50    2.60
  -2 -11  -1   20.60    5.00
  -2 -11  -1   27.20    3.80
  -2 -11  -1   18.50    4.10
  -2 -11  -1   19.60    4.10
   2  11   1   23.70    4.30
   2  11   1   23.40    2.90
   2  11   1   24.50    4.00
  -3 -11  -1  729.83   28.80
  -3 -11  -1  733.73   29.00
  -3 -11  -1  719.53   28.10
  -3 -11  -1  706.83   31.60
   3  11   1  760.52   28.30
   3  11   1  771.22   30.30
   3  11   1  760.62   26.70
   3  11   1  733.13   27.50
  -4 -11  -1   24.00    4.50
  -4 -11  -1   28.40    5.50
  -4 -11  -1   36.70    4.10
  -4 -11  -1   26.00    4.60
   4  11   1   23.60    2.60
   4  11   1   30.10    3.20
   4  11   1   22.00    4.10
   4  11   1   33.90    4.90
  -5 -11  -1  173.78   11.30
  -5 -11  -1  199.08   10.70
  -5 -11  -1  190.88    9.70
  -5 -11  -1  171.08   10.00
   5  11   1  181.08    9.70
   5  11   1  200.68    8.80
   5  11   1  193.18   10.40
   5  11   1  198.08    8.00
  -6 -11  -1   11.40    3.70
  -6 -11  -1   18.30    4.90
  -6 -11  -1   16.90    4.60
   6  11   1   15.00    3.10
   6  11   1   16.20    2.50
   6  11   1    7.70    4.00
  -7 -11  -1  152.98    8.90
  -7 -11  -1  153.58    6.40
  -7 -11  -1  147.19    9.80
  -7 -11  -1  148.69    9.20
   7  11   1  150.28    9.30
   7  11   1  148.39    7.10
   7  11   1  129.99    7.70
  -8 -11  -1  252.87   13.30
  -8 -11  -1  254.17   12.70
  -8 -11  -1  261.77   10.90
   8  11   1  264.07   13.80
   8  11   1  256.17   11.90
  -9 -11  -1   57.09    4.60
  -9 -11  -1   57.39    6.90
  -9 -11  -1   64.29    6.40
  -9 -11  -1   75.19    6.90
   9  11   1   52.59    5.40
   9  11   1   58.99    6.40
 -10 -11  -1    8.00    5.30
 -10 -11  -1    4.20    4.60
 -10 -11  -1   -6.20    3.90
 -10 -11  -1    1.60    2.90
  10  11   1    3.20    4.20
 -11 -11  -1  203.18   11.90
 -11 -11  -1  207.18   10.20
 -11 -11  -1  179.98   11.90
  11  11   1  183.38   12.40
  11  11   1  202.88   12.10
 -12 -11  -1   31.60    6.10
  12  11   1   52.69    8.00
 -13 -11  -1   -4.10    5.70
  13  11   1   -1.50    6.40
 -14 -11  -1   -4.90    6.30
  14  11   1   -5.00    6.80
 -15 -11  -1   10.80    7.40
  15  11   1   18.60    7.50
 -16 -11  -1   11.50    7.60
  16  11   1    4.90    8.20
 -17 -11  -1    0.90    7.60
  17  11   1   -8.10    8.40
  -7  12   1   -2.10    6.10
  -7  12   1    9.90    9.90
   6 -12  -1    1.70    4.00
  -6  12   1    6.20    9.20
  -6  12   1   -4.50    5.60
   5 -12  -1    0.70    4.10
  -5  12   1    0.20    8.50
  -5  12   1   -1.30    5.00
   4 -12  -1    2.90    2.40
   4 -12  -1   -2.20    3.80
  -4  12   1    2.50    4.50
  -4  12   1   -0.30    7.70
   3 -12  -1    3.40    3.10
   3 -12  -1    4.40    3.90
  -3  12   1    0.80    3.90
  -3  12   1   10.20    7.10
   2 -12  -1   25.30    4.80
   2 -12  -1   21.90    4.00
  -2  12   1   32.40    4.60
  -2  12   1   29.00    7.80
  -2  12   1   30.10    5.20
   1 -12  -1   10.60    4.30
   1 -12  -1   13.70    3.90
  -1  12   1   11.30    4.70
  -1  12   1   11.90    7.20
  -1  12   1   13.20    4.00
   0 -12  -1   13.10    6.30
   0 -12  -1    8.70    4.00
   0 -12  -1   11.30    3.80
   0  12   1    8.00    4.10
   0  12   1   10.60    6.60
   0  12   1    9.10    4.00
  -1 -12  -1   -1.70    5.40
  -1 -12  -1   -4.10    3.80
  -1 -12  -1    7.80    3.60
   1  12   1    6.30    3.70
   1  12   1    7.80    5.70
   1  12   1    0.50    3.70
  -2 -12  -1   80.29    8.40
  -2 -12  -1   78.89    6.50
  -2 -12  -1   84.59    6.40
  -2 -12  -1   75.59    6.40
   2  12   1   86.99    9.60
   2  12   1   95.49    7.40
   2  12   1   68.49    6.40
  -3 -12  -1    4.80    4.00
  -3 -12  -1    7.90    3.80
  -3 -12  -1    6.80    3.20
  -3 -12  -1    2.00    5.20
   3  12   1    4.80    3.50
   3  12   1    6.10    3.80
  -4 -12  -1  188.88    9.90
  -4 -12  -1  204.18   11.10
  -4 -12  -1  201.18   12.60
  -4 -12  -1  211.48   11.10
   4  12   1  189.98   10.20
   4  12   1  196.38   11.00
   4  12   1  196.48    8.90
  -5 -12  -1   37.50    5.40
  -5 -12  -1   34.70    4.50
  -5 -12  -1   54.59    5.80
  -5 -12  -1   27.30    5.70
   5  12   1   31.40    3.70
   5  12   1   43.40    5.20
   5  12   1   39.90    5.00
  -6 -12  -1   53.49    6.00
  -6 -12  -1   41.80    6.50
  -6 -12  -1   46.70    5.30
   6  12   1   48.20    4.40
   6  12   1   42.80    6.00
  -7 -12  -1   31.70    4.60
  -7 -12  -1   13.30    4.60
   7  12   1   28.90    5.10
   7  12   1   24.70    3.90
  -8 -12  -1   35.80    2.80
  -8 -12  -1   25.40    6.00
  -8 -12  -1   30.10    5.30
   8  12   1   35.50    4.40
   8  12   1   23.60    5.10
  -9 -12  -1    1.80    2.50
  -9 -12  -1    2.20    4.40
  -9 -12  -1    3.80    4.60
   9  12   1    0.10    3.90
   9  12   1    3.40    4.10
 -10 -12  -1   43.50    6.30
 -10 -12  -1   45.40    4.20
 -10 -12  -1   56.19    7.20
 -10 -12  -1   42.30    6.30
  10  12   1   35.60    6.10
 -11 -12  -1   33.40    6.20
 -11 -12  -1   40.10    6.40
 -12 -12  -1    9.40    5.80
 -13 -12  -1  100.49    9.60
 -14 -12  -1   20.30    7.10
 -15 -12  -1    7.20    7.20
 -16 -12  -1    8.10    7.80
  16  12   1   29.70    9.60
 -17 -12  -1    4.50    7.10
  17  12   1   -0.60    9.00
   5 -13  -1   -1.50    4.30
  -5  13   1    3.90    9.70
   4 -13  -1   -3.70    4.20
  -4  13   1   10.20    9.00
   3 -13  -1    2.20    3.00
   3 -13  -1    3.30    4.30
  -3  13   1    8.40    7.60
   2 -13  -1   11.40    3.80
   2 -13  -1    7.50    4.50
  -2  13   1   14.40    7.70
   1 -13  -1   -1.70    4.10
   1 -13  -1   -1.40    3.80
  -1  13   1   -6.00    4.20
  -1  13   1   -3.10    6.50
   0 -13  -1   26.70    5.00
   0 -13  -1   16.70    4.50
   0  13   1   29.10    5.40
   0  13   1   18.50    7.10
  -1 -13  -1    7.60    4.20
  -1 -13  -1    6.80    3.90
   1  13   1    5.20    4.10
   1  13   1    8.80    6.30
  -2 -13  -1    2.60    4.20
  -2 -13  -1    8.80    4.40
   2  13   1    8.60    4.80
   2  13   1    2.40    4.30
   2  13   1    9.60    6.20
  -3 -13  -1  206.48   11.10
  -3 -13  -1  197.28   11.10
  -3 -13  -1  189.88   13.40
   3  13   1  192.78   11.20
   3  13   1  206.28   10.70
  -4 -13  -1   -6.00    4.00
  -4 -13  -1   -4.90    4.70
  -4 -13  -1    5.10    3.70
  -4 -13  -1    1.40    4.10
   4  13   1   -2.30    4.40
   4  13   1   -5.20    3.50
   4  13   1    3.10    2.80
  -5 -13  -1   73.69    7.10
  -5 -13  -1   75.19    8.50
  -5 -13  -1   74.49    6.00
   5  13   1   76.49    6.80
   5  13   1   82.79    5.60
   5  13   1   64.59    6.80
  -6 -13  -1  171.68   10.50
  -6 -13  -1  158.68    9.70
   6  13   1  172.88    8.80
   6  13   1  179.68   10.80
  -7 -13  -1    1.10    3.80
  -7 -13  -1   -0.10    4.70
   7  13   1   -6.20    3.70
   7  13   1   -1.90    3.00
  -8 -13  -1   26.80    6.10
  -8 -13  -1   27.70    5.40
   8  13   1   19.10    5.20
   8  13   1   31.40    4.70
  -9 -13  -1   44.90    7.10
  -9 -13  -1   50.29    6.40
   9  13   1   39.30    6.10
 -10 -13  -1  108.49    9.00
 -10 -13  -1  115.99    6.50
 -10 -13  -1  101.69    9.40
 -11 -13  -1  112.99    9.50
 -11 -13  -1  106.59    9.30
 -12 -13  -1   48.90    7.50
 -13 -13  -1   87.09    9.20
 -14 -13  -1    4.60    6.60
 -15 -13  -1   81.19   10.00
 -16 -13  -1    7.40    7.50
  -4  14   1   -4.20    9.50
   3 -14  -1    1.10    4.30
   3 -14  -1    5.90    2.90
  -3  14   1    7.80    8.20
   2 -14  -1   76.09    5.80
   2 -14  -1   70.89    6.60
  -2  14   1   64.09   11.30
   1 -14  -1    3.60    4.60
   1 -14  -1   -1.30    3.80
  -1  14   1    9.70    8.60
   0 -14  -1   -1.40    4.10
   0 -14  -1   -0.30    4.40
   0  14   1  -11.80    6.30
  -1 -14  -1    4.70    4.50
  -1 -14  -1    4.90    4.60
   1  14   1   -1.50    7.10
   1  14   1    4.60    4.60
  -2 -14  -1   38.90    5.60
  -2 -14  -1   27.30    5.30
   2  14   1   43.30    6.20
   2  14   1   32.80    8.30
  -3 -14  -1    1.50    4.30
  -3 -14  -1   13.70    5.20
   3  14   1    8.30    4.50
   3  14   1    3.70    6.20
  -4 -14  -1  144.29    9.20
  -4 -14  -1  134.59    9.60
   4  14   1  125.59    8.90
  -5 -14  -1   67.09    7.60
  -5 -14  -1   78.39    6.60
   5  14   1   71.99    6.80
   5  14   1   73.19    5.40
  -6 -14  -1   59.19    7.40
  -6 -14  -1   67.79    6.20
   6  14   1   78.39    5.60
  -7 -14  -1    0.10    4.20
  -7 -14  -1    1.80    5.20
   7  14   1    1.00    3.60
  -8 -14  -1   -2.80    4.30
  -8 -14  -1    0.40    5.30
  -9 -14  -1   11.10    6.00
  -9 -14  -1    4.00    4.80
 -10 -14  -1  108.69    9.30
 -10 -14  -1  124.99   10.40
 -11 -14  -1   21.00    6.60
 -11 -14  -1   23.40    6.60
 -12 -14  -1   -2.90    5.70
 -13 -14  -1   34.90    7.70
 -14 -14  -1   10.40    7.20
 -15 -14  -1   13.70    7.60
 -16 -14  -1   35.80    8.80
  -3  15   1    0.10    9.80
   2 -15  -1    1.10    4.80
   2 -15  -1    1.30    3.60
  -2  15   1    7.00    9.20
   1 -15  -1    4.00    4.20
   1 -15  -1    2.30    4.90
  -1  15   1  -10.50    8.20
   0 -15  -1    9.10    5.00
   0 -15  -1   24.50    5.20
   0  15   1    6.60    8.00
  -1 -15  -1    0.90    4.60
  -1 -15  -1    4.40    4.90
   1  15   1    7.60    8.00
  -2 -15  -1   16.60    5.30
  -2 -15  -1   10.70    5.40
   2  15   1   18.90    8.50
  -3 -15  -1   16.20    5.60
  -3 -15  -1   10.00    5.10
   3  15   1    4.20    7.60
  -4 -15  -1   37.30    6.40
   4  15   1   25.20    5.50
   4  15   1   20.60    7.60
  -5 -15  -1   24.10    5.80
   5  15   1   11.50    5.10
  -6 -15  -1   33.70    6.80
  -6 -15  -1   44.80    6.10
   6  15   1   45.00    4.90
  -7 -15  -1    3.10    5.60
  -7 -15  -1   12.00    4.90
  -8 -15  -1   55.29    6.90
  -8 -15  -1   67.39    8.00
  -9 -15  -1    7.60    5.50
  -9 -15  -1    8.70    5.30
 -10 -15  -1    7.00    5.30
 -10 -15  -1   -3.90    6.30
 -11 -15  -1    1.80    6.60
 -11 -15  -1   11.20    6.20
 -12 -15  -1   19.80    6.90
 -13 -15  -1    3.80    7.00
 -14 -15  -1    3.80    7.40
 -15 -15  -1   -5.50    7.50
 -16 -15  -1    0.60    8.20
   1 -16  -1   -1.80    4.30
  -1  16   1    6.40    9.90
   0 -16  -1   15.80    5.20
   0 -16  -1   19.60    5.90
   0  16   1    9.50    9.60
  -1 -16  -1    4.70    5.30
  -1 -16  -1   12.90    5.50
   1  16   1   -1.20    7.70
  -2 -16  -1   37.70    6.60
   2  16   1   47.70    9.50
  -3 -16  -1    1.10    5.30
   3  16   1    8.10    8.40
  -4 -16  -1   41.50    7.30
   4  16   1   50.69   10.40
  -5 -16  -1   -0.50    5.20
  -6 -16  -1    6.80    6.30
  -7 -16  -1   45.90    7.70
  -7 -16  -1   58.29    7.00
  -8 -16  -1   11.80    5.60
  -8 -16  -1   12.40    6.70
  -9 -16  -1   12.50    6.10
  -9 -16  -1   16.20    6.70
 -10 -16  -1   27.20    7.40
 -10 -16  -1   27.20    6.70
 -11 -16  -1    7.30    6.00
 -11 -16  -1    0.50    7.20
 -12 -16  -1    2.90    6.10
 -13 -16  -1   -4.10    6.40
 -14 -16  -1    7.20    7.80
 -15 -16  -1    6.30    8.10
   0 -17  -1   16.10    5.20
   0  17   1    7.80   10.40
  -1 -17  -1    8.30    5.90
   1  17   1   -0.70    9.60
  -2 -17  -1    1.90    5.40
   2  17   1   -4.70    7.80
  -3 -17  -1    4.20    6.20
   3  17   1    2.00    8.70
  -4 -17  -1   94.79    9.30
   4  17   1   60.39   11.50
  -5 -17  -1   32.00    7.10
   5  17   1   24.80    9.60
  -6 -17  -1   11.60    6.70
  -7 -17  -1   47.10    8.00
  -8 -17  -1   -2.70    6.40
  -9 -17  -1   28.10    7.70
  -9 -17  -1   25.10    6.10
 -10 -17  -1    6.70    7.00
 -10 -17  -1   10.10    6.80
 -11 -17  -1    1.40    6.70
 -11 -17  -1    2.50    7.20
 -12 -17  -1   52.29    9.00
 -12 -17  -1   48.50    9.70
 -13 -17  -1   -2.70    7.20
 -14 -17  -1   -4.00    7.10
  -3 -18  -1    1.90    6.20
   3  18   1   15.30   10.00
  -4 -18  -1    8.40    6.70
   4  18   1   21.40    9.00
  -5 -18  -1    6.30    7.00
   5  18   1   16.80    9.90
  -6 -18  -1   32.90    8.10
   6  18   1   21.40   10.20
  -7 -18  -1    2.00    6.50
  -8 -18  -1   52.99    9.60
  -9 -18  -1   -1.40    7.80
 -10 -18  -1   13.80    8.00
 -10 -18  -1   21.70    7.20
 -11 -18  -1   12.30    6.90
 -11 -18  -1   18.90    8.50
 -12 -18  -1   -1.00    7.10
 -12 -18  -1   -3.90    7.80
  -6 -19  -1   18.70    8.30
  -7 -19  -1   23.70    8.40
   7  19   1    4.30    9.70
  -8 -19  -1   -2.80    7.10
  -9 -19  -1   16.90    8.90
 -10 -19  -1   -8.30    7.80
 -11 -18   2   10.20    7.30
 -11 -18   2    9.60    8.50
 -10 -18   2   28.20    8.60
 -10 -18   2   35.10    8.60
  -9 -18   2   -5.30    6.80
  -9 -18   2    8.20    6.80
  -8 -18   2    8.90    6.90
  -8 -18   2   13.10    7.40
  -7 -18   2   15.50    7.80
  -6 -18   2   30.50    8.20
  -5 -18   2   32.70    7.40
  -4 -18   2   -1.30    6.50
   3  18  -2    7.50   10.50
  -3 -18   2   -0.20    6.10
 -13 -17   2   -5.90    7.80
 -12 -17   2   -5.60    7.90
 -12 -17   2   -2.00    7.30
 -11 -17   2   61.19    9.70
 -11 -17   2   39.90    8.30
 -10 -17   2    3.50    6.40
 -10 -17   2   -3.90    7.30
  -9 -17   2   46.20    7.90
  -9 -17   2   36.20    8.30
  -8 -17   2   25.30    8.00
  -8 -17   2   17.50    6.90
  -7 -17   2    2.60    5.50
  -7 -17   2   -2.50    5.90
  -6 -17   2    9.90    6.80
  -6 -17   2  -11.20    5.50
  -5 -17   2   14.80    6.70
  -4 -17   2   16.80    6.60
  -3 -17   2   15.30    6.50
   2  17  -2    2.30    9.90
  -2 -17   2   -2.70    5.60
   1  17  -2   34.30   11.40
  -1 -17   2   27.40    5.60
 -14 -16   2   -4.90    6.50
 -13 -16   2    2.60    7.50
 -12 -16   2    1.00    7.10
 -12 -16   2    1.40    7.80
 -12 -16   2   -3.20    6.60
 -11 -16   2    7.80    6.90
 -11 -16   2    0.60    6.90
 -10 -16   2    3.00    6.10
 -10 -16   2    3.60    6.90
  -9 -16   2    2.70    6.50
  -9 -16   2   12.20    6.00
  -8 -16   2    9.10    6.50
  -8 -16   2   -1.20    5.80
  -7 -16   2   73.19    8.40
  -7 -16   2   64.89    8.30
  -6 -16   2    2.60    6.00
  -6 -16   2   -1.80    4.90
  -5 -16   2    7.60    6.10
  -5 -16   2    3.10    5.80
  -4 -16   2   23.50    6.70
  -3 -16   2    3.60    5.50
  -2 -16   2   11.30    5.50
   1  16  -2   10.00    8.30
  -1 -16   2   12.40    5.50
   0  16  -2   16.10   10.00
   0 -16   2   19.00    4.70
  -1  16  -2   -5.20    9.30
 -15 -15   2    0.10    7.50
 -14 -15   2    6.90    7.40
 -13 -15   2   10.80    7.30
 -12 -15   2   19.00    7.80
 -12 -15   2   15.80    7.20
 -11 -15   2   21.50    7.60
 -11 -15   2    4.70    7.00
 -11 -15   2   10.60    6.80
 -10 -15   2    2.50    7.00
 -10 -15   2   -0.90    5.90
 -10 -15   2   16.00    6.90
  -9 -15   2   25.80    6.90
  -9 -15   2   39.20    7.40
  -8 -15   2   41.50    6.60
  -8 -15   2   37.50    7.30
  -7 -15   2   -0.60    6.10
  -7 -15   2    8.80    5.40
  -6 -15   2    5.90    6.00
  -6 -15   2    3.30    5.20
  -5 -15   2  133.69    9.90
  -5 -15   2  152.68   10.60
   4  15  -2    3.40    5.00
  -4 -15   2   -2.20    5.00
  -4 -15   2   -8.50    5.00
   3  15  -2    6.30    5.30
  -3 -15   2    7.10    4.90
   2  15  -2    4.60    4.50
  -2 -15   2    8.40    5.10
   1  15  -2    7.90    8.60
  -1 -15   2   -7.70    4.60
   0  15  -2  -10.00    8.00
   0 -15   2   -6.20    4.10
  -1  15  -2    0.10    8.50
   1 -15   2    2.40    3.00
  -2  15  -2    2.20    9.40
  -3  15  -2    6.70   10.40
 -15 -14   2    8.10    6.80
 -14 -14   2   -5.30    6.70
 -13 -14   2   62.49   10.00
 -13 -14   2   59.39    8.90
 -12 -14   2   -1.10    6.10
 -12 -14   2    5.00    6.90
 -11 -14   2   10.40    6.20
 -11 -14   2   -1.10    6.80
 -11 -14   2   12.50    7.10
 -10 -14   2   64.99    8.80
 -10 -14   2   69.29    8.90
 -10 -14   2   49.90    7.70
  -9 -14   2   26.30    6.40
  -9 -14   2   18.70    7.20
  -9 -14   2   24.40    6.70
   8  14  -2   35.10    6.30
  -8 -14   2   37.40    6.80
  -8 -14   2   20.30    5.70
   7  14  -2  122.59    9.30
   7  14  -2  121.99    8.30
  -7 -14   2  134.39    9.90
  -7 -14   2  123.49    9.30
   6  14  -2   24.70    5.80
   6  14  -2   39.10    4.60
  -6 -14   2   38.50    5.90
  -6 -14   2   36.00    6.70
   5  14  -2    1.30    4.30
  -5 -14   2   -2.70    5.00
  -5 -14   2   -4.30    4.40
   4  14  -2    4.90    4.60
   4  14  -2    7.60    4.30
  -4 -14   2    6.30    4.90
  -4 -14   2   17.20    5.00
   3  14  -2   26.00    5.40
   3  14  -2   27.30    5.70
  -3 -14   2   29.00    5.50
  -3 -14   2   35.10    5.50
   2  14  -2    3.80    4.70
   2  14  -2    2.00    4.00
  -2 -14   2   -0.30    4.60
  -2 -14   2    1.60    4.40
   1  14  -2   14.70    5.20
  -1 -14   2    8.80    4.60
   0  14  -2   13.50    7.80
   0  14  -2   14.60    5.20
   0 -14   2   -0.20    3.90
  -1  14  -2   43.90   10.10
  -2  14  -2    5.80    7.70
  -3  14  -2   -1.50    8.90
  -4  14  -2   16.70   10.00
 -16 -13   2    4.80    7.90
 -15 -13   2   31.10    8.80
 -14 -13   2   -2.20    6.90
 -13 -13   2   -3.90    6.40
 -13 -13   2   -2.50    6.30
 -12 -13   2   56.99    8.60
 -12 -13   2   46.20    7.60
 -11 -13   2   34.90    7.80
 -11 -13   2   37.80    6.90
 -11 -13   2   39.80    7.80
 -10 -13   2   29.40    6.50
 -10 -13   2   25.50    6.80
 -10 -13   2   15.60    6.60
   9  13  -2   17.20    5.40
  -9 -13   2   12.50    6.10
  -9 -13   2    6.20    5.30
  -9 -13   2    2.80    5.20
   8  13  -2   67.99    6.70
   8  13  -2   72.09    6.40
  -8 -13   2   65.89    8.20
  -8 -13   2   60.59    7.70
  -8 -13   2   47.80    6.50
   7  13  -2   26.80    5.20
   7  13  -2   22.90    4.50
  -7 -13   2   15.80    5.10
  -7 -13   2   14.20    6.40
  -7 -13   2   23.60    5.60
   6  13  -2   86.59    6.10
   6  13  -2   70.89    7.10
  -6 -13   2   62.89    6.80
  -6 -13   2   85.29    7.40
   5  13  -2  553.24   21.20
   5  13  -2  548.45   23.60
  -5 -13   2  529.55   22.70
  -5 -13   2  501.85   22.40
   4  13  -2  157.28    9.30
   4  13  -2  151.28    9.30
  -4 -13   2  145.09    9.70
  -4 -13   2  127.49    9.00
   3  13  -2   -2.90    4.10
   3  13  -2   -3.70    4.10
  -3 -13   2    0.40    4.50
  -3 -13   2    2.00    4.20
   2  13  -2   10.70    4.50
   2  13  -2   10.70    3.90
  -2 -13   2    9.50    4.10
  -2 -13   2    9.70    4.40
   1  13  -2    3.60    4.50
   1  13  -2    4.30    4.30
  -1 -13   2   -0.20    4.00
  -1 -13   2    7.20    4.40
   0  13  -2   41.50    5.30
   0  13  -2   40.30    6.00
   0 -13   2   50.09    5.10
  -1  13  -2   34.90    5.60
  -1  13  -2   47.40    9.60
   1 -13   2   32.10    4.00
  -2  13  -2    6.10    7.90
  -2  13  -2    9.00    4.80
  -3  13  -2  112.49   12.30
  -4  13  -2    7.70    9.20
  -5  13  -2    5.10    9.50
  -6  13  -2    6.20    9.50
 -16 -12   2   -1.70    7.40
 -15 -12   2    3.90    6.50
 -14 -12   2    5.80    7.00
 -13 -12   2   30.30    7.60
 -13 -12   2   32.60    7.90
 -12 -12   2   -2.00    5.80
 -12 -12   2    0.80    6.10
 -11 -12   2    1.20    5.40
 -11 -12   2    7.40    5.80
  10  12  -2   34.90    5.50
 -10 -12   2   19.50    6.20
 -10 -12   2   27.90    5.90
 -10 -12   2   14.50    6.10
 -10 -12   2   23.60    3.40
   9  12  -2   49.80    6.30
  -9 -12   2   63.39    7.50
  -9 -12   2   55.59    7.50
  -9 -12   2   54.79    6.40
   8  12  -2   41.20    5.30
   8  12  -2   45.90    5.60
  -8 -12   2   28.50    5.70
  -8 -12   2   43.40    6.90
  -8 -12   2   46.10    6.70
   7  12  -2  126.49    9.10
   7  12  -2  125.39    7.50
  -7 -12   2  120.79   10.00
  -7 -12   2  120.09    9.30
  -7 -12   2  111.19    8.80
   6  12  -2  118.49    7.20
   6  12  -2  115.99    8.00
  -6 -12   2  145.09   10.50
  -6 -12   2  108.19    8.50
  -6 -12   2  101.39    8.00
   5  12  -2   59.89    4.80
   5  12  -2   73.29    6.60
  -5 -12   2   77.89    6.50
  -5 -12   2   71.49    6.40
   4  12  -2  281.67   13.30
   4  12  -2  260.47   11.30
   4  12  -2  254.47   12.50
  -4 -12   2  252.07   12.90
  -4 -12   2  272.77   13.20
   3  12  -2   70.29    6.50
   3  12  -2   82.99    6.30
  -3 -12   2   74.69    6.40
  -3 -12   2   77.49    6.40
   2  12  -2   45.30    5.10
   2  12  -2   43.10    4.80
  -2 -12   2   40.40    5.40
  -2 -12   2   37.00    4.90
   1  12  -2   73.39    6.40
   1  12  -2   65.69    6.00
  -1 -12   2   68.09    6.60
  -1 -12   2   83.39    6.30
   0  12  -2    1.80    3.60
   0  12  -2    1.30    3.30
   0 -12   2    5.00    4.10
   0 -12   2   -2.90    3.30
  -1  12  -2   13.20    7.50
  -1  12  -2   11.70    4.40
  -1  12  -2    1.30    4.00
   1 -12   2    8.50    3.10
  -2  12  -2   28.00    5.10
  -2  12  -2   20.90    8.10
   2 -12   2   34.00    2.90
  -3  12  -2    4.20    4.30
  -3  12  -2    6.30    6.90
  -4  12  -2   13.20    7.90
  -5  12  -2   12.40    8.00
  -6  12  -2    6.80    8.20
  -7  12  -2   42.00   11.30
 -16 -11   2    1.10    7.10
 -15 -11   2    5.40    7.00
 -14 -11   2   41.10    8.10
 -13 -11   2    1.40    6.00
 -13 -11   2  -10.30    6.00
 -12 -11   2   38.50    6.60
 -12 -11   2   37.80    7.50
  11  11  -2   16.10    5.20
 -11 -11   2   30.40    6.60
 -11 -11   2   16.40    6.10
  10  11  -2    8.60    4.80
 -10 -11   2    1.50    5.70
 -10 -11   2    3.70    4.60
 -10 -11   2    4.20    5.30
 -10 -11   2    1.10    2.80
   9  11  -2   11.00    4.70
  -9 -11   2   14.50    4.90
  -9 -11   2   10.50    5.40
  -9 -11   2   10.30    5.40
  -9 -11   2   13.00    2.80
   8  11  -2  117.69    7.80
   8  11  -2  106.99    8.30
  -8 -11   2  126.09    5.70
  -8 -11   2  116.39    9.40
  -8 -11   2  127.59    9.20
  -8 -11   2  121.09    8.60
   7  11  -2   52.29    5.20
   7  11  -2   34.80    5.30
  -7 -11   2   54.79    6.90
  -7 -11   2   56.99    6.00
  -7 -11   2   43.90    5.90
   6  11  -2  206.98   10.90
   6  11  -2  186.88    9.40
  -6 -11   2  182.48   10.60
  -6 -11   2  190.18   10.90
  -6 -11   2  208.38   11.80
   5  11  -2  153.08    7.70
   5  11  -2  140.29    8.80
  -5 -11   2  170.68    9.50
  -5 -11   2  147.39   10.20
  -5 -11   2  151.98    8.90
   4  11  -2  118.49    7.40
   4  11  -2  112.59    6.00
   4  11  -2  109.49    7.50
  -4 -11   2  100.49    7.40
  -4 -11   2  100.29    7.30
   3  11  -2   75.09    5.60
   3  11  -2   71.19    4.40
   3  11  -2   74.69    6.10
  -3 -11   2   83.09    6.30
  -3 -11   2   83.79    6.30
   2  11  -2   34.60    4.30
   2  11  -2   30.70    4.00
  -2 -11   2   31.70    4.30
  -2 -11   2   39.30    5.00
   1  11  -2  161.98    9.30
   1  11  -2  164.88    8.60
  -1 -11   2  166.28    9.30
  -1 -11   2  144.09    8.40
   0  11  -2   62.49    5.80
   0  11  -2   47.30    5.00
   0 -11   2   41.70    4.50
   0 -11   2   51.99    5.30
  -1  11  -2    9.60    4.40
  -1  11  -2   13.50    4.00
   1 -11   2   13.90    2.80
   1 -11   2   19.50    4.30
   1 -11   2    9.70    3.00
  -2  11  -2    3.60    3.60
  -2  11  -2    9.00    4.40
  -2  11  -2   12.30    6.80
   2 -11   2    4.80    2.00
   2 -11   2    8.10    2.30
  -3  11  -2   65.69    6.40
  -3  11  -2   68.49    7.00
  -3  11  -2   50.89    8.40
  -4  11  -2    4.20    7.50
  -4  11  -2    4.00    4.20
  -5  11  -2   29.90    8.20
  -6  11  -2    8.60    8.50
  -7  11  -2   -4.50    8.40
  -8  11  -2   17.30    9.90
  16  10  -2   11.10    8.90
 -16 -10   2   32.70    8.40
  15  10  -2    6.00    7.80
 -15 -10   2   -4.60    6.10
  14  10  -2   -1.90    6.80
 -14 -10   2    3.20    6.10
  13  10  -2   25.90    7.70
 -13 -10   2   38.20    8.00
 -13 -10   2   41.50    7.30
  12  10  -2   72.39    8.60
 -12 -10   2   75.59    9.00
 -12 -10   2   70.89    7.60
  11  10  -2   76.19    7.40
  11  10  -2   71.59    7.80
 -11 -10   2   67.39    7.20
 -11 -10   2   73.19    8.30
  10  10  -2   80.29    7.30
 -10 -10   2   69.69    5.40
 -10 -10   2   62.69    6.90
 -10 -10   2   84.69    8.20
 -10 -10   2   78.49    8.10
   9  10  -2   95.09    7.60
  -9 -10   2  104.09    8.50
  -9 -10   2  107.49    8.50
  -9 -10   2   90.19    5.80
  -9 -10   2   97.09    7.70
   8  10  -2   38.40    5.20
   8  10  -2   49.90    5.50
  -8 -10   2   41.00    5.60
  -8 -10   2   44.50    6.10
  -8 -10   2   40.00    3.50
  -8 -10   2   39.70    5.90
   7  10  -2   49.30    5.50
   7  10  -2   51.09    5.10
  -7 -10   2   43.20    5.10
  -7 -10   2   56.19    6.60
  -7 -10   2   58.29    3.40
  -7 -10   2   52.59    6.00
   6  10  -2   75.69    6.40
   6  10  -2   76.99    5.50
  -6 -10   2   81.39    6.50
  -6 -10   2   75.39    7.30
  -6 -10   2   79.99    6.60
   5  10  -2   -1.80    2.30
   5  10  -2   -2.00    2.90
  -5 -10   2   -2.50    4.00
  -5 -10   2    3.00    3.40
  -5 -10   2   -2.70    3.40
   4  10  -2  354.46   13.60
   4  10  -2  333.77   15.20
  -4 -10   2  330.07   17.00
  -4 -10   2  328.87   14.80
  -4 -10   2  344.67   15.20
   3  10  -2  108.19    6.80
   3  10  -2  110.29    5.20
   3  10  -2  106.79    7.10
  -3 -10   2  106.69    7.20
  -3 -10   2  109.39    7.00
   2  10  -2   -2.00    1.50
   2  10  -2    1.80    2.70
   2  10  -2    2.30    1.30
   2  10  -2   -0.80    2.60
  -2 -10   2   -2.60    2.80
  -2 -10   2    2.90    3.10
   1  10  -2   44.70    4.70
   1  10  -2   53.39    4.60
  -1 -10   2   43.10    4.50
  -1 -10   2   46.10    4.40
  -1 -10   2   51.89    4.10
   0  10  -2   41.10    4.40
   0  10  -2   32.30    4.30
   0  10  -2   38.60    3.30
   0 -10   2   36.80    4.70
   0 -10   2   31.10    3.70
   0 -10   2   44.10    3.50
  -1  10  -2    5.00    2.70
  -1  10  -2    4.90    3.20
  -1  10  -2    5.10    3.40
   1 -10   2    9.40    2.50
   1 -10   2   13.20    2.90
   1 -10   2   13.60    3.80
  -2  10  -2   66.79    9.00
  -2  10  -2   90.39    5.90
  -2  10  -2   99.89    7.20
  -2  10  -2   90.69    6.50
   2 -10   2   94.69    4.50
   2 -10   2   84.69    6.40
  -3  10  -2   36.30    4.20
  -3  10  -2   30.90    5.40
  -3  10  -2   36.10    4.80
  -3  10  -2   38.60    7.20
   3 -10   2   31.90    4.80
  -4  10  -2   20.90    4.70
  -4  10  -2   25.80    5.50
  -4  10  -2   17.50    4.40
  -4  10  -2    7.90    6.30
  -5  10  -2   -0.90    3.90
  -5  10  -2    5.00    4.10
  -5  10  -2   12.30    6.70
  -6  10  -2    5.10    4.80
  -6  10  -2   -3.10    7.20
  -7  10  -2   11.20    5.50
  -7  10  -2    7.50    8.10
  -8  10  -2    6.80    9.00
  -8  10  -2    5.90    5.80
  -9  10  -2   20.20    6.90
  -9  10  -2   39.10   11.00
  16   9  -2    3.40    8.10
 -16  -9   2    4.20    6.90
  15   9  -2   15.30    7.80
 -15  -9   2    4.40    6.40
  14   9  -2   36.70    8.20
 -14  -9   2   32.70    5.50
 -14  -9   2   48.50    7.60
  13   9  -2  -17.10    7.50
  13   9  -2    4.30    6.10
  13   9  -2    3.60    5.80
 -13  -9   2    0.30    4.10
 -13  -9   2    5.10    5.10
 -13  -9   2    4.90    6.50
  12   9  -2   42.30    6.50
  12   9  -2   41.00    7.10
 -12  -9   2   38.00    7.80
 -12  -9   2   41.60    6.20
 -12  -9   2   40.30    5.00
  11   9  -2    3.00    4.40
  11   9  -2   16.10    5.80
  11   9  -2   12.20    4.80
 -11  -9   2    8.00    3.50
 -11  -9   2   16.60    5.30
 -11  -9   2   11.50    5.80
  10   9  -2  308.87   14.20
  10   9  -2  323.27   15.90
  10   9  -2  316.77   15.80
 -10  -9   2  310.57   15.30
 -10  -9   2  309.97   13.70
 -10  -9   2  322.47   13.00
 -10  -9   2  298.97   15.90
 -10  -9   2  303.57   16.30
   9   9  -2    4.20    4.00
   9   9  -2    0.60    3.20
   9   9  -2    0.00    3.50
  -9  -9   2    0.90    2.30
  -9  -9   2    2.20    4.30
  -9  -9   2    1.30    2.50
  -9  -9   2    2.60    4.70
  -9  -9   2    3.60    3.80
   8   9  -2  154.38    9.60
   8   9  -2  136.59    9.00
   8   9  -2  145.09    7.70
  -8  -9   2  164.88    9.90
  -8  -9   2  157.08   10.20
  -8  -9   2  147.09    9.30
  -8  -9   2  152.28    7.50
  -8  -9   2  145.09    7.30
  -8  -9   2  147.99    6.80
   7   9  -2  347.77   13.50
   7   9  -2  323.57   15.90
   7   9  -2  365.26   15.80
   7   9  -2  332.57   15.00
  -7  -9   2  354.16   13.80
  -7  -9   2  322.47   15.20
  -7  -9   2  350.66   16.00
  -7  -9   2  367.06   17.00
  -7  -9   2  360.76   12.90
  -7  -9   2  342.47   13.60
   6   9  -2 1043.60   35.50
   6   9  -2 1051.49   39.90
   6   9  -2  992.20   37.80
   6   9  -2 1062.59   38.60
  -6  -9   2 1017.00   38.50
  -6  -9   2 1044.40   35.10
  -6  -9   2 1005.00   41.60
  -6  -9   2  993.60   38.00
  -6  -9   2  959.30   36.50
  -6  -9   2  951.70   36.50
   5   9  -2   19.10    3.60
   5   9  -2   12.20    2.90
  -5  -9   2    8.60    3.50
  -5  -9   2   10.90    3.50
  -5  -9   2   14.30    4.40
  -5  -9   2   10.10    2.90
   4   9  -2   89.49    6.30
   4   9  -2   77.89    4.80
  -4  -9   2   94.39    6.20
  -4  -9   2   93.89    6.40
  -4  -9   2   92.19    6.20
  -4  -9   2   98.69    7.70
   3   9  -2  238.58   11.10
   3   9  -2  230.38   10.50
   3   9  -2  236.18    9.80
   3   9  -2  250.07    9.50
  -3  -9   2  236.58   11.00
  -3  -9   2  247.88   11.30
  -3  -9   2  223.98   10.90
  -3  -9   2  218.68   12.70
   2   9  -2  104.89    4.50
   2   9  -2   95.99    5.70
   2   9  -2  108.59    4.20
   2   9  -2  100.39    4.30
   2   9  -2   90.49    6.10
  -2  -9   2   96.69    6.20
  -2  -9   2   96.79    5.90
  -2  -9   2  104.79    6.40
  -2  -9   2   88.59    6.00
   1   9  -2   37.10    3.80
   1   9  -2   39.50    2.90
   1   9  -2   34.60    3.70
  -1  -9   2   42.10    4.20
  -1  -9   2   40.30    3.80
  -1  -9   2   39.20    3.60
   0   9  -2   35.20    2.80
   0   9  -2   35.50    4.20
   0   9  -2   27.40    3.70
   0  -9   2   34.30    3.10
   0  -9   2   28.10    4.00
   0  -9   2   27.10    3.20
  -1   9  -2  164.68    8.70
  -1   9  -2  171.08    9.30
  -1   9  -2  173.58    7.80
   1  -9   2  173.58    9.00
   1  -9   2  186.48    7.80
   1  -9   2  166.58    7.50
  -2   9  -2  264.87   16.00
  -2   9  -2  272.87   11.50
  -2   9  -2  306.07   13.60
  -2   9  -2  274.07   12.40
   2  -9   2  302.27   12.60
   2  -9   2  281.37   10.50
   2  -9   2  263.87   10.60
   2  -9   2  244.48   11.20
  -3   9  -2   29.20    3.80
  -3   9  -2   23.80    6.40
  -3   9  -2   23.60    4.40
  -3   9  -2   20.80    4.20
   3  -9   2   27.40    3.00
   3  -9   2   22.90    4.20
  -4   9  -2   25.30    6.30
  -4   9  -2   31.90    4.50
  -4   9  -2   27.60    4.20
  -4   9  -2   22.80    4.50
   4  -9   2   21.80    2.70
   4  -9   2   26.00    4.50
  -5   9  -2   59.19    9.00
  -5   9  -2   62.79    5.80
  -5   9  -2   68.99    6.70
  -5   9  -2   62.79    5.90
   5  -9   2   60.19    3.90
  -6   9  -2   -5.50    6.40
  -6   9  -2   -3.50    3.90
  -6   9  -2    3.10    4.30
  -7   9  -2    1.20    4.60
  -7   9  -2   -5.20    7.10
  -8   9  -2   -1.70    4.90
  -8   9  -2    5.90    7.80
  -9   9  -2    8.00    5.70
  -9   9  -2   18.40    8.60
 -10   9  -2   14.70    6.70
 -10   9  -2   26.00   10.30
  16   8  -2   -4.90    7.50
 -16  -8   2    8.00    6.70
 -16  -8   2    0.50    5.80
  15   8  -2   18.30    7.40
  15   8  -2   17.70    7.90
 -15  -8   2   16.70    5.80
 -15  -8   2   11.40    6.90
  14   8  -2    0.70    6.20
  14   8  -2   -4.60    6.30
 -14  -8   2   -2.50    4.40
 -14  -8   2   -0.60    5.70
  13   8  -2    0.20    6.90
  13   8  -2   -1.70    5.80
  13   8  -2    1.00    5.90
 -13  -8   2    3.30    7.00
 -13  -8   2   -3.60    5.30
 -13  -8   2   -0.30    4.30
  12   8  -2   47.20    6.70
  12   8  -2   47.40    6.70
  12   8  -2   33.60    8.20
  12   8  -2   41.00    6.50
 -12  -8   2   40.50    6.70
 -12  -8   2   40.00    8.10
 -12  -8   2   56.59    5.50
  11   8  -2  519.25   25.50
  11   8  -2  566.64   24.50
  11   8  -2  553.24   23.60
 -11  -8   2  617.64   22.30
 -11  -8   2  605.94   26.70
 -11  -8   2  533.75   24.00
 -11  -8   2  566.74   23.10
  10   8  -2   -0.40    4.60
  10   8  -2    9.30    4.10
  10   8  -2    3.40    4.10
 -10  -8   2    3.20    5.20
 -10  -8   2   -0.60    2.90
 -10  -8   2    0.50    2.90
 -10  -8   2   -4.00    4.20
   9   8  -2   96.29    7.50
   9   8  -2  106.19    8.10
   9   8  -2   90.79    6.80
   9   8  -2   94.59    6.80
  -9  -8   2   98.49    5.80
  -9  -8   2   86.69    5.90
  -9  -8   2   98.09    7.80
  -9  -8   2  105.59    8.80
  -9  -8   2  105.09    7.70
   8   8  -2   43.20    5.50
   8   8  -2   38.60    4.10
   8   8  -2   35.10    4.70
  -8  -8   2   44.50    3.50
  -8  -8   2   44.20    3.80
  -8  -8   2   43.10    5.70
  -8  -8   2   32.90    4.70
  -8  -8   2   39.90    5.60
   7   8  -2  215.98   10.70
   7   8  -2  200.68    8.90
   7   8  -2  202.48   10.40
  -7  -8   2  182.08   11.20
  -7  -8   2  200.08    8.80
  -7  -8   2  179.58   10.20
  -7  -8   2  201.38   10.70
  -7  -8   2  189.48    8.80
  -7  -8   2  207.28    8.20
   6   8  -2  118.59    7.50
   6   8  -2  122.09    6.80
   6   8  -2  111.49    7.00
   6   8  -2  123.59    5.60
  -6  -8   2  102.09    5.30
  -6  -8   2  113.99    5.00
  -6  -8   2  113.39    7.70
  -6  -8   2  106.79    8.10
  -6  -8   2  116.49    7.30
  -6  -8   2  123.79    5.60
  -6  -8   2  122.89    7.50
   5   8  -2  212.38    9.50
   5   8  -2  215.48    8.10
   5   8  -2  219.18   10.60
   5   8  -2  212.48   10.40
  -5  -8   2  206.88   11.10
  -5  -8   2  235.28    8.20
  -5  -8   2  201.48    7.80
  -5  -8   2  214.28    8.30
  -5  -8   2  211.58   10.60
  -5  -8   2  211.28   10.30
  -5  -8   2  212.98   10.10
   4   8  -2 1853.21   71.89
   4   8  -2 1936.41   68.69
  -4  -8   2 1877.61   68.79
  -4  -8   2 1865.21   75.29
  -4  -8   2 1860.41   68.49
  -4  -8   2 2021.70   71.89
   3   8  -2  103.19    5.00
   3   8  -2  112.49    6.10
   3   8  -2  106.09    5.20
   3   8  -2   98.99    5.80
  -3  -8   2  104.39    6.30
  -3  -8   2  111.59    6.40
  -3  -8   2  110.39    7.70
  -3  -8   2  115.69    6.40
   2   8  -2   53.29    4.20
   2   8  -2   58.69    2.50
   2   8  -2   57.69    2.80
   2   8  -2   54.29    2.90
   2   8  -2   48.20    3.70
  -2  -8   2   61.39    4.50
  -2  -8   2   52.19    4.30
  -2  -8   2   62.59    4.50
  -2  -8   2   55.29    4.30
   1   8  -2  114.99    4.70
   1   8  -2  109.99    6.30
   1   8  -2  105.19    5.80
  -1  -8   2  102.49    5.90
  -1  -8   2  115.29    5.70
  -1  -8   2  111.59    6.50
  -1  -8   2  112.09    6.70
   0   8  -2  223.28    9.00
   0   8  -2  237.38   10.90
   0   8  -2  214.18   10.00
   0  -8   2  232.88   11.00
   0  -8   2  228.48    9.50
   0  -8   2  237.68    9.80
   0  -8   2  248.58   10.70
  -1   8  -2   13.20    2.50
  -1   8  -2    6.60    2.50
  -1   8  -2    9.50    3.00
   1  -8   2   12.90    2.40
   1  -8   2   15.70    3.10
   1  -8   2    8.50    2.00
  -2   8  -2   44.50    3.60
  -2   8  -2   39.10    4.30
  -2   8  -2   35.90    3.90
   2  -8   2   34.80    3.00
   2  -8   2   42.70    4.20
   2  -8   2   38.20    2.90
   2  -8   2   35.20    2.70
  -3   8  -2    0.20    2.90
  -3   8  -2    2.50    2.80
  -3   8  -2    7.40    5.00
  -3   8  -2    4.50    2.60
   3  -8   2   12.60    3.60
   3  -8   2    3.00    1.90
  -4   8  -2   -0.20    3.50
  -4   8  -2   -1.20    2.90
  -4   8  -2    3.20    4.60
  -4   8  -2   -4.00    3.00
   4  -8   2    1.40    1.80
   4  -8   2    0.10    3.40
  -5   8  -2    2.00    4.20
  -5   8  -2   -0.80    3.30
  -5   8  -2   -0.20    3.50
  -5   8  -2    1.30    5.10
  -5   8  -2    1.40    3.70
   5  -8   2   -1.80    3.30
   5  -8   2    3.40    1.80
  -6   8  -2    7.10    6.40
  -6   8  -2    8.90    4.10
  -6   8  -2   12.30    4.10
  -6   8  -2    9.50    4.80
  -7   8  -2   -1.00    6.40
  -7   8  -2   -1.90    4.10
  -7   8  -2    1.70    3.80
  -8   8  -2   17.50    7.90
  -8   8  -2    6.20    4.90
  -9   8  -2   23.10    8.20
  -9   8  -2   30.50    6.30
 -10   8  -2    1.90    8.00
 -10   8  -2    5.90    5.80
 -11   8  -2  -10.50    5.90
  16   7  -2   13.90    8.30
 -16  -7   2   19.00    6.70
 -16  -7   2   11.20    7.10
  15   7  -2   14.10    8.20
  15   7  -2   18.90    7.30
 -15  -7   2    6.30    5.70
 -15  -7   2   16.00    7.00
  14   7  -2  113.89    9.80
  14   7  -2   79.89    9.40
 -14  -7   2   73.49    8.80
 -14  -7   2   71.99    7.40
  13   7  -2    3.50    6.00
  13   7  -2    9.60    6.60
  13   7  -2    2.40    5.80
 -13  -7   2   10.80    5.80
 -13  -7   2    4.60    4.20
 -13  -7   2   -2.30    7.00
  12   7  -2   12.80    5.90
  12   7  -2   14.00    5.30
  12   7  -2   21.20    5.80
  12   7  -2   15.60    6.80
 -12  -7   2    8.60    4.00
 -12  -7   2   -2.40    5.10
 -12  -7   2   10.40    7.20
  11   7  -2  427.06   20.30
  11   7  -2  392.96   18.90
  11   7  -2  412.86   21.70
  11   7  -2  419.66   18.90
 -11  -7   2  460.55   21.30
 -11  -7   2  402.96   17.60
 -11  -7   2  420.26   19.10
 -11  -7   2  408.66   17.10
  10   7  -2   25.30    4.80
  10   7  -2   30.60    5.70
  10   7  -2   26.40    5.20
 -10  -7   2   34.00    3.90
 -10  -7   2   38.70    6.50
 -10  -7   2   22.70    3.60
 -10  -7   2   27.40    4.90
   9   7  -2  336.77   14.30
   9   7  -2  284.27   14.70
   9   7  -2  306.47   14.30
   9   7  -2  320.27   15.40
  -9  -7   2  360.76   15.50
  -9  -7   2  324.47   16.40
  -9  -7   2  320.67   13.10
  -9  -7   2  309.07   14.70
  -9  -7   2  308.67   13.60
   8   7  -2  325.77   15.00
   8   7  -2  301.87   15.20
   8   7  -2  360.06   14.70
   8   7  -2  339.87   14.20
  -8  -7   2  331.67   14.80
  -8  -7   2  343.67   15.30
  -8  -7   2  330.47   16.50
  -8  -7   2  305.17   13.70
  -8  -7   2  342.77   13.20
   7   7  -2  273.47   12.70
   7   7  -2  257.67   11.60
   7   7  -2  267.67   12.80
  -7  -7   2  274.57   12.80
  -7  -7   2  275.57   11.50
  -7  -7   2  281.27   10.80
  -7  -7   2  290.67   14.10
  -7  -7   2  269.67   11.50
  -7  -7   2  265.87   12.50
   6   7  -2   69.69    4.60
   6   7  -2   65.79    5.20
   6   7  -2   75.99    5.80
   6   7  -2   76.89    5.90
  -6  -7   2   82.19    3.90
  -6  -7   2   73.39    6.20
  -6  -7   2   78.09    4.40
  -6  -7   2   77.79    5.90
  -6  -7   2   75.79    5.70
  -6  -7   2   77.09    5.80
  -6  -7   2   71.09    4.40
   5   7  -2  315.97   12.70
   5   7  -2  313.67   13.50
   5   7  -2  308.87   12.70
   5   7  -2  304.37   13.20
   5   7  -2  327.97   11.60
  -5  -7   2  304.07   11.70
  -5  -7   2  308.07   13.30
  -5  -7   2  280.87   13.10
  -5  -7   2  310.47   11.10
  -5  -7   2  291.87   12.90
  -5  -7   2  288.17   11.80
  -5  -7   2  301.07   14.60
   4   7  -2  189.58    8.50
   4   7  -2  181.48    8.50
   4   7  -2  178.18    7.60
   4   7  -2  164.18    7.40
  -4  -7   2  155.38    6.30
  -4  -7   2  180.28    9.50
  -4  -7   2  172.78    8.10
  -4  -7   2  169.08    8.40
  -4  -7   2  158.18    8.50
   3   7  -2   10.50    1.70
   3   7  -2   14.60    1.80
   3   7  -2   13.70    2.50
  -3  -7   2   14.00    2.30
  -3  -7   2   15.40    3.50
  -3  -7   2   11.00    2.20
  -3  -7   2   12.80    2.70
  -3  -7   2    6.50    2.50
   2   7  -2   49.00    3.60
   2   7  -2   40.00    2.30
   2   7  -2   40.20    3.50
   2   7  -2   47.10    2.50
  -2  -7   2   53.19    4.00
  -2  -7   2   48.60    3.70
  -2  -7   2   47.10    3.40
  -2  -7   2   47.70    3.60
  -2  -7   2   48.50    4.50
   1   7  -2  177.58    7.70
   1   7  -2  174.58    8.30
   1   7  -2  165.58    6.70
  -1  -7   2  175.58    8.30
  -1  -7   2  192.78    8.60
  -1  -7   2  178.58    7.70
  -1  -7   2  188.68    8.00
   0   7  -2  495.15   19.30
   0   7  -2  521.05   18.50
   0   7  -2  507.15   20.70
   0  -7   2  507.35   19.00
   0  -7   2  504.75   19.80
   0  -7   2  516.25   19.20
   0  -7   2  534.65   20.90
  -1   7  -2  393.86   14.80
  -1   7  -2  392.66   17.80
  -1   7  -2  387.06   15.50
  -1   7  -2  390.36   16.50
   1  -7   2  401.56   14.70
   1  -7   2  386.86   14.80
   1  -7   2  396.46   15.80
   1  -7   2  384.36   15.20
   1  -7   2  427.76   17.00
  -2   7  -2  210.78    9.30
  -2   7  -2  206.28    9.80
  -2   7  -2  222.28   10.60
  -2   7  -2  236.98   11.80
   2  -7   2  202.38    8.40
   2  -7   2  236.48    9.00
   2  -7   2  211.48    8.30
   2  -7   2  224.58   10.80
   2  -7   2  228.08   10.00
  -3   7  -2    5.00    3.00
  -3   7  -2   10.10    4.70
  -3   7  -2    5.70    2.90
  -3   7  -2    3.00    2.50
   3  -7   2    8.30    2.90
   3  -7   2    3.60    1.70
  -4   7  -2  330.57   17.00
  -4   7  -2  307.97   13.90
  -4   7  -2  314.87   15.00
  -4   7  -2  340.77   13.70
   4  -7   2  298.37   13.90
   4  -7   2  336.97   12.30
  -5   7  -2   45.30    5.10
  -5   7  -2   30.70    4.70
  -5   7  -2   40.80    5.30
  -5   7  -2   37.30    4.60
  -5   7  -2   51.99    7.20
   5  -7   2   47.00    6.40
   5  -7   2   46.90    4.80
   5  -7   2   37.00    2.90
  -6   7  -2   88.99    7.00
  -6   7  -2   97.09    7.50
  -6   7  -2   77.99    8.90
  -6   7  -2   96.49    7.30
  -6   7  -2   94.59    6.90
   6  -7   2   78.29    7.00
  -7   7  -2   45.50    5.40
  -7   7  -2   44.40    5.70
  -7   7  -2   45.90    5.90
  -7   7  -2   40.40    7.50
   7  -7   2   38.60    5.60
  -8   7  -2   40.20    6.10
  -8   7  -2   46.90    5.80
  -8   7  -2   42.20    8.30
  -9   7  -2   15.30    5.60
  -9   7  -2   14.00    7.30
 -10   7  -2    3.30    5.00
 -10   7  -2    8.30    7.60
 -11   7  -2    7.00    5.90
  16   6  -2    3.50    7.80
 -16  -6   2   -0.60    6.60
 -16  -6   2    6.10    6.40
  15   6  -2   21.40    8.70
  15   6  -2   36.00    7.70
 -15  -6   2   19.60    7.00
 -15  -6   2   30.00    6.60
  14   6  -2   -8.40    6.40
  14   6  -2    8.00    6.10
 -14  -6   2    7.40    5.30
 -14  -6   2    3.20    5.90
  13   6  -2    8.60    6.20
  13   6  -2   10.50    6.40
  13   6  -2    6.30    5.60
 -13  -6   2   13.00    4.40
 -13  -6   2    6.50    5.10
 -13  -6   2    1.50    8.20
  12   6  -2   65.59    7.60
  12   6  -2   69.29    8.20
  12   6  -2   73.69    9.00
 -12  -6   2   62.89    7.50
 -12  -6   2   70.19    6.00
 -12  -6   2   68.89    9.30
 -12  -6   2   74.39    6.40
  11   6  -2  444.96   21.60
  11   6  -2  435.96   20.10
  11   6  -2  440.06   22.50
  11   6  -2  485.35   20.70
 -11  -6   2  419.36   19.90
 -11  -6   2  474.05   18.60
 -11  -6   2  431.76   18.80
 -11  -6   2  485.15   23.20
  10   6  -2    5.00    4.10
  10   6  -2    4.00    3.80
  10   6  -2    9.00    4.60
  10   6  -2    1.00    5.90
 -10  -6   2    4.60    3.10
 -10  -6   2   10.70    6.60
 -10  -6   2   -0.10    4.20
 -10  -6   2    1.70    2.70
   9   6  -2   76.29    6.40
   9   6  -2   65.39    6.00
   9   6  -2   66.49    6.40
  -9  -6   2   80.19    7.90
  -9  -6   2   65.79    6.40
  -9  -6   2   67.69    5.10
  -9  -6   2   72.29    5.20
  -9  -6   2   68.79    6.50
   8   6  -2    2.50    3.10
   8   6  -2    2.30    3.20
   8   6  -2    7.30    3.30
   8   6  -2    5.30    3.10
  -8  -6   2   -1.40    3.50
  -8  -6   2    7.80    4.80
  -8  -6   2    3.40    3.50
  -8  -6   2    3.80    2.40
  -8  -6   2    5.80    2.60
   7   6  -2  943.01   35.60
   7   6  -2  983.40   38.60
   7   6  -2  957.70   36.70
   7   6  -2  991.80   37.70
  -7  -6   2  930.81   36.30
  -7  -6   2  980.10   34.80
  -7  -6   2 1044.10   36.50
  -7  -6   2  979.80   36.60
  -7  -6   2  990.50   37.10
  -7  -6   2  971.30   40.30
  -7  -6   2  958.20   38.50
   6   6  -2   11.40    2.40
   6   6  -2    6.30    2.60
   6   6  -2    8.50    2.50
   6   6  -2   14.20    2.50
  -6  -6   2    7.40    2.90
  -6  -6   2    8.20    2.00
  -6  -6   2    8.40    1.80
  -6  -6   2    9.20    2.70
  -6  -6   2    9.90    2.70
  -6  -6   2    7.70    3.70
  -6  -6   2   14.80    2.40
   5   6  -2   90.99    5.80
   5   6  -2  104.89    6.20
   5   6  -2  104.19    5.10
   5   6  -2  100.89    6.20
   5   6  -2  115.39    5.60
  -5  -6   2  105.29    4.60
  -5  -6   2  114.79    6.40
  -5  -6   2   96.49    5.00
  -5  -6   2  100.09    5.00
  -5  -6   2  107.19    6.30
  -5  -6   2  123.89    7.10
  -5  -6   2  100.39    6.10
   4   6  -2  453.95   16.70
   4   6  -2  444.26   17.30
   4   6  -2  424.76   17.60
   4   6  -2  432.56   15.50
   4   6  -2  458.55   16.70
  -4  -6   2  429.76   16.00
  -4  -6   2  434.16   16.50
  -4  -6   2  417.46   17.50
  -4  -6   2  444.56   17.10
  -4  -6   2  435.56   17.20
  -4  -6   2  421.76   15.20
  -4  -6   2  417.96   16.00
  -4  -6   2  408.76   18.80
   3   6  -2  364.56   15.00
   3   6  -2  363.96   14.00
   3   6  -2  355.26   13.90
  -3  -6   2  357.16   14.90
  -3  -6   2  384.26   16.20
  -3  -6   2  373.36   14.00
  -3  -6   2  367.66   14.70
  -3  -6   2  356.06   14.70
   2   6  -2   93.49    4.00
   2   6  -2   91.49    4.90
   2   6  -2   94.39    4.90
   2   6  -2   94.89    4.10
  -2  -6   2   99.19    5.30
  -2  -6   2   88.39    5.10
  -2  -6   2   91.49    6.30
  -2  -6   2   96.79    4.90
  -2  -6   2   94.79    5.30
   1   6  -2   16.70    1.30
   1   6  -2   13.80    1.90
   1   6  -2   19.60    2.30
  -1  -6   2   18.50    2.20
  -1  -6   2   20.20    2.50
  -1  -6   2   15.10    2.20
  -1  -6   2   17.30    3.00
  -1  -6   2   14.50    2.00
  -1  -6   2   17.30    2.20
   0   6  -2 1098.69   42.10
   0   6  -2 1108.09   38.50
   0   6  -2 1093.29   39.20
   0  -6   2 1144.69   40.10
   0  -6   2 1111.59   42.20
   0  -6   2 1035.50   39.60
   0  -6   2 1105.59   39.50
   0  -6   2 1149.69   39.50
  -1   6  -2  289.47   12.20
  -1   6  -2  304.87   13.20
  -1   6  -2  322.97   11.80
  -1   6  -2  312.17   14.10
   1  -6   2  310.37   11.70
   1  -6   2  311.67   12.60
   1  -6   2  307.87   11.60
   1  -6   2  298.07   11.90
   1  -6   2  326.67   13.40
  -2   6  -2  234.68   11.30
  -2   6  -2  215.58    9.40
  -2   6  -2  214.68    8.90
  -2   6  -2  216.18   10.10
   2  -6   2  215.78    9.50
   2  -6   2  227.98    8.50
   2  -6   2  206.78    8.10
   2  -6   2  216.18   10.10
   2  -6   2  201.68    8.00
   2  -6   2  218.48   10.30
  -3   6  -2  170.08   10.40
  -3   6  -2  170.38    8.00
  -3   6  -2  167.08    8.40
  -3   6  -2  183.28   10.10
  -3   6  -2  171.58    8.90
   3  -6   2  173.48    7.00
   3  -6   2  171.38    9.20
   3  -6   2  183.18    8.60
   3  -6   2  188.88    9.10
  -4   6  -2  292.57   12.00
  -4   6  -2  275.77   14.70
  -4   6  -2  299.07   13.20
  -4   6  -2  279.87   12.20
   4  -6   2  259.97   10.50
   4  -6   2  284.57   12.40
   4  -6   2  272.17   13.30
  -5   6  -2    3.20    2.90
  -5   6  -2    7.60    3.00
  -5   6  -2    1.60    4.20
  -5   6  -2    4.60    3.20
  -5   6  -2    5.40    3.80
   5  -6   2    4.40    3.10
   5  -6   2    6.00    1.60
   5  -6   2    8.20    4.30
  -6   6  -2    9.80    3.70
  -6   6  -2   12.70    3.70
  -6   6  -2    4.30    5.00
  -6   6  -2    8.50    4.30
  -6   6  -2   10.90    3.70
   6  -6   2    3.30    1.80
   6  -6   2    2.50    4.90
   6  -6   2    8.10    4.40
   6  -6   2    6.60    3.80
  -7   6  -2   26.60    4.70
  -7   6  -2   13.80    6.00
  -7   6  -2   26.00    5.20
  -7   6  -2   24.10    4.40
  -7   6  -2   27.20    4.90
   7  -6   2   33.70    5.10
   7  -6   2   27.50    2.60
   7  -6   2   21.00    6.50
   7  -6   2   26.70    5.90
  -8   6  -2  271.07   13.80
  -8   6  -2  309.97   14.10
  -8   6  -2  278.47   16.30
  -8   6  -2  278.67   13.60
   8  -6   2  269.57   14.00
   8  -6   2  272.07   16.30
   8  -6   2  247.58   11.00
  -9   6  -2    1.60    5.90
  -9   6  -2    9.90    4.60
  -9   6  -2    5.10    4.40
   9  -6   2    5.20    6.50
   9  -6   2    5.30    2.80
 -10   6  -2   25.10    6.10
 -10   6  -2   32.40    7.90
  10  -6   2   19.00    3.50
 -11   6  -2   -7.10    5.30
  11  -6   2    0.00    3.30
 -12   6  -2   31.20    6.70
  12  -6   2   18.90    4.00
  16   5  -2   -3.50    7.30
 -16  -5   2   14.60    7.10
 -16  -5   2   -1.30    5.60
  15   5  -2   14.30    7.10
 -15  -5   2   20.10    7.00
 -15  -5   2   17.20    6.40
  14   5  -2  108.69    9.70
  14   5  -2  110.59   11.20
 -14  -5   2  122.79    8.90
 -14  -5   2   93.79    9.40
  13   5  -2   34.90    7.90
  13   5  -2   30.40    6.90
  13   5  -2   20.80    6.10
 -13  -5   2   14.20    5.80
 -13  -5   2   26.50    9.20
 -13  -5   2   29.40    5.50
  12   5  -2   -3.50    5.30
  12   5  -2    3.50    5.50
  12   5  -2    0.40    5.10
 -12  -5   2   -4.80    7.10
 -12  -5   2    1.50    5.00
 -12  -5   2    2.00    4.00
 -12  -5   2    2.50    3.30
  11   5  -2  211.38   13.10
  11   5  -2  215.58   13.70
  11   5  -2  192.38   12.60
  11   5  -2  218.38   12.10
 -11  -5   2  208.78   15.10
 -11  -5   2  208.08   10.80
 -11  -5   2  236.68   10.70
 -11  -5   2  210.48   12.00
  10   5  -2   35.60    6.70
  10   5  -2   35.50    5.70
  10   5  -2   29.60    5.10
  10   5  -2   17.90    4.90
 -10  -5   2   37.30    4.40
 -10  -5   2   29.80    7.20
 -10  -5   2   31.70    3.90
 -10  -5   2   35.20    5.40
   9   5  -2   15.20    4.20
   9   5  -2   12.70    3.90
   9   5  -2   19.10    6.10
   9   5  -2   19.00    3.90
  -9  -5   2   18.80    3.10
  -9  -5   2   30.50    6.50
  -9  -5   2   17.00    2.90
  -9  -5   2   12.80    4.00
   8   5  -2   40.30    4.80
   8   5  -2   48.70    4.30
   8   5  -2   32.50    4.60
   8   5  -2   54.09    5.00
  -8  -5   2   43.00    4.90
  -8  -5   2   42.40    3.70
  -8  -5   2   47.20    3.90
  -8  -5   2   43.80    6.40
  -8  -5   2   42.60    5.00
   7   5  -2   -0.50    2.70
   7   5  -2    3.10    2.60
   7   5  -2    5.20    2.90
   7   5  -2    3.20    2.90
  -7  -5   2    6.90    3.40
  -7  -5   2    3.80    2.60
  -7  -5   2    6.80    2.10
  -7  -5   2    2.00    4.40
  -7  -5   2    2.90    2.00
  -7  -5   2    1.70    2.90
   6   5  -2  620.44   23.10
   6   5  -2  607.04   23.70
   6   5  -2  614.04   24.80
   6   5  -2  635.94   24.30
  -6  -5   2  586.74   24.70
  -6  -5   2  617.74   23.50
  -6  -5   2  626.74   26.50
  -6  -5   2  598.54   24.00
  -6  -5   2  601.34   23.20
  -6  -5   2  611.34   22.20
  -6  -5   2  632.94   23.70
   5   5  -2  194.88    9.10
   5   5  -2  190.28    8.40
   5   5  -2  202.18    8.40
   5   5  -2  199.48    9.10
  -5  -5   2  194.88    8.20
  -5  -5   2  202.68    9.40
  -5  -5   2  199.78    9.10
  -5  -5   2  193.48    7.70
  -5  -5   2  184.68   10.30
  -5  -5   2  193.48    8.50
  -5  -5   2  199.78    9.20
   4   5  -2   77.69    4.60
   4   5  -2   88.19    4.10
   4   5  -2   81.99    5.00
   4   5  -2   86.69    4.90
   4   5  -2   88.49    4.50
  -4  -5   2   89.49    5.30
  -4  -5   2   82.99    4.20
  -4  -5   2   87.19    5.90
  -4  -5   2   82.99    3.60
  -4  -5   2   85.69    4.90
  -4  -5   2   84.59    4.10
  -4  -5   2   74.19    5.10
   3   5  -2  398.66   14.60
   3   5  -2  376.96   14.60
   3   5  -2  404.46   15.50
  -3  -5   2  402.26   14.50
  -3  -5   2  360.06   13.50
  -3  -5   2  371.66   15.20
  -3  -5   2  390.06   14.10
  -3  -5   2  395.16   15.40
  -3  -5   2  381.86   15.10
  -3  -5   2  354.16   16.60
  -3  -5   2  389.76   14.10
   2   5  -2  896.61   32.00
   2   5  -2  863.91   31.40
   2   5  -2  891.41   33.60
   2   5  -2  855.91   31.90
  -2  -5   2  873.01   32.30
  -2  -5   2  925.31   31.40
  -2  -5   2  911.01   33.60
  -2  -5   2  879.81   32.30
  -2  -5   2  871.31   35.50
   1   5  -2   11.00    1.70
   1   5  -2    7.10    0.80
   1   5  -2   12.40    1.80
  -1  -5   2    7.90    1.80
  -1  -5   2   10.30    2.30
  -1  -5   2    8.60    1.60
  -1  -5   2    7.10    1.50
  -1  -5   2   11.20    2.00
   0   5  -2  671.73   26.40
   0   5  -2  680.93   24.10
   0   5  -2  669.23   24.70
   0  -5   2  682.53   24.80
   0  -5   2  666.33   24.90
   0  -5   2  697.13   24.90
   0  -5   2  686.63   26.50
   0  -5   2  710.73   24.60
   0  -5   2  717.73   25.40
  -1   5  -2   88.89    4.50
  -1   5  -2   83.79    5.60
  -1   5  -2   80.49    4.10
  -1   5  -2   84.89    4.80
   1  -5   2   88.79    3.90
   1  -5   2   96.79    4.90
   1  -5   2   81.99    4.60
   1  -5   2   84.69    4.90
   1  -5   2   91.99    5.00
   1  -5   2   82.09    3.80
  -2   5  -2  210.78   10.60
  -2   5  -2  209.98    9.30
  -2   5  -2  220.08    9.10
  -2   5  -2  218.18   10.10
   2  -5   2  237.98    8.60
   2  -5   2  232.88    9.70
   2  -5   2  226.38    9.60
   2  -5   2  225.78   10.00
   2  -5   2  222.98   10.10
  -3   5  -2  356.06   13.90
  -3   5  -2  368.36   15.20
  -3   5  -2  360.46   14.20
  -3   5  -2  301.77   16.50
  -3   5  -2  337.77   15.90
   3  -5   2  388.16   15.30
   3  -5   2  373.16   14.50
   3  -5   2  359.46   14.90
   3  -5   2  345.37   13.00
  -4   5  -2   23.50    3.00
  -4   5  -2   22.60    3.10
  -4   5  -2   18.00    3.90
  -4   5  -2   25.60    4.10
  -4   5  -2   23.80    3.30
   4  -5   2   17.60    3.80
   4  -5   2   23.30    3.30
   4  -5   2   23.00    4.00
  -5   5  -2   11.60    3.40
  -5   5  -2    8.70    3.10
  -5   5  -2   13.90    4.60
  -5   5  -2   16.50    3.20
  -5   5  -2   10.70    3.70
   5  -5   2   13.40    4.00
   5  -5   2   15.00    3.20
   5  -5   2   17.70    4.30
   5  -5   2   13.20    1.70
  -6   5  -2   25.50    3.90
  -6   5  -2   25.20    5.40
  -6   5  -2   38.40    4.30
  -6   5  -2   29.30    4.80
  -6   5  -2   31.70    4.60
   6  -5   2   31.00    4.60
   6  -5   2   29.70    5.50
   6  -5   2   23.60    5.30
  -7   5  -2   -1.20    4.70
  -7   5  -2    0.60    3.60
  -7   5  -2    6.30    4.20
  -7   5  -2   -0.30    3.40
  -7   5  -2   -4.80    2.80
   7  -5   2    1.50    3.60
   7  -5   2   -6.20    4.20
   7  -5   2    7.90    4.70
  -8   5  -2  200.48   11.00
  -8   5  -2  183.68   10.30
  -8   5  -2  169.68   10.30
  -8   5  -2  192.98   11.50
  -8   5  -2  187.58   12.80
   8  -5   2  204.18   11.40
   8  -5   2  186.38   12.80
   8  -5   2  176.28   12.70
  -9   5  -2    9.20    4.20
  -9   5  -2    1.50    4.50
  -9   5  -2   -1.90    4.70
  -9   5  -2   16.90    6.10
   9  -5   2    7.20    6.70
 -10   5  -2   74.49    7.40
 -10   5  -2   62.59    9.10
 -10   5  -2   59.19    7.00
  10  -5   2   62.49    9.90
 -11   5  -2    9.60    5.20
  11  -5   2    4.30    7.60
 -12   5  -2    7.70    5.60
 -13   5  -2    1.20    6.40
  16   4  -2   -0.30    7.10
 -16  -4   2   -2.50    5.70
 -16  -4   2   -0.70    7.00
  15   4  -2   12.00    6.50
 -15  -4   2    9.70    7.00
 -15  -4   2   17.20    6.50
  14   4  -2   19.50    7.90
  14   4  -2   24.60    7.20
 -14  -4   2   11.70    5.30
 -14  -4   2   35.20    6.90
  13   4  -2   86.99   10.30
  13   4  -2   87.29    9.70
  13   4  -2  106.79    9.30
 -13  -4   2   87.39    8.50
 -13  -4   2   75.29   12.10
 -13  -4   2   90.89    8.00
 -13  -4   2  104.09    7.20
  12   4  -2   36.90    6.70
  12   4  -2   23.10    7.10
  12   4  -2   27.10    5.70
 -12  -4   2   18.20    8.60
 -12  -4   2   30.60    5.40
 -12  -4   2   29.70    4.30
 -12  -4   2   25.10    5.60
  11   4  -2  133.79    9.10
  11   4  -2  135.89   10.30
  11   4  -2  129.99   10.30
  11   4  -2  127.89   10.10
 -11  -4   2  145.09    9.10
 -11  -4   2  128.99    8.30
 -11  -4   2  124.79    7.60
 -11  -4   2  120.79   12.30
  10   4  -2  234.78   13.30
  10   4  -2  213.68   12.50
  10   4  -2  215.08   13.40
  10   4  -2  228.88   11.50
 -10  -4   2  246.88   11.80
 -10  -4   2  209.68   10.30
 -10  -4   2  238.18   10.90
 -10  -4   2  182.08   14.50
   9   4  -2  109.79    7.40
   9   4  -2  121.99    8.40
   9   4  -2  114.09    9.30
   9   4  -2  112.59    8.50
  -9  -4   2  108.19    6.30
  -9  -4   2  110.09    6.80
  -9  -4   2  106.19    7.50
  -9  -4   2  114.49   10.20
   8   4  -2  160.28    9.70
   8   4  -2  174.58    8.90
   8   4  -2  167.98    9.10
   8   4  -2  150.08   10.90
   8   4  -2  148.39    7.30
  -8  -4   2  164.38   11.70
  -8  -4   2  175.68    8.10
  -8  -4   2  169.98    9.40
  -8  -4   2  166.98    7.90
  -8  -4   2  171.68    9.00
   7   4  -2  642.94   25.70
   7   4  -2  651.73   27.40
   7   4  -2  696.63   26.00
   7   4  -2  622.84   25.50
  -7  -4   2  684.33   29.20
  -7  -4   2  719.83   26.20
  -7  -4   2  663.63   25.30
  -7  -4   2  658.53   25.70
  -7  -4   2  658.43   24.50
  -7  -4   2  663.53   27.20
   6   4  -2  674.83   26.30
   6   4  -2  716.33   25.50
   6   4  -2  681.83   25.80
   6   4  -2  670.73   27.30
  -6  -4   2  687.33   27.20
  -6  -4   2  683.53   28.90
  -6  -4   2  670.53   25.80
  -6  -4   2  669.83   24.50
  -6  -4   2  692.03   26.00
  -6  -4   2  659.43   25.70
  -6  -4   2  638.64   25.40
   5   4  -2  512.65   20.10
   5   4  -2  518.65   21.10
   5   4  -2  546.65   19.70
   5   4  -2  521.25   19.90
   5   4  -2  533.65   20.70
  -5  -4   2  518.65   20.10
  -5  -4   2  539.85   21.10
  -5  -4   2  498.65   20.40
  -5  -4   2  512.95   22.70
  -5  -4   2  524.45   20.00
  -5  -4   2  539.15   19.80
  -5  -4   2  503.85   18.90
   4   4  -2   13.70    1.80
   4   4  -2   12.30    2.30
   4   4  -2    5.60    1.50
   4   4  -2    7.60    1.90
  -4  -4   2   11.00    1.60
  -4  -4   2   14.70    1.90
  -4  -4   2   15.40    1.50
  -4  -4   2   10.40    2.50
  -4  -4   2   11.30    2.00
  -4  -4   2    7.30    2.10
   3   4  -2 1312.77   48.60
   3   4  -2 1294.17   46.40
   3   4  -2 1315.47   46.60
   3   4  -2 1288.57   46.70
  -3  -4   2 1255.47   46.40
  -3  -4   2 1291.97   46.20
  -3  -4   2 1316.07   46.60
  -3  -4   2 1250.87   50.89
  -3  -4   2 1229.18   46.40
  -3  -4   2 1323.57   44.60
  -3  -4   2 1311.27   48.60
   2   4  -2 1495.95   55.89
   2   4  -2 1441.36   53.59
   2   4  -2 1555.84   53.69
  -2  -4   2 1485.65   52.09
  -2  -4   2 1411.46   58.49
  -2  -4   2 1502.35   53.59
  -2  -4   2 1508.55   55.89
  -2  -4   2 1570.84   53.39
   1   4  -2  454.05   16.30
   1   4  -2  447.56   17.40
  -1  -4   2  461.95   17.40
  -1  -4   2  448.66   16.80
  -1  -4   2  422.76   18.60
  -1  -4   2  460.35   16.30
  -1  -4   2  452.95   17.00
   0   4  -2 1588.84   59.09
   0   4  -2 1579.14   54.69
   0   4  -2 1615.54   55.19
   0  -4   2 1584.94   55.99
   0  -4   2 1588.14   54.99
   0  -4   2 1572.74   59.19
   0  -4   2 1604.24   55.19
   0  -4   2 1535.35   61.79
   0  -4   2 1585.24   56.09
   0  -4   2 1588.34   56.29
  -1   4  -2   35.90    2.60
  -1   4  -2   34.30    2.50
  -1   4  -2   35.90    2.40
  -1   4  -2   26.40    2.90
   1  -4   2   36.40    2.80
   1  -4   2   34.60    2.10
   1  -4   2   36.30    1.90
   1  -4   2   35.00    2.70
   1  -4   2   33.80    2.80
   1  -4   2   31.70    2.50
  -2   4  -2  294.57   13.00
  -2   4  -2  300.57   12.00
  -2   4  -2  305.47   13.70
  -2   4  -2  314.67   12.30
   2  -4   2  337.37   12.80
   2  -4   2  303.97   13.10
   2  -4   2  324.87   12.70
   2  -4   2  313.37   12.30
   2  -4   2  353.96   11.70
  -3   4  -2  109.59    5.70
  -3   4  -2  124.89    6.40
  -3   4  -2   91.09    7.20
  -3   4  -2  124.29    6.80
  -3   4  -2  120.09    5.80
   3  -4   2  115.89    6.20
   3  -4   2  127.09    6.70
   3  -4   2  108.29    6.70
   3  -4   2  126.09    6.10
  -4   4  -2   32.20    3.30
  -4   4  -2   36.30    3.40
  -4   4  -2   33.00    3.40
  -4   4  -2   45.70    4.50
  -4   4  -2   32.50    4.40
   4  -4   2   35.80    4.30
   4  -4   2   36.10    4.20
   4  -4   2   29.60    3.50
  -5   4  -2   67.89    6.20
  -5   4  -2   77.39    5.80
  -5   4  -2   75.39    5.00
  -5   4  -2   67.49    5.10
  -5   4  -2   71.59    5.20
   5  -4   2   58.19    5.80
   5  -4   2   54.79    5.40
   5  -4   2   68.19    5.00
  -6   4  -2    2.10    3.50
  -6   4  -2   10.00    2.80
  -6   4  -2    1.10    2.90
  -6   4  -2    3.00    3.80
  -6   4  -2    5.70    2.80
   6  -4   2    4.80    3.80
   6  -4   2    2.20    3.70
   6  -4   2   -0.90    2.80
  -7   4  -2  335.97   15.50
  -7   4  -2  352.36   17.60
  -7   4  -2  320.67   14.90
  -7   4  -2  348.77   16.10
  -7   4  -2  364.96   15.20
   7  -4   2  363.86   17.80
   7  -4   2  371.76   15.70
   7  -4   2  332.37   16.90
  -8   4  -2  128.59    9.50
  -8   4  -2  125.49    8.60
  -8   4  -2  105.19    7.90
  -8   4  -2  120.99    8.00
  -8   4  -2  127.19    8.30
   8  -4   2  112.19    9.60
   8  -4   2  111.29    8.70
   8  -4   2   99.79    9.40
  -9   4  -2   25.50    4.70
  -9   4  -2   36.50    5.40
  -9   4  -2   19.40    4.70
  -9   4  -2   26.20    6.20
  -9   4  -2   25.80    4.90
   9  -4   2   36.80    7.30
   9  -4   2   23.80    6.40
 -10   4  -2   -2.30    4.40
 -10   4  -2    2.50    5.90
 -10   4  -2    2.30    4.30
 -10   4  -2    0.40    4.90
  10  -4   2   -2.40    6.40
 -11   4  -2   22.20    7.20
 -11   4  -2    8.70    5.00
  11  -4   2   17.70    7.50
 -12   4  -2    2.50    5.60
  12  -4   2  -11.50    7.80
 -13   4  -2    3.30    6.30
  16   3  -2   -3.40    7.40
 -16  -3   2   11.00    6.80
 -16  -3   2   -0.50    6.50
  15   3  -2   10.50    6.80
 -15  -3   2   12.30    6.60
 -15  -3   2    2.20    6.10
  14   3  -2   -8.50    5.60
 -14  -3   2   -1.90    5.40
 -14  -3   2   -7.40    5.30
  13   3  -2   16.00    6.80
  13   3  -2   27.10    6.10
  13   3  -2    7.30    6.80
 -13  -3   2   20.30    5.20
 -13  -3   2   15.90    9.20
 -13  -3   2   14.30    6.00
  12   3  -2  192.38   11.50
  12   3  -2  176.98   12.70
  12   3  -2  158.88   12.60
 -12  -3   2  198.58   15.80
 -12  -3   2  199.48   11.20
 -12  -3   2  197.68   10.70
 -12  -3   2  164.08    9.50
  11   3  -2   -6.80    4.60
  11   3  -2    6.20    5.30
  11   3  -2    3.40    4.40
  11   3  -2    4.40    4.70
 -11  -3   2    3.10    3.50
 -11  -3   2   -2.00    2.90
 -11  -3   2    3.30    7.30
 -11  -3   2    0.30    4.10
  10   3  -2  184.38   11.50
  10   3  -2  171.68   11.20
  10   3  -2  159.78    9.50
  10   3  -2  174.98   11.20
 -10  -3   2  170.28    9.70
 -10  -3   2  177.68    8.70
 -10  -3   2  165.28   13.20
 -10  -3   2  166.08    9.30
   9   3  -2   13.10    3.80
   9   3  -2   21.80    5.30
   9   3  -2   22.60    4.60
   9   3  -2   14.10    4.20
  -9  -3   2   26.20    3.60
  -9  -3   2   13.00    3.90
  -9  -3   2   14.00    6.90
  -9  -3   2   17.80    3.10
   8   3  -2  469.15   21.80
   8   3  -2  457.65   21.00
   8   3  -2  487.35   19.80
   8   3  -2  462.75   19.10
  -8  -3   2  462.85   22.70
  -8  -3   2  483.15   19.20
  -8  -3   2  491.15   18.40
  -8  -3   2  446.46   18.40
   7   3  -2   95.39    4.50
   7   3  -2   97.59    6.60
   7   3  -2   79.89    5.70
   7   3  -2   87.69    6.40
   7   3  -2   86.29    7.40
  -7  -3   2   84.89    6.50
  -7  -3   2   84.09    5.80
  -7  -3   2   73.89    7.90
  -7  -3   2   77.99    5.20
  -7  -3   2   94.59    6.50
  -7  -3   2   84.09    4.90
   6   3  -2   28.20    4.50
   6   3  -2   23.20    3.00
   6   3  -2   22.00    3.40
   6   3  -2   23.30    3.10
   6   3  -2   20.70    3.10
  -6  -3   2   22.80    3.30
  -6  -3   2   24.40    5.40
  -6  -3   2   22.10    3.30
  -6  -3   2   18.90    2.50
  -6  -3   2   29.40    2.50
  -6  -3   2   26.10    3.20
   5   3  -2  835.62   30.30
   5   3  -2  824.22   30.60
   5   3  -2  881.71   31.80
   5   3  -2  782.72   32.40
  -5  -3   2  832.42   32.20
  -5  -3   2  803.02   30.50
  -5  -3   2  823.62   29.50
  -5  -3   2  838.92   31.00
  -5  -3   2  823.72   34.50
   4   3  -2  188.58    8.50
   4   3  -2  190.38    8.10
   4   3  -2  185.68    8.20
   4   3  -2  195.68    8.40
   4   3  -2  200.98    7.90
  -4  -3   2  187.88   10.10
  -4  -3   2  203.78    8.60
  -4  -3   2  178.18    7.40
  -4  -3   2  195.88    7.90
  -4  -3   2  183.58    8.60
  -4  -3   2  180.88    8.10
  -4  -3   2  192.18    8.20
   3   3  -2   12.50    1.50
   3   3  -2    9.90    1.80
   3   3  -2   13.30    1.80
   3   3  -2   13.00    2.00
  -3  -3   2   14.30    1.50
  -3  -3   2   15.90    1.80
  -3  -3   2   14.70    2.20
  -3  -3   2   16.20    1.40
  -3  -3   2   15.10    2.90
  -3  -3   2   14.10    1.80
  -3  -3   2   18.30    2.20
   2   3  -2  553.74   20.60
   2   3  -2  596.34   20.70
   2   3  -2  569.34   21.50
  -2  -3   2  558.04   20.40
  -2  -3   2  560.24   20.90
  -2  -3   2  556.84   23.00
  -2  -3   2  574.54   20.70
  -2  -3   2  543.95   19.60
  -2  -3   2  565.04   21.50
  -2  -3   2  543.45   20.40
   1   3  -2  874.71   30.60
   1   3  -2  882.31   30.60
   1   3  -2  854.11   29.90
   1   3  -2  835.02   32.00
  -1  -3   2  854.01   30.80
  -1  -3   2  804.72   30.00
  -1  -3   2  891.91   30.80
  -1  -3   2  839.72   33.80
  -1  -3   2  834.62   32.00
  -1  -3   2  861.81   29.90
   0   3  -2    3.50    0.90
   0   3  -2    4.60    1.00
   0  -3   2    3.70    1.10
   0  -3   2    3.60    0.90
   0  -3   2    4.40    0.90
   0  -3   2    4.20    1.30
   0  -3   2    4.60    1.20
   0  -3   2    3.00    0.90
   0  -3   2    4.50    1.60
  -1   3  -2  104.59    5.30
  -1   3  -2  110.79    5.00
  -1   3  -2  112.59    4.70
   1  -3   2  114.89    4.30
   1  -3   2  101.29    4.10
   1  -3   2  114.39    4.70
   1  -3   2  102.69    4.90
   1  -3   2  104.39    4.80
   1  -3   2  107.39    5.00
  -2   3  -2   65.69    3.80
  -2   3  -2   63.29    3.50
  -2   3  -2   57.89    4.00
   2  -3   2   67.49    3.50
   2  -3   2   66.19    4.00
   2  -3   2   64.09    3.80
   2  -3   2   62.59    3.60
   2  -3   2   66.39    4.30
  -3   3  -2  798.42   32.40
  -3   3  -2  831.42   29.70
  -3   3  -2  841.22   31.90
  -3   3  -2  856.41   33.70
   3  -3   2  833.42   30.30
   3  -3   2  841.62   30.30
   3  -3   2  783.52   32.50
  -4   3  -2   13.00    2.40
  -4   3  -2   16.00    3.10
  -4   3  -2   19.10    2.60
  -4   3  -2   18.80    2.50
  -4   3  -2   19.70    3.10
  -4   3  -2   15.00    3.20
   4  -3   2   18.20    3.00
   4  -3   2   18.30    2.60
   4  -3   2   16.30    3.10
  -5   3  -2  309.17   13.30
  -5   3  -2  321.97   14.40
  -5   3  -2  306.07   12.80
  -5   3  -2  309.97   14.60
  -5   3  -2  286.07   13.60
  -5   3  -2  314.87   12.80
   5  -3   2  314.77   14.60
   5  -3   2  323.37   14.00
   5  -3   2  313.47   13.20
  -6   3  -2   13.10    3.50
  -6   3  -2    3.60    3.30
  -6   3  -2    2.30    2.70
  -6   3  -2    8.50    2.90
  -6   3  -2    5.70    2.70
   6  -3   2    2.60    3.40
   6  -3   2    8.40    3.00
   6  -3   2    2.20    3.50
  -7   3  -2  152.98    9.20
  -7   3  -2  180.58   10.40
  -7   3  -2  167.88    8.50
  -7   3  -2  150.38    8.90
  -7   3  -2  149.09    8.50
   7  -3   2  183.98   10.60
   7  -3   2  152.58    6.50
   7  -3   2  159.48   10.20
   7  -3   2  141.79    6.70
   7  -3   2  157.48    9.20
  -8   3  -2  160.08    9.20
  -8   3  -2  153.68   10.10
  -8   3  -2  154.78    9.00
  -8   3  -2  164.78    9.50
  -8   3  -2  144.79    8.60
   8  -3   2  144.09    7.20
   8  -3   2  143.59   10.30
   8  -3   2  160.28    6.80
   8  -3   2  141.19   10.80
   8  -3   2  167.28   11.10
  -9   3  -2    0.80    3.70
  -9   3  -2    2.00    4.30
  -9   3  -2    1.50    4.90
  -9   3  -2   -0.20    3.90
  -9   3  -2   -0.80    3.80
   9  -3   2   -0.40    2.40
   9  -3   2   -2.70    5.20
   9  -3   2   -1.40    2.80
   9  -3   2   -1.50    4.60
   9  -3   2   -2.50    4.70
 -10   3  -2   11.30    4.60
 -10   3  -2    7.70    5.60
 -10   3  -2    8.00    4.20
 -10   3  -2   15.30    5.40
  10  -3   2    5.40    2.80
  10  -3   2    2.20    3.20
  10  -3   2    1.20    5.90
 -11   3  -2    2.80    4.30
 -11   3  -2   -3.00    4.40
 -11   3  -2    5.70    6.00
 -11   3  -2    2.00    5.20
  11  -3   2    0.70    3.00
  11  -3   2   -5.20    3.30
  11  -3   2    6.70    6.20
 -12   3  -2   -5.00    4.30
 -12   3  -2    8.30    5.50
  12  -3   2   -7.30    3.10
  12  -3   2   10.00    7.30
 -13   3  -2   -0.30    5.20
  13  -3   2   -0.90    7.80
 -14   3  -2    7.10    6.10
  14  -3   2    9.80    9.50
  15   2  -2    0.70    6.20
 -15  -2   2   -6.30    6.00
 -15  -2   2    6.40    6.70
  14   2  -2    5.10    6.00
 -14  -2   2    2.20    5.20
 -14  -2   2    9.20    6.10
  13   2  -2   25.50    6.20
  13   2  -2   20.40    7.00
 -13  -2   2   18.20    5.40
 -13  -2   2   20.70    5.70
 -13  -2   2   17.80   10.00
  12   2  -2   18.20    6.40
  12   2  -2   15.60    5.10
  12   2  -2   24.40    7.20
 -12  -2   2   15.80    8.90
 -12  -2   2   17.50    5.50
 -12  -2   2   18.40    4.80
  11   2  -2   21.00    6.40
  11   2  -2   15.90    4.60
  11   2  -2   27.70    6.20
  11   2  -2   22.20    5.90
 -11  -2   2   20.40    8.50
 -11  -2   2   18.00    3.60
 -11  -2   2   27.70    5.50
 -11  -2   2   28.60    4.80
  10   2  -2   12.50    5.30
  10   2  -2    2.70    5.30
  10   2  -2    2.90    4.30
  10   2  -2    1.90    4.00
 -10  -2   2   14.70    4.40
 -10  -2   2    4.20    7.30
 -10  -2   2    8.10    2.90
 -10  -2   2    4.80    3.80
   9   2  -2  117.19    8.80
   9   2  -2  108.39    7.40
   9   2  -2  115.59    9.60
   9   2  -2  100.79    8.50
  -9  -2   2  119.89    6.50
  -9  -2   2  117.69    7.60
  -9  -2   2  116.59   10.50
  -9  -2   2  132.89    7.60
   8   2  -2   17.00    4.80
   8   2  -2   10.60    4.20
   8   2  -2   19.90    3.60
   8   2  -2   14.60    3.90
  -8  -2   2   11.80    2.50
  -8  -2   2   12.10    3.50
  -8  -2   2   19.60    3.40
  -8  -2   2   15.90    6.40
   7   2  -2  948.61   38.10
   7   2  -2  995.70   39.80
   7   2  -2  949.51   35.20
  -7  -2   2  943.71   35.10
  -7  -2   2  930.21   34.30
  -7  -2   2  957.50   35.20
  -7  -2   2  911.31   39.90
   6   2  -2  287.57   11.80
   6   2  -2  290.77   12.70
   6   2  -2  281.27   14.00
   6   2  -2  253.97   12.90
   6   2  -2  307.77   11.30
  -6  -2   2  279.27   11.40
  -6  -2   2  265.17   11.30
  -6  -2   2  281.97   12.90
  -6  -2   2  285.57   11.90
  -6  -2   2  276.67   14.70
   5   2  -2   60.19    4.60
   5   2  -2   58.89    4.10
   5   2  -2   59.09    4.20
   5   2  -2   74.79    5.80
   5   2  -2   58.79    4.60
  -5  -2   2   62.39    4.80
  -5  -2   2   56.29    4.20
  -5  -2   2   69.79    6.30
  -5  -2   2   60.89    3.70
  -5  -2   2   65.89    3.60
  -5  -2   2   59.79    4.40
   4   2  -2   51.19    4.00
   4   2  -2   59.19    3.70
   4   2  -2   66.39    4.20
   4   2  -2   58.89    3.90
  -4  -2   2   66.89    4.00
  -4  -2   2   60.09    4.30
  -4  -2   2   52.89    3.80
  -4  -2   2   56.19    5.10
  -4  -2   2   57.89    3.20
  -4  -2   2   57.99    3.30
   3   2  -2 7237.88  258.87
   3   2  -2 7045.40  258.37
   3   2  -2 7088.79  245.28
   3   2  -2 6919.41  248.88
  -3  -2   2 6937.11  244.18
  -3  -2   2 6950.40  259.17
  -3  -2   2 7061.89  245.38
  -3  -2   2 6824.82  268.47
  -3  -2   2 6952.30  240.08
  -3  -2   2 6924.71  249.08
   2   2  -2  242.28    9.40
   2   2  -2  242.98    9.50
   2   2  -2  249.48   10.20
   2   2  -2  237.68    9.80
  -2  -2   2  243.28    9.30
  -2  -2   2  246.68    8.90
  -2  -2   2  248.08    9.50
  -2  -2   2  241.18    9.80
  -2  -2   2  250.37   11.40
  -2  -2   2  252.27    9.90
  -2  -2   2  245.18    9.60
   1   2  -2 2905.11  100.99
   1   2  -2 2817.92  100.99
   1   2  -2 2917.81  105.29
   1   2  -2 2866.61  104.99
  -1  -2   2 2935.11  105.19
  -1  -2   2 2696.43  101.19
  -1  -2   2 2708.73   99.09
  -1  -2   2 2901.71   97.79
  -1  -2   2 2807.32   99.69
  -1  -2   2 2672.33  108.99
  -1  -2   2 2914.41  101.29
   0   2  -2  182.68    7.10
   0   2  -2  203.28    7.60
   0  -2   2  209.98    7.70
   0  -2   2  180.58    7.60
   0  -2   2  202.58    7.10
   0  -2   2  196.08    7.10
   0  -2   2  199.58    8.50
   0  -2   2  187.78    7.50
  -1   2  -2 1890.41   71.59
  -1   2  -2 1893.41   71.39
  -1   2  -2 1928.31   66.49
   1  -2   2 1969.10   67.79
   1  -2   2 1892.61   74.19
   1  -2   2 1922.01   66.49
   1  -2   2 1927.71   67.89
   1  -2   2 1872.71   67.69
   1  -2   2 1972.70   66.59
   1  -2   2 1926.61   71.39
   1  -2   2 1952.70   71.69
  -2   2  -2 2293.57   85.39
  -2   2  -2 2207.48   85.09
  -2   2  -2 2254.77   79.29
   2  -2   2 2240.58   80.69
   2  -2   2 2312.17   85.49
   2  -2   2 2435.46   79.59
  -3   2  -2  261.57    9.90
  -3   2  -2  226.28   11.20
  -3   2  -2  246.08   10.50
  -3   2  -2  250.27   10.90
   3  -2   2  247.78   10.40
   3  -2   2  261.77   11.20
   3  -2   2  254.77   10.20
  -4   2  -2  238.18   10.70
  -4   2  -2  252.97   11.30
  -4   2  -2  252.97   11.60
  -4   2  -2  241.48   10.60
   4  -2   2  241.18   10.40
   4  -2   2  255.77   11.60
   4  -2   2  256.47   10.90
  -5   2  -2  547.45   20.60
  -5   2  -2  549.85   22.30
  -5   2  -2  535.15   21.30
  -5   2  -2  539.75   22.00
   5  -2   2  542.95   19.10
   5  -2   2  534.05   19.00
   5  -2   2  503.15   22.40
   5  -2   2  496.85   20.70
   5  -2   2  505.85   20.40
   5  -2   2  470.55   21.90
  -6   2  -2   10.40    3.20
  -6   2  -2   16.20    3.70
  -6   2  -2   15.70    2.80
  -6   2  -2   18.70    3.70
  -6   2  -2   16.00    2.80
   6  -2   2   13.40    3.40
   6  -2   2   19.00    3.10
   6  -2   2   15.70    1.90
   6  -2   2   11.40    3.40
   6  -2   2   15.60    3.50
  -7   2  -2  239.98   12.10
  -7   2  -2  246.38   11.90
  -7   2  -2  255.47   11.40
  -7   2  -2  271.07   12.80
   7  -2   2  260.67   12.80
   7  -2   2  247.58   12.10
   7  -2   2  239.28   13.20
   7  -2   2  262.07   10.10
   7  -2   2  256.97   10.60
   7  -2   2  248.88   12.90
  -8   2  -2   17.20    3.70
  -8   2  -2   16.30    3.70
  -8   2  -2   19.40    4.30
  -8   2  -2   13.60    4.60
  -8   2  -2   18.40    3.90
   8  -2   2   17.40    3.40
   8  -2   2    9.10    4.40
   8  -2   2    9.80    4.30
   8  -2   2    9.70    4.90
   8  -2   2    9.10    2.50
  -9   2  -2   16.50    4.10
  -9   2  -2   12.40    4.00
  -9   2  -2   17.40    4.80
  -9   2  -2   18.40    5.10
   9  -2   2   23.30    5.10
   9  -2   2   14.70    5.10
   9  -2   2   20.80    5.60
   9  -2   2   26.00    4.20
   9  -2   2   19.50    3.10
 -10   2  -2    6.90    4.30
 -10   2  -2    7.60    5.10
 -10   2  -2    4.70    4.00
 -10   2  -2   -0.70    4.90
  10  -2   2    0.70    5.60
  10  -2   2    3.80    3.10
  10  -2   2   20.40    6.20
  10  -2   2    2.40    3.90
  10  -2   2   10.00    5.40
 -11   2  -2    4.60    4.80
 -11   2  -2    4.80    6.30
 -11   2  -2   -0.60    4.40
 -11   2  -2    5.70    4.60
  11  -2   2    2.90    6.40
  11  -2   2   -1.10    3.50
  11  -2   2    0.00    5.50
 -12   2  -2   12.20    5.00
 -12   2  -2   18.30    5.70
  12  -2   2    2.00    6.50
  12  -2   2   14.50    4.20
 -13   2  -2   54.19    8.20
 -13   2  -2   71.89    7.60
  13  -2   2   48.90    9.80
  13  -2   2   72.29    6.10
 -14   2  -2    7.20    6.40
  14  -2   2   26.50    5.00
  14  -2   2   20.40   10.10
  15   1  -2   22.10    6.80
 -15  -1   2   20.10    6.50
  14   1  -2    4.10    5.90
 -14  -1   2    5.00    5.50
  13   1  -2    4.90    5.40
  13   1  -2    4.00    6.70
 -13  -1   2   19.30    5.90
 -13  -1   2    5.30    5.00
 -13  -1   2    9.30   10.40
  12   1  -2   19.00    5.50
  12   1  -2   27.40    7.00
 -12  -1   2   23.50    9.70
 -12  -1   2   18.70    5.70
 -12  -1   2   25.10    5.40
  11   1  -2  100.29    7.30
  11   1  -2   65.69    8.70
  11   1  -2   84.09    8.80
 -11  -1   2   71.79    7.00
 -11  -1   2  104.69   10.90
 -11  -1   2   79.79    7.30
  10   1  -2   49.10    5.30
  10   1  -2   55.39    7.10
  10   1  -2   67.09    7.60
  10   1  -2   51.69    7.20
 -10  -1   2   50.99    8.50
 -10  -1   2   46.90    5.80
 -10  -1   2   54.09    4.40
 -10  -1   2   48.80    5.40
   9   1  -2   48.50    6.70
   9   1  -2   41.30    4.90
   9   1  -2   48.80    6.20
   9   1  -2   43.10    6.30
  -9  -1   2   47.90    8.00
  -9  -1   2   42.90    5.00
  -9  -1   2   42.60    4.60
  -9  -1   2   45.90    3.80
   8   1  -2  222.98   11.70
   8   1  -2  217.98   10.00
   8   1  -2  194.68   11.70
   8   1  -2  173.58   11.40
  -8  -1   2  197.18   10.00
  -8  -1   2  221.68    9.10
  -8  -1   2  212.78    9.90
  -8  -1   2  185.78   13.00
   7   1  -2    8.00    3.80
   7   1  -2    9.80    1.70
   7   1  -2   16.90    2.90
   7   1  -2   10.40    3.50
   7   1  -2   14.00    3.70
  -7  -1   2    5.50    5.00
  -7  -1   2   13.40    2.20
  -7  -1   2   15.40    2.80
  -7  -1   2   11.10    3.00
   6   1  -2  452.15   17.70
   6   1  -2  460.05   18.80
   6   1  -2  449.66   20.40
   6   1  -2  487.05   17.60
   6   1  -2  447.96   19.70
  -6  -1   2  455.65   17.80
  -6  -1   2  448.46   17.30
  -6  -1   2  431.86   17.30
  -6  -1   2  449.56   19.40
  -6  -1   2  440.16   20.70
   5   1  -2  268.17   10.90
   5   1  -2  262.07   11.60
   5   1  -2  262.07   10.50
   5   1  -2  244.78   12.00
   5   1  -2  257.97   12.90
  -5  -1   2  278.47   10.90
  -5  -1   2  270.57   10.60
  -5  -1   2  260.77   13.20
  -5  -1   2  249.97   11.90
  -5  -1   2  265.87   10.40
   4   1  -2    2.30    1.30
   4   1  -2    0.20    1.70
   4   1  -2    1.50    2.30
   4   1  -2   -0.10    1.70
   4   1  -2    1.00    1.70
  -4  -1   2   -0.50    1.20
  -4  -1   2    2.10    1.80
  -4  -1   2    0.30    1.10
  -4  -1   2    3.50    2.90
  -4  -1   2   -1.10    1.60
   3   1  -2  486.35   18.10
   3   1  -2  486.85   19.50
   3   1  -2  522.15   19.30
   3   1  -2  487.15   18.20
   3   1  -2  518.35   20.90
  -3  -1   2  506.15   18.20
  -3  -1   2  486.75   20.90
  -3  -1   2  474.65   19.40
  -3  -1   2  484.55   17.70
  -3  -1   2  476.25   18.20
   2   1  -2 4107.09  148.69
   2   1  -2 4012.40  143.09
   2   1  -2 4127.89  148.89
   2   1  -2 4076.19  140.89
  -2  -1   2 3971.00  143.39
  -2  -1   2 3888.91  141.19
  -2  -1   2 4061.99  154.68
  -2  -1   2 4078.19  140.29
  -2  -1   2 3961.60  148.49
  -2  -1   2 3858.01  137.99
   1   1  -2  214.78    8.10
   1   1  -2  202.68    7.80
   1   1  -2  212.08    8.70
  -1  -1   2  216.68    7.90
  -1  -1   2  201.78    8.10
  -1  -1   2  203.88    7.70
  -1  -1   2  208.78    9.40
  -1  -1   2  199.48    7.50
  -1  -1   2  208.58    8.30
   0   1  -2  842.62   30.60
   0  -1   2  774.12   28.60
   0  -1   2  834.02   31.60
   0  -1   2  758.32   28.60
   0  -1   2  821.82   28.90
   0  -1   2  798.72   27.90
  -1   1  -2  108.89    4.50
  -1   1  -2  103.99    4.20
  -1   1  -2  106.19    4.30
  -1   1  -2  112.19    5.10
  -1   1  -2  101.19    4.00
   1  -1   2  107.29    4.60
   1  -1   2  105.99    4.30
   1  -1   2  110.89    4.60
   1  -1   2  107.19    4.80
   1  -1   2  109.49    4.30
  -2   1  -2 3920.91  143.29
  -2   1  -2 3794.02  143.39
   2  -1   2 3517.15  136.69
   2  -1   2 3942.31  133.29
   2  -1   2 4069.09  137.09
   2  -1   2 3986.50  137.89
   2  -1   2 3810.82  135.39
   2  -1   2 3926.41  143.39
  -3   1  -2 1784.12   69.09
  -3   1  -2 1815.42   63.39
  -3   1  -2 1788.62   66.89
  -3   1  -2 1789.62   66.69
   3  -1   2 1677.43   63.29
   3  -1   2 1813.72   62.49
   3  -1   2 1821.32   63.09
   3  -1   2 1808.72   67.09
   3  -1   2 1753.22   62.89
   3  -1   2 1792.82   63.29
  -4   1  -2  590.54   22.80
  -4   1  -2  553.14   22.30
  -4   1  -2  595.94   21.80
   4  -1   2  535.95   22.50
   4  -1   2  547.55   21.10
   4  -1   2  553.94   20.20
   4  -1   2  551.34   22.90
   4  -1   2  537.45   20.10
  -5   1  -2   40.60    3.70
  -5   1  -2   41.70    3.30
  -5   1  -2   37.50    3.60
  -5   1  -2   47.30    4.00
   5  -1   2   37.40    3.60
   5  -1   2   38.90    2.90
   5  -1   2   36.70    2.70
   5  -1   2   46.10    3.80
   5  -1   2   39.00    3.90
   5  -1   2   42.00    4.20
  -6   1  -2  111.09    6.50
  -6   1  -2  105.29    6.70
  -6   1  -2  101.19    5.80
  -6   1  -2  114.69    6.60
   6  -1   2  109.69    7.20
   6  -1   2  106.39    5.40
   6  -1   2   91.09    6.60
   6  -1   2  104.69    6.50
   6  -1   2  104.69    6.40
   6  -1   2   97.19    4.90
  -7   1  -2   75.59    5.70
  -7   1  -2   75.79    6.10
  -7   1  -2   70.09    4.90
   7  -1   2   79.89    6.30
   7  -1   2   60.49    5.90
   7  -1   2   82.29    6.00
   7  -1   2   61.69    4.20
   7  -1   2   88.49    6.30
   7  -1   2   64.59    4.70
  -8   1  -2   95.89    6.70
  -8   1  -2  103.09    7.70
  -8   1  -2   98.39    6.10
  -8   1  -2  108.39    7.30
   8  -1   2   93.59    7.80
   8  -1   2  111.79    7.50
   8  -1   2   91.79    7.70
   8  -1   2  106.69    5.60
   8  -1   2   89.99    6.20
  -9   1  -2   50.19    5.90
  -9   1  -2   44.30    5.30
  -9   1  -2   49.80    5.40
  -9   1  -2   59.99    6.50
   9  -1   2   66.49    6.40
   9  -1   2   59.29    7.20
   9  -1   2   55.69    6.50
   9  -1   2   60.29    5.40
   9  -1   2   53.39    4.30
 -10   1  -2   65.99    6.40
 -10   1  -2   61.29    6.60
 -10   1  -2   72.99    7.70
 -10   1  -2   54.09    6.20
  10  -1   2   73.89    7.20
  10  -1   2   52.99    7.20
  10  -1   2   75.09    8.30
  10  -1   2   73.59    5.40
 -11   1  -2   40.30    6.00
 -11   1  -2   32.50    5.30
 -11   1  -2   39.00    7.20
  11  -1   2   36.60    6.40
  11  -1   2   24.90    6.90
  11  -1   2   39.10    4.70
 -12   1  -2   15.30    5.70
 -12   1  -2    6.90    4.90
  12  -1   2   -2.90    6.60
  12  -1   2    1.70    4.20
 -13   1  -2    9.30    6.00
 -13   1  -2    5.40    4.80
  13  -1   2   -2.10    4.40
  13  -1   2    6.70    7.30
 -14   1  -2   19.60    6.80
 -14   1  -2   20.90    6.50
  14  -1   2    9.70    5.10
  14  -1   2   32.20    9.90
 -15   1  -2   20.20    6.50
  15  -1   2    7.30    9.30
  15  -1   2   12.50    5.60
  15   0  -2   -2.20    6.10
 -15   0   2    1.70    5.80
  14   0  -2    9.50    5.80
 -14   0   2    4.30    5.50
  13   0  -2    8.00    6.00
  13   0  -2   27.60    7.80
 -13   0   2   12.60    5.50
 -13   0   2   13.50   10.70
  12   0  -2   -3.20    5.70
  12   0  -2    7.80    4.90
 -12   0   2   10.90    5.30
 -12   0   2   22.40    9.20
 -12   0   2    4.90    4.70
  11   0  -2   26.80    6.80
  11   0  -2   22.10    4.80
 -11   0   2   21.90    4.90
 -11   0   2   35.20    9.60
 -11   0   2   24.20    5.30
  10   0  -2   28.30    4.90
  10   0  -2   30.00    6.30
  10   0  -2   37.20    6.70
 -10   0   2   41.30    5.50
 -10   0   2   35.40    5.40
 -10   0   2   41.30    8.40
 -10   0   2   30.20    5.10
   9   0  -2   76.19    8.20
   9   0  -2   92.19    8.20
   9   0  -2   73.09    5.90
   9   0  -2   83.19    7.90
  -9   0   2   92.29    6.70
  -9   0   2   75.59    6.10
  -9   0   2   73.79    4.90
  -9   0   2   87.79    6.90
  -9   0   2   83.69    9.50
   8   0  -2   10.70    3.20
   8   0  -2    9.80    3.90
   8   0  -2    8.90    4.40
   8   0  -2    7.10    4.10
  -8   0   2   10.00    2.30
  -8   0   2    7.10    3.10
  -8   0   2    7.70    5.90
  -8   0   2    4.90    3.20
  -8   0   2    4.50    3.20
   7   0  -2   44.90    5.40
   7   0  -2   59.99    3.70
   7   0  -2   44.60    5.60
   7   0  -2   53.59    6.00
   7   0  -2   59.49    4.50
  -7   0   2   59.69    4.60
  -7   0   2   54.49    3.60
  -7   0   2   65.19    4.70
  -7   0   2   63.29    6.90
   6   0  -2  280.67   11.80
   6   0  -2  305.97   11.70
   6   0  -2  262.17   13.10
   6   0  -2  291.67   13.90
   6   0  -2  273.27   14.10
  -6   0   2  297.67   14.40
  -6   0   2  295.97   12.00
  -6   0   2  263.37   11.70
  -6   0   2  291.77   13.40
  -6   0   2  273.37   11.10
   5   0  -2   85.29    5.80
   5   0  -2   68.19    4.50
   5   0  -2   96.69    4.40
   5   0  -2   67.59    5.40
   5   0  -2   75.09    5.90
  -5   0   2   89.19    5.60
  -5   0   2   60.39    4.40
  -5   0   2   83.49    6.30
  -5   0   2   76.89    4.80
  -5   0   2   81.59    3.90
   4   0  -2  108.79    6.30
   4   0  -2  102.29    6.10
   4   0  -2  105.79    5.20
   4   0  -2  120.69    5.30
   4   0  -2  100.59    6.60
  -4   0   2  106.29    5.40
  -4   0   2  111.59    4.70
  -4   0   2  110.69    7.00
  -4   0   2  114.29    6.20
  -4   0   2  109.99    5.30
   3   0  -2 1689.93   63.69
   3   0  -2 1719.13   62.99
   3   0  -2 1689.13   66.69
   3   0  -2 1686.03   59.89
  -3   0   2 1715.03   59.49
  -3   0   2 1628.84   63.49
  -3   0   2 1698.53   66.09
  -3   0   2 1654.63   58.69
  -3   0   2 1701.63   60.49
   2   0  -2  407.46   15.20
   2   0  -2  421.06   16.30
   2   0  -2  399.36   17.40
   2   0  -2  396.76   15.10
   2   0  -2  422.56   16.40
  -2   0   2  409.86   15.20
  -2   0   2  433.56   15.00
  -2   0   2  415.86   16.30
  -2   0   2  415.46   17.30
  -2   0   2  397.26   14.90
   1   0  -2  148.19    6.10
   1   0  -2  145.69    6.90
   1   0  -2  139.99    5.70
   1   0  -2  139.79    5.60
   1   0  -2  162.98    6.60
  -1   0   2  153.88    7.00
  -1   0   2  151.68    5.60
  -1   0   2  139.59    5.90
  -1   0   2  147.09    5.60
  -1   0   2  143.69    6.10
  -1   0   2  134.69    5.50
   0   0  -2 1323.47   46.90
   0   0  -2 1196.58   46.70
   0   0  -2 1211.28   44.50
   0   0  -2 1259.27   43.70
   0   0   2 1294.87   44.40
   0   0   2 1224.08   43.00
   0   0   2 1316.97   48.60
   0   0   2 1252.17   43.80
   0   0   2 1168.38   46.70
   0   0   2 1232.18   43.80
   0   0   2 1216.18   44.50
  -1   0  -2   77.79    3.40
  -1   0  -2   88.89    4.50
  -1   0  -2   79.79    3.40
  -1   0  -2   93.49    4.10
   1   0   2   80.09    3.30
   1   0   2   78.99    3.40
   1   0   2   79.59    3.70
   1   0   2   77.19    3.50
   1   0   2   81.59    3.90
   1   0   2   80.49    3.50
  -2   0  -2  181.08    7.70
  -2   0  -2  175.58    6.80
  -2   0  -2  182.78    7.40
  -2   0  -2  182.98    7.30
   2   0   2  188.48    6.90
   2   0   2  181.78    7.40
   2   0   2  175.18    7.00
   2   0   2  176.58    7.20
   2   0   2  177.28    7.00
  -3   0  -2 1993.30   77.79
  -3   0  -2 1982.80   71.49
  -3   0  -2 2080.69   78.49
  -3   0  -2 2098.19   75.39
  -3   0  -2 2015.80   75.39
   3   0   2 2108.59   71.69
   3   0   2 2027.40   71.29
   3   0   2 2025.20   75.49
   3   0   2 1890.21   71.29
   3   0   2 2005.30   70.29
   3   0   2 1998.00   71.19
  -4   0  -2  566.94   21.30
  -4   0  -2  573.14   22.00
  -4   0  -2  573.64   22.40
  -4   0  -2  546.15   22.60
   4   0   2  561.94   22.80
   4   0   2  577.04   21.30
   4   0   2  553.14   22.50
   4   0   2  546.05   21.10
   4   0   2  578.94   20.60
   4   0   2  563.54   20.60
   4   0   2  579.44   20.70
  -5   0  -2 2985.20  115.29
  -5   0  -2 2919.21  105.69
  -5   0  -2 3101.39  111.29
  -5   0  -2 3059.59  111.99
   5   0   2 2994.40  104.39
   5   0   2 2952.80  116.39
   5   0   2 3032.50  112.19
   5   0   2 2933.31  105.79
   5   0   2 3027.90  105.39
   5   0   2 2906.91  105.39
  -6   0  -2  909.61   33.10
  -6   0  -2  863.31   35.40
  -6   0  -2  927.41   33.90
  -6   0  -2  883.91   35.00
   6   0   2  887.21   35.20
   6   0   2  866.01   35.80
   6   0   2  879.71   33.00
   6   0   2  911.91   32.30
   6   0   2  846.12   33.20
   6   0   2  862.41   32.10
  -7   0  -2  151.38    8.40
  -7   0  -2  149.69    8.30
  -7   0  -2  161.98    7.50
   7   0   2  154.18    8.80
   7   0   2  148.39    7.10
   7   0   2  146.99    7.40
   7   0   2  168.58    8.60
   7   0   2  156.38    9.30
  -8   0  -2  124.89    8.10
  -8   0  -2  141.09    6.90
  -8   0  -2  131.89    8.30
   8   0   2  132.19    6.70
   8   0   2  111.89    8.50
   8   0   2  126.09    8.10
   8   0   2  126.39    8.40
   8   0   2  130.49    7.20
  -9   0  -2   14.70    5.10
  -9   0  -2   17.90    3.70
  -9   0  -2   23.70    4.70
   9   0   2    7.70    4.40
   9   0   2   21.90    4.40
   9   0   2   16.10    3.40
   9   0   2   12.60    4.90
   9   0   2   14.10    3.90
 -10   0  -2   -0.10    3.50
 -10   0  -2   11.70    5.20
 -10   0  -2    1.70    4.20
  10   0   2    7.60    5.10
  10   0   2    8.70    4.50
  10   0   2    0.50    3.10
  10   0   2    9.10    4.40
 -11   0  -2   43.20    7.00
 -11   0  -2   52.69    5.80
 -11   0  -2   47.70    6.20
  11   0   2   54.39    5.20
  11   0   2   61.49    6.80
  11   0   2   57.39    7.50
  11   0   2   38.10    7.50
 -12   0  -2    2.90    4.50
 -12   0  -2    6.70    5.10
  12   0   2   -3.80    4.00
  12   0   2   -7.30    6.10
 -13   0  -2    9.20    6.40
 -13   0  -2    7.00    5.20
  13   0   2    7.20    5.00
  13   0   2    3.90    7.40
 -14   0  -2   -1.90    6.30
 -14   0  -2    8.80    5.20
  14   0   2    6.30    5.50
  14   0   2   -0.20    7.30
 -15   0  -2   83.69    9.20
 -15   0  -2   56.39    8.30
  15   0   2   56.69   11.60
  15   0   2   55.09    7.20
  14  -1  -2    3.70    5.70
 -14   1   2   -4.20    6.10
  13  -1  -2    8.80    5.60
  13  -1  -2    4.50    7.50
 -13   1   2    4.90    5.70
 -13   1   2   -2.70    9.80
  12  -1  -2    8.40    6.90
  12  -1  -2   -0.20    4.90
 -12   1   2    4.50    4.60
 -12   1   2   -8.50    9.60
  11  -1  -2   64.69    6.20
  11  -1  -2   72.29    8.70
 -11   1   2   63.59   10.80
 -11   1   2   65.09    6.70
 -11   1   2   61.49    6.90
  10  -1  -2   13.00    4.50
  10  -1  -2   11.40    5.20
 -10   1   2   13.60    4.30
 -10   1   2   10.40    7.80
 -10   1   2    8.10    4.00
   9  -1  -2   29.90    4.30
   9  -1  -2   21.00    5.50
   9  -1  -2   35.20    6.60
  -9   1   2   26.80    4.80
  -9   1   2   39.40    7.30
  -9   1   2   32.30    5.00
  -9   1   2   29.90    4.60
   8  -1  -2  214.78   13.00
   8  -1  -2  220.88   13.30
   8  -1  -2  254.17   10.50
  -8   1   2  225.18   10.60
  -8   1   2  219.98   11.70
  -8   1   2  209.48   13.70
  -8   1   2  206.48   10.70
   7  -1  -2  350.16   17.40
   7  -1  -2  360.86   17.60
   7  -1  -2  358.16   14.60
   7  -1  -2  393.06   16.20
   7  -1  -2  344.37   14.40
   7  -1  -2  338.17   16.50
  -7   1   2  345.37   14.50
  -7   1   2  339.87   14.70
  -7   1   2  356.56   15.90
  -7   1   2  344.77   17.70
   6  -1  -2  434.66   19.90
   6  -1  -2  480.65   18.40
   6  -1  -2  498.55   19.10
   6  -1  -2  458.65   21.10
   6  -1  -2  495.05   21.60
   6  -1  -2  490.75   19.60
  -6   1   2  467.25   18.60
  -6   1   2  490.45   20.10
  -6   1   2  477.45   21.80
  -6   1   2  465.25   18.40
   5  -1  -2  144.19    6.50
   5  -1  -2  133.09    8.30
   5  -1  -2  111.59    7.80
   5  -1  -2  146.79    6.70
  -5   1   2  142.29    8.00
  -5   1   2  137.59    7.20
  -5   1   2  130.59    8.60
  -5   1   2  128.69    6.60
  -5   1   2  138.29    6.50
   4  -1  -2  558.74   24.00
   4  -1  -2  594.54   22.80
   4  -1  -2  582.74   21.60
   4  -1  -2  551.64   24.70
  -4   1   2  594.14   21.60
  -4   1   2  592.94   21.50
  -4   1   2  591.24   23.30
  -4   1   2  581.84   24.70
  -4   1   2  612.94   23.90
   3  -1  -2  278.37   11.30
   3  -1  -2  302.77   13.50
   3  -1  -2  304.17   13.00
   3  -1  -2  323.17   12.10
  -3   1   2  305.87   12.80
  -3   1   2  265.07   11.20
  -3   1   2  283.07   12.30
  -3   1   2  300.07   11.20
  -3   1   2  275.07   13.20
  -3   1   2  303.57   10.90
   2  -1  -2  574.74   20.70
   2  -1  -2  548.15   21.90
   2  -1  -2  605.94   22.10
   2  -1  -2  532.45   22.30
   2  -1  -2  610.94   23.50
  -2   1   2  553.54   20.30
  -2   1   2  553.04   22.00
  -2   1   2  589.04   23.30
  -2   1   2  567.74   20.50
  -2   1   2  551.04   22.30
  -2   1   2  575.44   20.60
  -2   1   2  557.84   20.40
   1  -1  -2    3.30    0.90
   1  -1  -2    1.50    1.40
   1  -1  -2    3.00    0.60
   1  -1  -2    0.10    1.30
  -1   1   2    2.50    1.10
  -1   1   2    0.90    0.80
  -1   1   2    2.60    0.90
  -1   1   2    0.30    1.50
  -1   1   2    2.00    0.60
   0  -1  -2    5.90    1.70
   0  -1  -2    6.10    0.80
   0  -1  -2    5.00    0.90
   0  -1  -2    7.10    0.70
   0  -1  -2    3.40    1.20
   0  -1  -2    4.70    0.70
   0   1   2    5.70    0.70
   0   1   2    7.40    0.70
   0   1   2    6.90    1.40
   0   1   2    6.40    0.80
   0   1   2    6.70    0.90
  -1  -1  -2 1827.22   64.39
  -1  -1  -2 1830.52   67.69
  -1  -1  -2 1944.51   69.89
  -1  -1  -2 1743.53   64.69
  -1  -1  -2 1727.63   67.39
  -1  -1  -2 1818.92   62.69
  -1  -1  -2 1776.72   70.59
   1   1   2 1796.42   62.59
   1   1   2 1759.92   67.29
   1   1   2 1884.81   70.59
   1   1   2 1878.91   64.29
   1   1   2 1853.51   63.69
   1   1   2 1731.13   64.79
   1   1   2 1781.72   62.79
   1   1   2 1870.51   69.99
   1   1   2 1801.72   64.39
  -2  -1  -2  261.37    9.80
  -2  -1  -2  244.78    9.50
  -2  -1  -2  262.97   10.00
  -2  -1  -2  270.57   10.60
  -2  -1  -2  257.67   10.20
   2   1   2  260.47   10.30
   2   1   2  258.47    9.60
   2   1   2  255.67    9.90
  -3  -1  -2   34.20    2.20
  -3  -1  -2   47.30    2.90
  -3  -1  -2   49.99    2.60
  -3  -1  -2   48.50    3.70
  -3  -1  -2   46.10    3.30
  -3  -1  -2   45.50    2.40
   3   1   2   43.50    2.10
   3   1   2   44.90    2.90
   3   1   2   46.10    3.10
   3   1   2   50.39    2.90
   3   1   2   50.29    2.70
   3   1   2   42.70    2.70
  -4  -1  -2   12.80    2.00
  -4  -1  -2    9.80    2.10
  -4  -1  -2   12.70    1.50
  -4  -1  -2   13.30    1.60
  -4  -1  -2   11.60    2.00
   4   1   2    9.50    1.90
   4   1   2   13.20    1.50
   4   1   2    9.20    1.90
   4   1   2   11.20    1.70
   4   1   2    7.70    1.70
   4   1   2   11.90    1.40
  -5  -1  -2  633.14   27.00
  -5  -1  -2  669.13   25.40
  -5  -1  -2  699.23   26.10
  -5  -1  -2  692.83   26.90
   5   1   2  637.14   25.00
   5   1   2  702.63   25.20
   5   1   2  707.33   27.10
   5   1   2  720.93   25.00
   5   1   2  694.53   25.40
   5   1   2  658.73   27.20
   5   1   2  685.73   25.70
  -6  -1  -2  161.28    8.00
  -6  -1  -2  141.49    7.50
  -6  -1  -2  155.48    7.70
  -6  -1  -2  140.59    6.80
   6   1   2  142.59    6.80
   6   1   2  166.98    7.10
   6   1   2  157.78    8.10
   6   1   2  145.49    7.40
   6   1   2  137.79    8.10
   6   1   2  147.39    6.90
  -7  -1  -2  279.47   12.40
  -7  -1  -2  273.77   13.00
  -7  -1  -2  268.57   12.50
  -7  -1  -2  293.17   11.30
   7   1   2  296.97   11.60
   7   1   2  271.97   12.50
   7   1   2  244.18   13.00
   7   1   2  268.47   12.70
   7   1   2  256.67   11.30
  -8  -1  -2  217.08   10.60
  -8  -1  -2  197.58   10.50
   8   1   2  210.48    9.80
   8   1   2  213.38   11.50
   8   1   2  192.98    9.30
   8   1   2  208.08   10.90
   8   1   2  207.98   10.50
  -9  -1  -2   56.29    5.30
  -9  -1  -2   51.09    5.80
   9   1   2   35.10    5.30
   9   1   2   35.20    5.60
   9   1   2   39.60    4.20
   9   1   2   51.39    4.90
   9   1   2   54.09    5.30
 -10  -1  -2   69.09    6.40
 -10  -1  -2   65.49    7.30
 -10  -1  -2   68.59    5.70
  10   1   2   60.19    7.20
  10   1   2   58.99    5.20
  10   1   2   68.29    6.30
  10   1   2   46.40    6.80
 -11  -1  -2   30.50    7.00
 -11  -1  -2   13.40    5.00
 -11  -1  -2   19.90    4.70
  11   1   2   25.30    5.80
  11   1   2   22.80    5.30
  11   1   2   15.80    5.50
  11   1   2   28.30    4.60
 -12  -1  -2   35.90    6.60
 -12  -1  -2   32.30    5.70
  12   1   2   33.20    5.20
  12   1   2   27.40    7.40
 -13  -1  -2   34.60    6.80
 -13  -1  -2   43.40    6.20
  13   1   2   39.00    8.70
  13   1   2   46.10    6.10
 -14  -1  -2   30.20    6.60
 -14  -1  -2   29.40    7.00
  14   1   2   21.90    6.20
  14   1   2   21.70    8.80
 -15  -1  -2    9.90    6.40
 -15  -1  -2    1.70    5.90
  15   1   2    7.60    6.10
  15   1   2    6.50    9.00
 -16  -1  -2   -0.50    6.20
 -16  -1  -2   -6.30    7.10
  16   1   2    3.40    6.10
  16   1   2  -11.70    8.90
  14  -2  -2    9.10    5.80
 -14   2   2    8.50    6.20
  13  -2  -2   13.30    8.00
  13  -2  -2    2.20    5.30
 -13   2   2   -0.40    5.30
  12  -2  -2   16.00    5.50
  12  -2  -2    4.80    8.00
 -12   2   2   24.00    6.00
 -12   2   2    9.00    9.50
  11  -2  -2   -1.30    6.40
  11  -2  -2   -0.70    4.20
 -11   2   2    5.50    8.70
 -11   2   2    1.60    4.20
  10  -2  -2   -1.10    3.80
  10  -2  -2   -7.00    5.20
 -10   2   2   -2.40    3.90
 -10   2   2   -4.80    3.90
 -10   2   2    0.70    3.80
 -10   2   2   -5.50    6.90
   9  -2  -2   -0.30    4.50
   9  -2  -2    0.30    3.40
   9  -2  -2    4.10    4.70
  -9   2   2    2.80    6.20
  -9   2   2   -1.40    3.50
  -9   2   2    3.90    4.00
  -9   2   2    6.10    3.70
  -9   2   2    0.90    3.80
   8  -2  -2   19.50    5.10
   8  -2  -2   15.80    4.90
   8  -2  -2   27.80    3.80
  -8   2   2   20.30    4.30
  -8   2   2   20.80    3.70
  -8   2   2   17.40    6.60
  -8   2   2   24.00    4.10
  -8   2   2   17.70    4.10
   7  -2  -2    6.40    2.90
   7  -2  -2    3.70    2.70
   7  -2  -2    6.60    3.80
   7  -2  -2    5.50    4.40
   7  -2  -2   -1.70    3.60
  -7   2   2    6.20    3.10
  -7   2   2    2.10    2.90
  -7   2   2    3.30    2.80
  -7   2   2    4.10    4.60
  -7   2   2   -0.10    2.90
   6  -2  -2   28.70    4.40
   6  -2  -2   22.80    2.90
   6  -2  -2   31.00    4.30
   6  -2  -2   28.90    4.80
   6  -2  -2   39.00    3.70
  -6   2   2   28.50    3.60
  -6   2   2   24.50    5.20
  -6   2   2   27.80    3.20
  -6   2   2   33.10    3.80
  -6   2   2   23.30    3.90
   5  -2  -2    6.60    2.10
   5  -2  -2    4.90    2.90
   5  -2  -2    7.80    2.40
   5  -2  -2    8.40    3.10
   5  -2  -2    3.10    3.40
  -5   2   2    6.70    2.30
  -5   2   2    2.60    2.70
  -5   2   2    3.40    2.30
  -5   2   2    4.60    3.30
  -5   2   2    7.70    2.20
  -5   2   2    4.70    2.50
   4  -2  -2  261.77   10.80
   4  -2  -2  243.58    9.90
   4  -2  -2  224.68   11.70
   4  -2  -2  244.28   10.90
  -4   2   2  249.97   11.80
  -4   2   2  261.07    9.80
  -4   2   2  234.78   10.30
  -4   2   2  249.08   12.30
  -4   2   2  228.78   11.00
  -4   2   2  251.57   10.30
   3  -2  -2    9.90    2.80
   3  -2  -2    8.10    2.00
   3  -2  -2    9.90    2.40
   3  -2  -2    3.80    1.50
  -3   2   2    5.20    1.70
  -3   2   2    3.90    1.50
  -3   2   2    4.10    1.60
  -3   2   2    5.40    2.10
  -3   2   2    9.70    2.90
   2  -2  -2   30.00    3.00
   2  -2  -2   37.60    2.90
   2  -2  -2   31.70    2.30
   2  -2  -2   34.00    2.80
   2  -2  -2   35.80    3.40
  -2   2   2   32.40    1.90
  -2   2   2   29.90    2.30
  -2   2   2   34.00    3.00
  -2   2   2   31.50    2.60
  -2   2   2   33.70    2.40
  -2   2   2   30.50    3.10
   1  -2  -2  375.36   15.00
   1  -2  -2  392.76   15.20
   1  -2  -2  382.26   16.20
   1  -2  -2  382.96   14.10
  -1   2   2  381.56   15.90
  -1   2   2  371.66   14.00
  -1   2   2  385.66   15.50
  -1   2   2  377.86   13.80
  -1   2   2  369.96   15.00
   0  -2  -2 1242.58   43.40
   0  -2  -2 1182.18   43.70
   0  -2  -2 1189.08   42.50
   0  -2  -2 1237.58   43.80
   0  -2  -2 1158.18   45.70
   0  -2  -2 1269.17   48.20
   0  -2  -2 1298.57   46.10
   0   2   2 1211.68   43.70
   0   2   2 1217.58   45.70
   0   2   2 1218.08   42.40
   0   2   2 1267.47   47.70
   0   2   2 1171.18   42.50
  -1  -2  -2   50.29    2.90
  -1  -2  -2   44.50    2.80
  -1  -2  -2   47.40    2.50
  -1  -2  -2   45.80    2.10
  -1  -2  -2   42.60    2.60
  -1  -2  -2   47.90    2.30
  -1  -2  -2   48.50    2.60
   1   2   2   52.19    2.80
   1   2   2   45.30    2.30
   1   2   2   47.60    2.10
   1   2   2   49.60    2.80
   1   2   2   45.70    2.30
   1   2   2   49.40    2.80
   1   2   2   51.29    2.50
  -2  -2  -2 2194.48   79.49
  -2  -2  -2 2150.48   83.09
  -2  -2  -2 2175.78   77.39
  -2  -2  -2 2198.38   79.99
  -2  -2  -2 2235.48   78.69
  -2  -2  -2 2376.46   83.49
   2   2   2 2269.97   79.89
   2   2   2 2323.87   87.09
   2   2   2 2269.37   77.29
   2   2   2 2214.18   78.79
   2   2   2 2182.68   83.19
   2   2   2 2207.78   79.19
   2   2   2 2256.57   79.59
   2   2   2 2323.17   86.39
  -3  -2  -2   10.10    1.90
  -3  -2  -2    7.70    1.60
  -3  -2  -2    9.60    1.40
  -3  -2  -2    3.50    1.90
  -3  -2  -2   13.30    1.30
   3   2   2   10.00    1.40
   3   2   2    8.40    1.30
   3   2   2    7.40    1.60
   3   2   2    8.40    1.60
   3   2   2   13.40    1.20
  -4  -2  -2   15.10    2.30
  -4  -2  -2   14.50    1.70
  -4  -2  -2   12.90    1.90
  -4  -2  -2   18.30    1.60
  -4  -2  -2   10.10    1.90
   4   2   2   12.80    1.40
   4   2   2   15.60    1.50
   4   2   2   12.10    1.90
   4   2   2   15.00    2.00
   4   2   2   11.70    1.90
  -5  -2  -2  451.35   18.30
  -5  -2  -2  475.45   18.30
  -5  -2  -2  471.75   19.10
  -5  -2  -2  532.35   19.30
   5   2   2  469.35   19.30
   5   2   2  459.15   18.00
   5   2   2  499.55   19.20
   5   2   2  452.95   18.00
   5   2   2  450.25   18.00
  -6  -2  -2  140.99    7.20
  -6  -2  -2  124.19    7.10
  -6  -2  -2  117.49    7.00
   6   2   2  139.49    6.60
   6   2   2  130.79    6.50
   6   2   2  135.59    7.40
   6   2   2  130.29    6.50
   6   2   2  135.49    7.20
  -7  -2  -2  842.82   33.20
  -7  -2  -2  816.62   31.10
  -7  -2  -2  812.12   32.80
   7   2   2  835.32   33.10
   7   2   2  771.62   30.50
   7   2   2  869.21   30.90
   7   2   2  830.62   33.10
   7   2   2  789.52   30.80
  -8  -2  -2    9.80    3.50
  -8  -2  -2    8.50    3.80
   8   2   2   15.80    2.90
   8   2   2   10.50    2.60
   8   2   2   10.50    3.40
   8   2   2   10.50    2.90
   8   2   2   11.60    3.00
   8   2   2    3.50    3.10
  -9  -2  -2  217.18   11.20
  -9  -2  -2  202.48   10.40
   9   2   2  205.18    9.80
   9   2   2  194.48    9.60
   9   2   2  185.58   10.20
   9   2   2  188.88   10.80
   9   2   2  185.78   11.30
   9   2   2  193.88    9.90
 -10  -2  -2   30.80    6.10
 -10  -2  -2   33.00    5.20
  10   2   2   32.50    4.80
  10   2   2   32.10    4.50
  10   2   2   32.40    5.40
  10   2   2   22.60    5.20
 -11  -2  -2   34.60    7.00
 -11  -2  -2   26.40    4.60
 -11  -2  -2   43.90    6.10
  11   2   2   38.60    5.20
  11   2   2   25.50    5.90
  11   2   2   23.30    5.60
  11   2   2   29.60    4.80
 -12  -2  -2   65.69    7.40
 -12  -2  -2   72.99    6.60
  12   2   2   53.99    7.70
  12   2   2   65.39    6.30
 -13  -2  -2   17.70    5.00
 -13  -2  -2   19.20    5.80
  13   2   2   15.70    6.70
  13   2   2   11.90    4.90
 -14  -2  -2   -1.60    5.30
 -14  -2  -2    1.60    5.80
  14   2   2    1.80    5.20
  14   2   2   -4.40    7.20
 -15  -2  -2   -0.30    6.20
 -15  -2  -2   -1.80    5.70
  15   2   2    1.80    5.90
  15   2   2    4.00    8.50
 -16  -2  -2   13.70    7.30
 -16  -2  -2   -1.20    6.10
  16   2   2   11.90    9.80
  16   2   2    1.00    6.40
  13  -3  -2   13.70    5.70
  13  -3  -2   14.10    8.60
 -13   3   2   -0.40    5.70
  12  -3  -2   20.00    8.30
  12  -3  -2   15.80    5.30
 -12   3   2    9.70    6.10
 -12   3   2   26.90    9.90
  11  -3  -2   47.90    5.40
  11  -3  -2   25.30    8.20
 -11   3   2   52.49   10.00
 -11   3   2   32.30    5.80
  10  -3  -2   79.09    9.90
  10  -3  -2   80.09    6.50
 -10   3   2   68.79    7.20
 -10   3   2   88.29   10.60
 -10   3   2   93.39    7.90
   9  -3  -2    3.70    3.50
   9  -3  -2    6.10    5.50
  -9   3   2   10.50    4.10
  -9   3   2    5.60    3.80
  -9   3   2   -2.60    6.30
   8  -3  -2  206.38   13.80
   8  -3  -2  194.68   14.10
   8  -3  -2  234.78   10.70
  -8   3   2  244.38   12.70
  -8   3   2  239.18   11.50
  -8   3   2  244.68   10.90
  -8   3   2  255.07   12.20
  -8   3   2  238.68   14.80
   7  -3  -2   37.10    3.80
   7  -3  -2   38.60    4.40
   7  -3  -2   33.20    5.80
   7  -3  -2   35.70    5.70
  -7   3   2   31.00    5.90
  -7   3   2   34.40    4.00
  -7   3   2   27.30    4.00
  -7   3   2   31.30    4.20
  -7   3   2   31.40    4.40
   6  -3  -2   44.30    3.60
   6  -3  -2   49.70    6.20
   6  -3  -2   42.00    5.60
   6  -3  -2   48.90    4.70
   6  -3  -2   44.60    5.00
  -6   3   2   42.00    4.30
  -6   3   2   48.90    4.00
  -6   3   2   54.99    4.90
  -6   3   2   42.30    5.80
  -6   3   2   45.10    4.30
   5  -3  -2  125.79    7.00
   5  -3  -2   99.59    7.50
   5  -3  -2   96.39    5.20
  -5   3   2  105.49    5.90
  -5   3   2   92.59    6.30
  -5   3   2   91.49    5.20
  -5   3   2   95.39    6.00
   4  -3  -2  475.35   19.60
   4  -3  -2  505.85   20.40
   4  -3  -2  526.05   21.70
   4  -3  -2  505.25   22.20
   4  -3  -2  484.55   18.70
  -4   3   2  491.95   19.20
  -4   3   2  525.35   22.10
  -4   3   2  475.25   20.50
  -4   3   2  487.95   18.40
  -4   3   2  513.95   21.50
   3  -3  -2   12.10    3.00
   3  -3  -2    8.40    2.20
   3  -3  -2   11.10    1.80
   3  -3  -2    8.50    2.50
   3  -3  -2   13.00    2.80
  -3   3   2   10.50    2.10
  -3   3   2   11.50    1.60
  -3   3   2   14.90    2.90
  -3   3   2   10.30    2.20
  -3   3   2   13.60    3.10
  -3   3   2    9.60    2.20
   2  -3  -2  171.78    8.70
   2  -3  -2  183.78    8.30
   2  -3  -2  181.98    8.20
   2  -3  -2  183.58    7.70
   2  -3  -2  179.28    9.10
   2  -3  -2  183.18    7.30
  -2   3   2  166.28    8.00
  -2   3   2  171.78    7.40
  -2   3   2  172.48    8.70
  -2   3   2  166.48    7.50
  -2   3   2  160.08    8.90
   1  -3  -2   33.20    3.20
   1  -3  -2   30.20    2.80
   1  -3  -2   30.30    2.30
   1  -3  -2   30.40    2.50
   1  -3  -2   23.80    2.20
  -1   3   2   27.30    2.20
  -1   3   2   26.20    2.10
  -1   3   2   30.80    2.90
  -1   3   2   26.80    2.40
  -1   3   2   22.10    2.80
   0  -3  -2 2440.16   84.89
   0  -3  -2 2460.05   87.09
   0  -3  -2 2490.85   95.79
   0  -3  -2 2513.65   86.39
   0  -3  -2 2595.74   91.69
   0  -3  -2 2356.76   91.09
   0   3   2 2363.96   84.49
   0   3   2 2434.86   91.09
   0   3   2 2399.16   87.29
   0   3   2 2409.46   84.79
   0   3   2 2495.85   94.89
  -1  -3  -2 2707.83   96.19
  -1  -3  -2 2772.12  101.09
  -1  -3  -2 2549.44  100.49
  -1  -3  -2 2687.93   93.69
  -1  -3  -2 2898.41   96.79
  -1  -3  -2 2753.62   95.59
  -1  -3  -2 2777.92  105.49
   1   3   2 2696.63   93.69
   1   3   2 2556.74  100.49
   1   3   2 2773.62  104.59
   1   3   2 2711.13   96.59
   1   3   2 2659.43   93.39
  -2  -3  -2 2002.10   73.19
  -2  -3  -2 1898.51   68.69
  -2  -3  -2 1969.50   67.79
  -2  -3  -2 2004.70   69.79
  -2  -3  -2 1900.41   69.79
   2   3   2 1901.01   69.79
   2   3   2 2025.40   75.59
   2   3   2 1962.70   67.49
   2   3   2 1918.81   72.79
   2   3   2 1924.01   69.49
   2   3   2 1963.70   67.79
   2   3   2 2000.50   69.79
  -3  -3  -2 2383.86   82.69
  -3  -3  -2 2379.16   86.99
  -3  -3  -2 2443.06   87.09
  -3  -3  -2 2330.47   82.19
  -3  -3  -2 2247.38   83.09
  -3  -3  -2 2249.38   83.39
   3   3   2 2375.06   83.19
   3   3   2 2346.07   86.99
   3   3   2 2293.07   82.79
   3   3   2 2353.76   83.49
   3   3   2 2304.27   80.69
  -4  -3  -2  652.13   24.30
  -4  -3  -2  652.33   24.50
  -4  -3  -2  669.43   25.90
  -4  -3  -2  662.53   25.80
  -4  -3  -2  700.93   25.50
  -4  -3  -2  647.44   24.60
   4   3   2  651.13   23.90
   4   3   2  655.43   24.70
   4   3   2  666.13   25.90
   4   3   2  678.03   24.80
  -5  -3  -2  843.62   31.30
  -5  -3  -2  802.42   31.10
  -5  -3  -2  814.52   29.30
  -5  -3  -2  823.92   30.40
  -5  -3  -2  783.22   29.50
   5   3   2  787.92   29.60
   5   3   2  792.12   31.20
   5   3   2  766.62   28.90
   5   3   2  776.22   29.60
  -6  -3  -2 1371.36   50.19
  -6  -3  -2 1239.78   49.20
  -6  -3  -2 1305.37   48.00
  -6  -3  -2 1251.67   46.60
   6   3   2 1293.97   49.40
   6   3   2 1249.07   46.60
   6   3   2 1290.07   46.00
   6   3   2 1249.57   46.70
   6   3   2 1290.87   50.49
  -7  -3  -2  627.54   24.50
  -7  -3  -2  571.34   23.10
  -7  -3  -2  631.24   24.70
   7   3   2  580.94   24.40
   7   3   2  600.14   23.10
   7   3   2  581.44   22.90
   7   3   2  582.04   24.70
  -8  -3  -2  283.57   13.90
  -8  -3  -2  270.17   13.00
   8   3   2  289.77   12.80
   8   3   2  309.27   12.90
   8   3   2  302.57   14.30
   8   3   2  297.37   13.50
   8   3   2  309.57   13.40
  -9  -3  -2   34.60    4.60
  -9  -3  -2   47.10    5.60
   9   3   2   36.00    5.00
   9   3   2   17.90    4.30
   9   3   2   41.80    4.50
   9   3   2   40.50    4.30
   9   3   2   39.10    4.10
 -10  -3  -2  207.18   11.60
 -10  -3  -2  185.78   10.70
  10   3   2  192.18   10.10
  10   3   2  189.48    9.80
  10   3   2  172.18   11.30
  10   3   2  158.78   10.90
 -11  -3  -2   33.00    5.80
 -11  -3  -2   33.80    6.80
  11   3   2   32.40    5.10
  11   3   2   41.80    5.30
  11   3   2   45.00    6.40
  11   3   2   31.10    5.90
 -12  -3  -2    4.60    4.90
 -12  -3  -2   -0.20    3.70
  12   3   2   -1.90    4.30
  12   3   2    0.20    4.90
  12   3   2    4.30    4.90
 -13  -3  -2   -3.00    5.00
 -13  -3  -2   -2.90    4.00
  13   3   2   -3.00    4.60
  13   3   2    3.10    5.90
 -14  -3  -2   10.70    6.20
 -14  -3  -2    2.90    5.30
  14   3   2    6.50    5.40
  14   3   2    0.10    7.20
 -15  -3  -2   14.90    6.90
 -15  -3  -2   16.80    6.40
  15   3   2   24.60    7.10
  15   3   2   30.10    9.30
 -16  -3  -2   -2.80    5.40
 -16  -3  -2   -1.20    6.80
  16   3   2   -7.90    8.40
  16   3   2    2.80    6.80
  13  -4  -2   -6.80    8.30
  13  -4  -2   -0.40    5.00
 -13   4   2    0.70    6.00
  12  -4  -2    8.00    8.10
  12  -4  -2   24.10    5.50
 -12   4   2   -2.00   10.00
 -12   4   2   21.60    6.80
  11  -4  -2   -4.90    7.10
  11  -4  -2    2.00    4.40
 -11   4   2   -8.50    8.80
 -11   4   2    7.70    5.70
  10  -4  -2   15.90    4.40
  10  -4  -2    9.20    6.30
 -10   4   2   13.50    5.30
 -10   4   2    8.10    7.70
   9  -4  -2   17.70    4.00
   9  -4  -2   10.90    6.10
  -9   4   2   14.00    4.60
  -9   4   2   24.40    7.90
  -9   4   2   13.00    4.50
   8  -4  -2   36.60    6.80
   8  -4  -2   42.00    7.80
   8  -4  -2   37.80    4.30
  -8   4   2   38.70    5.00
  -8   4   2   35.30    7.50
  -8   4   2   42.70    5.50
  -8   4   2   44.00    5.80
   7  -4  -2  552.74   21.80
   7  -4  -2  480.65   24.40
   7  -4  -2  475.15   23.80
   7  -4  -2  518.75   19.60
  -7   4   2  478.55   22.30
  -7   4   2  498.55   24.30
  -7   4   2  516.85   20.90
  -7   4   2  506.45   19.70
   6  -4  -2   78.29    6.10
   6  -4  -2   69.59    7.10
   6  -4  -2   84.79    8.20
   6  -4  -2   72.29    4.90
   6  -4  -2   84.89    6.30
  -6   4   2   78.19    7.50
  -6   4   2   58.79    5.80
  -6   4   2   70.49    5.60
  -6   4   2   64.39    5.50
  -6   4   2   75.99    5.10
   5  -4  -2   72.79    5.80
   5  -4  -2   66.39    4.40
   5  -4  -2   79.19    6.80
   5  -4  -2   76.49    5.50
   5  -4  -2   76.89    7.40
  -5   4   2   66.69    4.40
  -5   4   2   72.89    5.20
  -5   4   2   62.89    5.10
  -5   4   2   62.39    5.40
  -5   4   2   64.69    6.50
   4  -4  -2  552.44   25.90
   4  -4  -2  630.54   24.00
   4  -4  -2  583.64   25.00
   4  -4  -2  576.44   21.60
   4  -4  -2  577.84   22.60
  -4   4   2  539.75   25.30
  -4   4   2  588.24   22.00
  -4   4   2  565.14   23.90
  -4   4   2  607.14   21.30
   3  -4  -2  100.99    7.10
   3  -4  -2   81.89    4.50
   3  -4  -2   84.79    6.20
   3  -4  -2   81.79    5.50
   3  -4  -2   84.59    5.40
   3  -4  -2   85.49    5.80
  -3   4   2   92.49    7.00
  -3   4   2   89.59    4.20
  -3   4   2   74.49    4.80
  -3   4   2   83.89    5.30
  -3   4   2   95.99    6.60
  -3   4   2   80.79    5.30
   2  -4  -2   27.40    2.90
   2  -4  -2   26.90    3.00
   2  -4  -2   24.20    2.30
   2  -4  -2   25.80    3.90
   2  -4  -2   27.90    3.40
  -2   4   2   23.10    2.60
  -2   4   2   23.40    3.30
  -2   4   2   27.60    2.90
  -2   4   2   20.20    3.40
  -2   4   2   22.20    1.70
  -2   4   2   24.80    2.40
   1  -4  -2  470.35   17.80
   1  -4  -2  484.25   18.20
   1  -4  -2  476.55   19.20
   1  -4  -2  499.25   19.60
   1  -4  -2  477.75   20.70
   1  -4  -2  481.25   17.90
  -1   4   2  477.75   19.10
  -1   4   2  467.75   17.50
  -1   4   2  452.15   20.30
  -1   4   2  482.05   17.90
  -1   4   2  477.75   19.90
   0  -4  -2  350.96   14.50
   0  -4  -2  350.36   13.20
   0  -4  -2  335.87   13.20
   0  -4  -2  339.67   14.10
   0  -4  -2  354.36   13.50
   0  -4  -2  355.16   15.20
   0   4   2  356.56   12.60
   0   4   2  342.67   13.10
   0   4   2  356.26   15.20
   0   4   2  326.97   14.00
   0   4   2  321.47   12.70
  -1  -4  -2 1436.66   51.59
  -1  -4  -2 1427.56   51.99
  -1  -4  -2 1488.65   57.19
  -1  -4  -2 1473.65   54.79
  -1  -4  -2 1461.75   50.59
  -1  -4  -2 1363.56   54.19
  -1  -4  -2 1468.45   50.69
   1   4   2 1403.76   50.49
   1   4   2 1468.85   51.69
   1   4   2 1474.35   56.69
   1   4   2 1439.36   50.09
   1   4   2 1424.06   54.19
  -2  -4  -2   10.40    1.90
  -2  -4  -2   10.00    1.70
  -2  -4  -2    8.80    1.70
  -2  -4  -2   13.80    1.10
   2   4   2    9.80    1.10
   2   4   2    7.30    1.20
  -3  -4  -2 3226.58  113.09
  -3  -4  -2 3342.87  116.59
  -3  -4  -2 3212.28  121.49
  -3  -4  -2 3286.37  114.79
  -3  -4  -2 3185.78  115.49
  -3  -4  -2 3421.26  121.99
  -3  -4  -2 3244.68  116.19
   3   4   2 3314.47  121.59
   3   4   2 3260.27  112.69
   3   4   2 3184.68  115.69
   3   4   2 3333.57  116.69
  -4  -4  -2 1150.78   43.10
  -4  -4  -2 1169.18   43.00
  -4  -4  -2 1126.89   41.30
  -4  -4  -2 1150.18   40.90
  -4  -4  -2 1118.29   44.00
  -4  -4  -2 1159.38   40.80
  -4  -4  -2 1110.39   41.00
   4   4   2 1130.09   41.00
   4   4   2 1101.29   39.80
   4   4   2 1124.59   41.20
   4   4   2 1124.19   43.20
   4   4   2 1120.49   41.30
  -5  -4  -2  363.76   14.40
  -5  -4  -2  344.77   14.30
  -5  -4  -2  380.06   14.50
  -5  -4  -2  366.46   14.40
  -5  -4  -2  356.46   13.80
  -5  -4  -2  369.66   14.60
  -5  -4  -2  343.77   15.00
   5   4   2  353.36   13.80
   5   4   2  359.86   15.10
   5   4   2  358.96   14.50
   5   4   2  347.77   14.40
  -6  -4  -2  171.38    8.50
  -6  -4  -2  173.58    8.20
  -6  -4  -2  172.28    7.40
  -6  -4  -2  152.98    8.00
  -6  -4  -2  173.18    7.70
  -6  -4  -2  175.28    7.50
   6   4   2  161.18    8.40
   6   4   2  166.78    7.80
   6   4   2  161.28    8.10
   6   4   2  172.88    8.10
  -7  -4  -2   15.30    3.00
  -7  -4  -2   16.60    2.00
  -7  -4  -2   21.30    2.90
  -7  -4  -2   20.60    3.60
  -7  -4  -2   18.90    2.60
   7   4   2   19.20    3.00
   7   4   2   13.90    3.10
   7   4   2   15.50    2.70
   7   4   2   19.50    3.20
   7   4   2   14.50    3.00
  -8  -4  -2    7.20    3.20
  -8  -4  -2    4.70    3.10
   8   4   2    8.40    2.90
   8   4   2    4.60    2.80
   8   4   2    5.90    2.50
   8   4   2    4.70    3.10
   8   4   2    5.60    3.00
  -9  -4  -2  197.58   10.70
  -9  -4  -2  233.68   11.40
   9   4   2  216.48   10.60
   9   4   2  211.88   10.60
   9   4   2  200.88   10.40
   9   4   2  219.78   11.00
   9   4   2  211.58   11.70
 -10  -4  -2   69.99    6.60
 -10  -4  -2   85.99    7.20
  10   4   2   61.59    6.50
  10   4   2   59.99    5.90
  10   4   2   71.79    5.70
  10   4   2   79.49    6.90
 -11  -4  -2   49.30    6.20
  11   4   2   46.10    6.40
  11   4   2   46.60    5.60
  11   4   2   51.29    5.50
  11   4   2   54.79    6.50
 -12  -4  -2   45.70    6.60
  12   4   2   56.99    7.70
  12   4   2   51.49    7.10
  12   4   2   49.70    6.00
 -13  -4  -2   -0.30    3.90
 -13  -4  -2    2.90    5.20
  13   4   2   -1.70    4.40
  13   4   2    1.20    5.30
 -14  -4  -2   20.40    6.40
 -14  -4  -2    5.90    5.40
  14   4   2    9.50    5.80
  14   4   2   14.80    7.60
 -15  -4  -2    3.10    6.30
 -15  -4  -2    1.40    5.10
  15   4   2   -0.80    7.00
  15   4   2    5.00    6.40
 -16  -4  -2    9.90    6.60
 -16  -4  -2   10.00    7.30
  16   4   2   -1.60    8.70
  16   4   2    0.80    6.60
 -17  -4  -2   29.10    8.70
 -17  -4  -2   33.90    7.90
  17   4   2   18.30    7.60
  17   4   2   26.90   10.80
  12  -5  -2   -3.00    8.40
  12  -5  -2    5.00    4.60
 -12   5   2    3.50    6.00
 -12   5   2    7.10   10.20
  11  -5  -2   19.60    4.90
  11  -5  -2   23.50    8.70
 -11   5   2    8.80    9.70
 -11   5   2   22.50    6.20
  10  -5  -2   -3.60    6.10
  10  -5  -2   -0.30    3.90
 -10   5   2  -10.60    7.60
 -10   5   2   -9.10    4.30
   9  -5  -2   14.40    4.00
   9  -5  -2   23.90    7.60
  -9   5   2   10.50    4.90
  -9   5   2    7.60    4.70
  -9   5   2   25.80    8.20
   8  -5  -2    2.30    3.20
   8  -5  -2    5.40    5.40
  -8   5   2    5.60    4.10
  -8   5   2    2.90    4.00
  -8   5   2   11.30    6.80
   7  -5  -2    3.20    4.00
   7  -5  -2    8.20    4.90
   7  -5  -2    4.80    2.90
   7  -5  -2    8.80    5.80
  -7   5   2    8.10    3.80
  -7   5   2    7.50    3.90
  -7   5   2    7.70    5.50
  -7   5   2   14.00    4.40
   6  -5  -2    8.60    4.60
   6  -5  -2    7.10    3.90
   6  -5  -2   12.60    4.00
   6  -5  -2   -1.30    4.80
   6  -5  -2    8.20    2.90
  -6   5   2    2.40    4.70
  -6   5   2   14.70    4.00
  -6   5   2    8.70    3.80
  -6   5   2    7.40    3.50
   5  -5  -2  108.69    7.00
   5  -5  -2   95.79    8.20
   5  -5  -2  114.09    8.80
   5  -5  -2   98.69    7.20
   5  -5  -2  111.79    5.70
  -5   5   2  103.89    6.60
  -5   5   2   99.59    6.80
  -5   5   2  102.99    5.60
  -5   5   2   90.89    8.40
  -5   5   2  113.19    7.40
   4  -5  -2  210.38    8.60
   4  -5  -2  192.08   10.40
   4  -5  -2  209.28    9.60
   4  -5  -2  191.78   11.60
  -4   5   2  191.48   11.50
  -4   5   2  189.28    8.30
  -4   5   2  205.78   10.30
  -4   5   2  205.08    9.70
  -4   5   2  192.88    9.30
   3  -5  -2   21.60    3.20
   3  -5  -2   18.00    3.50
   3  -5  -2   22.40    4.10
   3  -5  -2   16.10    2.40
  -3   5   2   16.70    3.20
  -3   5   2   17.80    2.10
  -3   5   2   22.30    3.00
  -3   5   2   17.50    4.00
  -3   5   2   16.20    2.60
   2  -5  -2   36.70    4.40
   2  -5  -2   28.60    3.40
   2  -5  -2   39.40    3.50
   2  -5  -2   34.00    2.90
   2  -5  -2   34.60    2.30
   2  -5  -2   38.30    4.10
   2  -5  -2   41.80    3.40
  -2   5   2   33.40    2.30
  -2   5   2   31.30    3.20
  -2   5   2   43.90    4.60
  -2   5   2   36.00    4.40
  -2   5   2   35.80    3.10
  -2   5   2   39.10    3.90
   1  -5  -2   12.70    2.20
   1  -5  -2    8.50    2.00
   1  -5  -2    8.70    2.90
   1  -5  -2   10.20    2.40
   1  -5  -2    6.60    2.30
   1  -5  -2    3.90    2.60
  -1   5   2    6.70    3.10
  -1   5   2    9.80    1.80
  -1   5   2    4.70    2.00
  -1   5   2    4.30    2.50
  -1   5   2   10.50    2.10
   0  -5  -2 1252.07   43.70
   0  -5  -2 1253.77   47.60
   0  -5  -2 1237.68   49.70
   0  -5  -2 1195.98   44.60
   0  -5  -2 1212.18   44.20
   0  -5  -2 1246.88   43.20
   0  -5  -2 1222.38   46.90
   0   5   2 1318.77   44.10
   0   5   2 1199.08   49.20
   0   5   2 1226.88   46.80
   0   5   2 1203.68   43.60
   0   5   2 1196.08   43.00
   0   5   2 1209.28   44.00
  -1  -5  -2 1100.29   39.90
  -1  -5  -2 1115.89   38.60
  -1  -5  -2 1060.19   39.50
  -1  -5  -2 1096.59   41.70
  -1  -5  -2 1140.09   38.90
  -1  -5  -2 1104.69   42.30
   1   5   2 1087.49   41.60
   1   5   2 1085.69   39.20
   1   5   2 1101.79   43.80
   1   5   2 1058.99   38.20
   1   5   2 1074.49   38.80
  -2  -5  -2  282.67   10.20
  -2  -5  -2  277.97   10.50
  -2  -5  -2  270.27   11.20
  -2  -5  -2  266.17   10.80
  -2  -5  -2  269.57   11.60
  -2  -5  -2  291.77   11.50
  -2  -5  -2  266.27   12.00
  -2  -5  -2  264.97   10.20
   2   5   2  280.47   10.40
   2   5   2  291.57   10.40
   2   5   2  260.67   11.50
  -3  -5  -2  445.36   16.50
  -3  -5  -2  441.16   16.40
  -3  -5  -2  450.45   17.10
  -3  -5  -2  427.56   17.90
  -3  -5  -2  439.26   16.90
  -3  -5  -2  424.86   17.50
  -3  -5  -2  445.36   16.40
  -3  -5  -2  414.36   16.10
   3   5   2  437.76   15.90
   3   5   2  434.36   17.20
   3   5   2  442.96   16.40
   3   5   2  453.85   16.30
  -4  -5  -2 4395.16  160.98
  -4  -5  -2 4368.46  152.08
  -4  -5  -2 4280.07  154.48
  -4  -5  -2 4291.27  153.88
  -4  -5  -2 4383.56  149.88
  -4  -5  -2 4285.07  161.18
  -4  -5  -2 4496.55  153.08
   4   5   2 4410.66  154.58
   4   5   2 4127.49  160.88
   4   5   2 4419.76  149.29
   4   5   2 4265.67  153.18
  -5  -5  -2   24.30    3.10
  -5  -5  -2   27.20    2.90
  -5  -5  -2   24.60    3.00
  -5  -5  -2   24.70    3.00
  -5  -5  -2   27.10    2.70
  -5  -5  -2   21.40    2.10
  -5  -5  -2   28.60    2.50
   5   5   2   22.20    2.40
   5   5   2   24.20    3.10
   5   5   2   22.10    2.90
   5   5   2   19.00    2.40
  -6  -5  -2  654.43   23.60
  -6  -5  -2  636.24   25.30
  -6  -5  -2  657.33   24.20
  -6  -5  -2  629.94   24.00
  -6  -5  -2  621.94   24.60
  -6  -5  -2  658.63   25.20
   6   5   2  611.94   24.30
   6   5   2  580.14   25.30
   6   5   2  607.04   23.30
   6   5   2  627.14   24.30
  -7  -5  -2  624.94   23.70
  -7  -5  -2  564.24   23.60
  -7  -5  -2  645.94   25.20
  -7  -5  -2  606.04   23.70
  -7  -5  -2  614.14   24.60
  -7  -5  -2  600.84   23.10
   7   5   2  591.24   24.90
   7   5   2  641.44   24.10
   7   5   2  594.64   23.80
   7   5   2  604.84   23.10
  -8  -5  -2  186.98    9.40
  -8  -5  -2  176.88    8.80
  -8  -5  -2  179.88    7.70
  -8  -5  -2  180.08    9.10
   8   5   2  177.48    9.10
   8   5   2  158.88    9.40
   8   5   2  158.28    9.00
   8   5   2  167.68    8.90
  -9  -5  -2   -0.40    3.20
  -9  -5  -2    1.10    3.10
   9   5   2    3.50    3.10
   9   5   2    1.50    3.30
   9   5   2   -2.80    3.30
   9   5   2    2.30    2.60
   9   5   2   -0.50    2.80
 -10  -5  -2    7.20    4.30
 -10  -5  -2    2.00    4.10
  10   5   2    2.40    3.60
  10   5   2    7.00    3.80
  10   5   2    1.60    3.90
  10   5   2    4.60    4.00
 -11  -5  -2   58.69    6.50
  11   5   2   59.59    5.60
  11   5   2   50.39    6.40
  11   5   2   58.19    6.90
  11   5   2   40.30    5.70
 -12  -5  -2  440.46   19.30
  12   5   2  447.76   19.40
  12   5   2  413.16   21.20
  12   5   2  405.46   20.00
 -13  -5  -2   59.09    6.30
 -13  -5  -2   76.29    7.80
  13   5   2   53.39    6.80
  13   5   2   57.19    7.70
 -14  -5  -2   35.90    7.10
 -14  -5  -2   41.60    6.00
  14   5   2   35.90    7.60
  14   5   2   50.59    7.40
 -15  -5  -2   64.79    7.30
 -15  -5  -2   66.59    8.80
  15   5   2   54.39    9.80
  15   5   2   54.09    7.80
 -16  -5  -2   -2.30    6.90
 -16  -5  -2   -4.30    5.80
  16   5   2   18.70    8.40
  16   5   2   -2.20    6.60
 -17  -5  -2   -3.60    6.40
 -17  -5  -2   -8.90    7.10
  17   5   2    5.00    7.60
  17   5   2    6.20    9.60
  12  -6  -2    6.00    9.40
  11  -6  -2    1.60    4.20
  11  -6  -2    2.70    9.00
 -11   6   2   10.20    6.60
 -11   6   2   29.00   11.10
  10  -6  -2   31.60    9.60
  10  -6  -2   29.00    4.60
 -10   6   2   39.20    6.60
 -10   6   2   42.10   10.20
   9  -6  -2    3.60    3.70
   9  -6  -2   -0.40    7.00
  -9   6   2   -1.00    5.20
  -9   6   2    6.50    6.80
   8  -6  -2   15.60    7.40
   8  -6  -2   12.90    3.60
  -8   6   2   28.90    8.00
  -8   6   2   16.00    4.80
  -8   6   2   10.80    4.50
   7  -6  -2   70.69    8.50
   7  -6  -2   58.69    4.60
  -7   6   2   60.59    6.10
  -7   6   2   64.99    8.90
  -7   6   2   53.99    6.00
   6  -6  -2  630.04   27.00
   6  -6  -2  608.44   23.70
   6  -6  -2  631.94   29.60
  -6   6   2  618.04   29.20
  -6   6   2  641.24   25.40
  -6   6   2  635.34   25.00
  -6   6   2  657.33   27.30
   5  -6  -2   24.10    5.00
   5  -6  -2   26.20    3.10
   5  -6  -2   26.50    5.60
   5  -6  -2   27.90    4.20
  -5   6   2   25.90    4.00
  -5   6   2   22.40    5.40
  -5   6   2   27.60    4.50
  -5   6   2   21.80    4.00
   4  -6  -2   41.50    4.20
   4  -6  -2   31.00    5.90
   4  -6  -2   38.60    4.00
   4  -6  -2   37.10    5.10
   4  -6  -2   33.20    3.10
  -4   6   2   36.60    5.90
  -4   6   2   41.20    4.90
  -4   6   2   35.90    4.20
  -4   6   2   38.00    4.00
  -4   6   2   36.50    3.30
   3  -6  -2   20.90    3.20
   3  -6  -2   21.80    4.60
   3  -6  -2   24.30    3.60
   3  -6  -2   30.10    2.80
   3  -6  -2   17.10    4.20
  -3   6   2   18.20    3.40
  -3   6   2   31.00    2.60
  -3   6   2   33.50    4.00
  -3   6   2   29.10    4.90
  -3   6   2   28.00    3.40
   2  -6  -2  146.29    8.40
   2  -6  -2  133.79    5.80
   2  -6  -2  135.19    6.40
   2  -6  -2  121.79    9.10
   2  -6  -2  136.79    7.00
   2  -6  -2  130.09    7.20
  -2   6   2  150.58    5.90
  -2   6   2  137.29    7.60
  -2   6   2  139.79    9.20
  -2   6   2  131.79    7.10
  -2   6   2  133.29    6.70
   1  -6  -2   99.49    4.30
   1  -6  -2   97.39    6.60
   1  -6  -2   86.89    5.40
   1  -6  -2   97.09    5.20
   1  -6  -2  101.79    5.80
   1  -6  -2   87.79    7.00
   1  -6  -2  108.59    6.40
  -1   6   2   94.79    5.10
  -1   6   2   90.49    7.40
  -1   6   2  103.49    7.20
  -1   6   2   98.99    5.50
  -1   6   2   96.59    6.00
   0  -6  -2   84.19    5.00
   0  -6  -2  105.89    5.40
   0  -6  -2   89.99    5.50
   0  -6  -2   90.09    6.00
   0  -6  -2   86.19    4.00
   0   6   2   89.39    5.00
   0   6   2   84.49    5.30
   0   6   2   88.89    3.50
   0   6   2   81.39    6.60
   0   6   2   80.39    4.50
  -1  -6  -2  148.69    7.30
  -1  -6  -2  164.88    7.70
  -1  -6  -2  169.28    6.30
   1   6   2  141.19    6.00
   1   6   2  148.49    6.60
   1   6   2  145.09    7.00
   1   6   2  158.78    7.70
  -2  -6  -2 1361.56   49.10
  -2  -6  -2 1427.66   48.30
  -2  -6  -2 1377.96   48.20
  -2  -6  -2 1391.06   52.49
  -2  -6  -2 1346.77   49.50
  -2  -6  -2 1366.36   51.69
   2   6   2 1316.07   47.40
   2   6   2 1343.37   51.59
   2   6   2 1359.06   48.10
   2   6   2 1322.87   48.90
  -3  -6  -2  881.11   33.70
  -3  -6  -2  835.42   30.80
  -3  -6  -2  832.82   31.50
  -3  -6  -2  862.01   30.80
  -3  -6  -2  838.02   32.90
  -3  -6  -2  831.02   30.90
  -3  -6  -2  878.61   31.90
  -3  -6  -2  887.01   31.00
   3   6   2  844.62   33.00
   3   6   2  895.81   30.20
   3   6   2  815.42   30.60
   3   6   2  849.52   31.10
   3   6   2  837.82   31.90
  -4  -6  -2   31.30    3.10
  -4  -6  -2   28.50    2.30
  -4  -6  -2   26.00    2.00
  -4  -6  -2   26.10    2.70
  -4  -6  -2   20.60    2.80
  -4  -6  -2   24.80    2.90
   4   6   2   24.70    2.20
   4   6   2   25.40    3.00
   4   6   2   29.60    2.30
  -5  -6  -2  169.88    8.50
  -5  -6  -2  178.88    8.20
  -5  -6  -2  169.58    7.20
  -5  -6  -2  179.78    8.50
  -5  -6  -2  169.08    7.60
  -5  -6  -2  170.28    8.50
  -5  -6  -2  177.48    8.60
   5   6   2  170.88    7.30
   5   6   2  179.08    8.60
   5   6   2  172.88    8.60
   5   6   2  169.18    7.50
  -6  -6  -2  583.54   23.30
  -6  -6  -2  589.74   21.90
  -6  -6  -2  584.04   23.70
  -6  -6  -2  583.24   23.80
  -6  -6  -2  578.94   22.70
  -6  -6  -2  591.74   22.60
   6   6   2  571.64   22.90
   6   6   2  581.94   22.10
   6   6   2  596.34   23.80
   6   6   2  565.94   21.60
  -7  -6  -2  545.15   21.50
  -7  -6  -2  547.85   20.60
  -7  -6  -2  550.24   22.00
  -7  -6  -2  523.55   21.40
  -7  -6  -2  549.35   22.40
  -7  -6  -2  510.05   21.10
   7   6   2  518.95   20.50
   7   6   2  544.55   21.60
   7   6   2  538.75   22.50
  -8  -6  -2   57.09    4.30
  -8  -6  -2   55.19    4.30
  -8  -6  -2   53.29    5.10
  -8  -6  -2   52.69    5.20
   8   6   2   52.59    4.70
   8   6   2   43.90    4.70
   8   6   2   61.69    5.10
  -9  -6  -2  811.62   29.30
  -9  -6  -2  760.52   28.50
  -9  -6  -2  774.82   30.10
  -9  -6  -2  730.93   28.90
   9   6   2  725.43   29.10
   9   6   2  658.13   30.50
   9   6   2  716.63   28.40
 -10  -6  -2   57.99    6.30
 -10  -6  -2   63.89    5.50
  10   6   2   57.89    5.90
  10   6   2   62.79    6.20
  10   6   2   63.29    6.30
  10   6   2   53.49    6.00
 -11  -6  -2   64.79    7.00
  11   6   2   76.19    6.50
  11   6   2   59.19    7.10
  11   6   2   70.79    6.80
  11   6   2   83.09    7.20
 -12  -6  -2   43.40    6.40
  12   6   2   36.00    6.40
  12   6   2   38.00    6.10
  12   6   2   37.90    6.30
 -13  -6  -2   21.90    6.30
  13   6   2   29.60    6.90
  13   6   2   21.80    5.80
 -14  -6  -2   88.09    7.80
 -14  -6  -2   77.89    8.80
 -14  -6  -2   77.99    6.90
  14   6   2   76.89    8.40
  14   6   2   80.29    9.60
 -15  -6  -2    8.00    5.60
 -15  -6  -2   18.10    7.10
  15   6   2    1.00    7.30
  15   6   2   13.70    6.90
 -16  -6  -2   18.90    7.70
 -16  -6  -2   17.50    6.50
  16   6   2   19.80    7.40
  16   6   2   26.50    9.10
 -17  -6  -2   -7.20    5.40
 -17  -6  -2   15.00    8.40
  17   6   2    6.90    9.30
  17   6   2   11.70    7.50
 -11   7   2   11.00   11.30
 -11   7   2   -7.20    5.50
  10  -7  -2   -5.20    4.70
  10  -7  -2    0.40    3.70
 -10   7   2    1.60    5.90
 -10   7   2    9.50    9.00
   9  -7  -2    7.70    8.10
   9  -7  -2    7.30    3.60
   9  -7  -2   -2.00    4.40
  -9   7   2    5.30    8.40
  -9   7   2   -3.10    5.30
   8  -7  -2   -2.00    4.10
   8  -7  -2    6.30    7.50
   8  -7  -2    3.90    3.30
  -8   7   2    2.30    4.50
  -8   7   2   -2.30    7.40
   7  -7  -2   24.90    8.10
   7  -7  -2   36.60    4.00
   7  -7  -2   34.40    5.00
  -7   7   2   44.20    5.90
  -7   7   2   32.80    5.30
  -7   7   2   40.20    8.40
   6  -7  -2   58.19    8.40
   6  -7  -2   67.49    5.00
   6  -7  -2   55.89    5.40
   6  -7  -2   70.19    7.50
  -6   7   2   79.69    9.10
  -6   7   2   62.89    6.30
  -6   7   2   63.29    6.30
   5  -7  -2  108.59    6.00
   5  -7  -2   98.29    6.80
   5  -7  -2  133.69    8.80
   5  -7  -2  107.49    9.90
   5  -7  -2  122.29    7.30
  -5   7   2  124.99    7.80
  -5   7   2  106.09    8.20
  -5   7   2   93.39    7.40
  -5   7   2  109.09    9.60
   4  -7  -2  153.08    8.00
   4  -7  -2  136.89    6.70
   4  -7  -2  129.99   10.40
   4  -7  -2  134.89    7.60
   4  -7  -2  135.39    9.50
  -4   7   2  123.99   10.50
  -4   7   2  120.39    8.60
  -4   7   2  143.99    7.60
  -4   7   2  135.99    8.40
   3  -7  -2  102.09    7.90
   3  -7  -2  105.29    9.10
   3  -7  -2  110.49    6.60
   3  -7  -2   97.49    5.50
   3  -7  -2  100.59    6.40
  -3   7   2  107.59    7.20
  -3   7   2   91.89    8.20
  -3   7   2   92.09    6.50
  -3   7   2  105.59    6.40
   2  -7  -2  133.39    6.60
   2  -7  -2  133.89    8.90
   2  -7  -2  133.49    5.90
   2  -7  -2  131.39    7.20
   2  -7  -2  147.09    7.50
  -2   7   2  141.09    7.10
  -2   7   2  133.29    7.90
  -2   7   2  136.59    6.10
  -2   7   2  134.59    9.80
  -2   7   2  145.19    7.50
   1  -7  -2  121.09    6.50
   1  -7  -2  105.69    6.00
   1  -7  -2  107.49    7.70
   1  -7  -2  115.59    6.20
   1  -7  -2  108.29    5.00
  -1   7   2  103.59    8.10
  -1   7   2  109.29    6.80
  -1   7   2  110.79    6.60
  -1   7   2  113.19    5.90
   0  -7  -2    6.30    2.50
   0  -7  -2    6.80    1.50
   0  -7  -2    1.70    2.20
   0  -7  -2    3.20    2.20
   0  -7  -2    3.90    2.40
   0  -7  -2    0.30    3.00
   0   7   2    0.30    3.30
   0   7   2    5.10    2.10
   0   7   2    3.30    2.10
   0   7   2    1.80    1.80
   0   7   2    4.70    0.80
  -1  -7  -2  757.42   29.10
  -1  -7  -2  733.63   27.70
  -1  -7  -2  726.53   29.80
  -1  -7  -2  721.13   27.30
  -1  -7  -2  782.22   26.50
   1   7   2  723.63   26.50
   1   7   2  716.73   26.70
   1   7   2  720.43   28.90
   1   7   2  712.03   27.00
   1   7   2  705.33   26.20
   1   7   2  735.73   31.00
  -2  -7  -2   77.29    5.10
  -2  -7  -2   70.79    5.50
  -2  -7  -2   66.79    3.80
  -2  -7  -2   66.09    4.80
  -2  -7  -2   58.19    4.50
   2   7   2   63.69    4.30
   2   7   2   68.19    3.40
   2   7   2   66.89    4.60
   2   7   2   65.89    3.80
  -3  -7  -2    5.60    2.20
  -3  -7  -2   10.00    2.00
  -3  -7  -2    9.20    2.60
  -3  -7  -2    2.70    2.10
  -3  -7  -2    4.40    2.80
   3   7   2    2.70    2.20
   3   7   2    3.90    1.50
   3   7   2    3.70    1.40
   3   7   2    5.70    2.00
  -4  -7  -2    4.80    1.30
  -4  -7  -2    8.10    2.40
  -4  -7  -2    9.10    2.40
  -4  -7  -2    7.50    2.80
  -4  -7  -2    4.90    1.40
  -4  -7  -2    2.50    2.10
   4   7   2    7.30    2.20
   4   7   2    7.10    2.30
   4   7   2    5.50    1.60
  -5  -7  -2   17.90    3.10
  -5  -7  -2   16.40    1.90
  -5  -7  -2   21.50    2.30
  -5  -7  -2   22.50    3.10
  -5  -7  -2   18.90    3.00
  -5  -7  -2   13.30    2.70
  -5  -7  -2   20.20    3.30
   5   7   2   11.00    2.90
   5   7   2   16.80    2.30
   5   7   2   15.00    3.40
   5   7   2   17.40    2.20
  -6  -7  -2  175.98    9.10
  -6  -7  -2  194.08    9.10
  -6  -7  -2  171.38    8.90
  -6  -7  -2  164.78    8.80
  -6  -7  -2  178.08    7.60
  -6  -7  -2  178.18    8.50
  -6  -7  -2  167.08    8.80
  -6  -7  -2  167.08    7.80
   6   7   2  175.68    7.90
   6   7   2  175.88    9.10
   6   7   2  171.88    7.70
   6   7   2  172.98    9.30
  -7  -7  -2    1.60    3.10
  -7  -7  -2    3.20    2.70
  -7  -7  -2    2.70    2.60
  -7  -7  -2    0.50    2.70
  -7  -7  -2    1.10    2.00
  -7  -7  -2    4.70    2.00
   7   7   2    4.90    2.90
   7   7   2    1.40    2.80
   7   7   2    2.90    2.40
   7   7   2    1.60    2.30
  -8  -7  -2  324.37   13.50
  -8  -7  -2  291.17   13.50
  -8  -7  -2  285.97   13.60
  -8  -7  -2  284.97   12.70
  -8  -7  -2  303.97   13.10
   8   7   2  279.07   12.70
   8   7   2  286.27   14.10
   8   7   2  318.17   14.10
  -9  -7  -2  118.49    7.10
  -9  -7  -2  107.59    6.80
  -9  -7  -2  114.29    6.40
  -9  -7  -2  112.99    7.70
  -9  -7  -2  123.09    8.30
   9   7   2  133.59    8.40
   9   7   2  109.29    7.90
   9   7   2  111.49    7.40
 -10  -7  -2  131.09    7.70
 -10  -7  -2  131.19    9.20
 -10  -7  -2  144.19    8.20
  10   7   2  129.79    8.30
  10   7   2  145.09    8.90
  10   7   2  127.19    9.10
 -11  -7  -2  191.38    9.60
 -11  -7  -2  180.58   11.10
  11   7   2  193.18   11.20
  11   7   2  167.38   11.20
  11   7   2  183.38   10.50
  11   7   2  180.28   11.00
 -12  -7  -2   38.70    6.50
 -12  -7  -2   33.70    4.90
  12   7   2   47.30    6.70
  12   7   2   50.59    6.70
  12   7   2   49.90    6.70
 -13  -7  -2  145.89    9.00
 -13  -7  -2  129.69   10.20
  13   7   2  151.48   10.70
  13   7   2  156.38   10.90
 -14  -7  -2   13.90    6.00
  14   7   2   21.50    6.40
  14   7   2   27.30    7.20
 -15  -7  -2   43.00    6.30
 -15  -7  -2   39.50    8.10
  15   7   2   48.90    8.10
  15   7   2   28.90    8.20
 -16  -7  -2   49.50    7.60
 -16  -7  -2   38.40    8.30
  16   7   2   39.00    8.30
  16   7   2   42.60    9.60
 -17  -7  -2   -2.30    6.40
 -17  -7  -2    5.50    7.40
  17   7   2    5.30    8.80
  17   7   2    9.10    8.40
 -10   8   2   -4.00    9.40
 -10   8   2    5.60    6.20
   9  -8  -2    4.50    3.10
   9  -8  -2    4.90    4.70
  -9   8   2    9.20    9.30
  -9   8   2    8.60    5.80
   8  -8  -2    5.30    4.60
   8  -8  -2   -0.10    3.10
  -8   8   2    2.50    4.60
  -8   8   2   -0.40    8.00
   7  -8  -2   12.20    3.30
   7  -8  -2   16.00    4.50
  -7   8   2    3.20    6.30
  -7   8   2    9.00    4.60
   6  -8  -2    1.70    3.60
   6  -8  -2   -0.80    2.90
  -6   8   2    7.80    5.90
  -6   8   2    1.20    3.80
  -6   8   2    6.50    4.10
   5  -8  -2    3.20    5.20
   5  -8  -2   -0.40    3.30
   5  -8  -2   -2.50    2.60
  -5   8   2   -5.00    3.20
  -5   8   2   -2.00    4.00
  -5   8   2   -0.30    3.70
  -5   8   2    4.00    6.30
   4  -8  -2   35.80    5.80
   4  -8  -2   30.00    3.30
   4  -8  -2   15.20    3.80
  -4   8   2   33.30    4.60
  -4   8   2   37.00    4.60
  -4   8   2   17.80    6.00
  -4   8   2   31.10    5.00
   3  -8  -2   11.50    3.20
   3  -8  -2   10.80    2.80
   3  -8  -2   11.70    4.50
   3  -8  -2   10.70    3.40
  -3   8   2    6.30    3.30
  -3   8   2    0.50    5.10
  -3   8   2    5.30    3.20
  -3   8   2    5.00    3.40
   2  -8  -2    1.60    2.50
   2  -8  -2    1.90    3.70
   2  -8  -2    0.50    3.00
   2  -8  -2    0.70    2.60
  -2   8   2    5.90    2.60
  -2   8   2   -1.10    2.80
  -2   8   2   -0.50    2.80
  -2   8   2   -5.40    4.40
   1  -8  -2  307.07   12.90
   1  -8  -2  353.76   13.50
   1  -8  -2  289.67   13.30
   1  -8  -2  314.97   11.90
   1  -8  -2  289.17   15.30
  -1   8   2  306.17   12.60
  -1   8   2  308.27   13.40
  -1   8   2  301.57   16.10
  -1   8   2  316.27   14.40
   0  -8  -2   90.69    4.60
   0  -8  -2   86.69    5.60
   0  -8  -2   88.99    7.30
   0  -8  -2   93.59    5.80
   0  -8  -2  107.09    6.30
   0   8   2   82.79    3.90
   0   8   2   86.29    3.80
   0   8   2  104.99    8.20
   0   8   2   97.39    5.40
   0   8   2  107.19    6.30
   0   8   2   83.69    5.60
  -1  -8  -2  127.29    7.00
  -1  -8  -2  106.89    7.80
  -1  -8  -2  108.39    6.60
  -1  -8  -2  116.59    6.50
  -1  -8  -2  124.69    5.60
   1   8   2  105.69    6.30
   1   8   2  109.99    4.90
   1   8   2  117.79    5.60
   1   8   2  111.39    5.10
   1   8   2  115.69    6.80
   1   8   2  110.29    8.40
  -2  -8  -2  244.38   10.60
  -2  -8  -2  221.18   11.70
  -2  -8  -2  199.18   10.00
  -2  -8  -2  238.78    9.40
   2   8   2  227.88    9.00
   2   8   2  237.68    9.50
   2   8   2  235.58   12.50
   2   8   2  236.38    9.30
   2   8   2  213.38    9.90
   2   8   2  217.08   10.60
  -3  -8  -2  341.37   13.00
  -3  -8  -2  325.77   14.10
  -3  -8  -2  330.17   15.20
  -3  -8  -2  334.07   14.40
  -3  -8  -2  308.87   13.80
   3   8   2  314.77   14.20
   3   8   2  333.97   13.30
   3   8   2  335.47   12.50
   3   8   2  319.57   12.60
  -4  -8  -2    0.60    2.20
  -4  -8  -2    0.00    1.00
  -4  -8  -2   -0.50    2.10
  -4  -8  -2    0.30    2.80
  -4  -8  -2    3.60    2.50
  -4  -8  -2   -0.20    0.90
  -4  -8  -2    0.20    2.30
   4   8   2    1.80    2.40
   4   8   2    0.90    1.50
   4   8   2    3.80    2.90
   4   8   2   -2.10    2.10
   4   8   2   -2.10    1.50
  -5  -8  -2  301.07   12.80
[truncated: 5,552,436 more chars]
