# Supplementary material for: Regioisomers of singly bridged calix[6]crown-6 and their heavy alkali metal complexes: a molecular baseball glove for caesium(I)
Source: IUCrJ. 2021 Nov 3;9(Pt 1):43–8. doi: 10.1107/S2052252521010563 (PMC8733876; doi:10.1107/S2052252521010563)
Supplement: Supplementary file 2 [file m-09-00043-1sup2.hkl]

data_1                                                                          
_shelx_title ' IH16RbOH_a.res in P-1'                                           
_shelx_refln_list_code          4                                               
_shelx_F_calc_maximum      218.39                                               
_exptl_crystal_F_000      1116.00                                               
_reflns_d_resolution_high  0.8107                                               
                                                                                
loop_                                                                           
 _space_group_symop_operation_xyz                                               
 'x, y, z'                                                                      
 '-x, -y, -z'                                                                   
                                                                                
_cell_length_a    13.4400                                                       
_cell_length_b    14.3933                                                       
_cell_length_c    14.8036                                                       
_cell_angle_alpha  84.073                                                       
_cell_angle_beta   76.728                                                       
_cell_angle_gamma  62.777                                                       
                                                                                
_shelx_F_squared_multiplier     1.000                                           
                                                                                
loop_                                                                           
 _refln_index_h                                                                 
 _refln_index_k                                                                 
 _refln_index_l                                                                 
 _refln_F_squared_calc                                                          
 _refln_F_squared_meas                                                          
 _refln_F_squared_sigma                                                         
 _refln_observed_status                                                         
   1   0   0         17.48         20.01         1.91 o                         
   2   0   0        653.24        682.13        10.25 o                         
   3   0   0       5843.03       6108.82        85.75 o                         
   4   0   0        641.13        581.46        10.36 o                         
   5   0   0        907.69        778.33        12.82 o                         
   6   0   0        829.90        879.42        15.40 o                         
   7   0   0        508.69        585.14        12.88 o                         
   8   0   0       3291.76       3288.79        47.37 o                         
   9   0   0        434.43        461.48        14.78 o                         
  10   0   0         25.82         33.10         7.69 o                         
  11   0   0        674.98        707.80        26.98 o                         
  12   0   0         19.28         17.84        12.28 o                         
  13   0   0        102.85        130.77        16.46 o                         
  14   0   0         24.95          0.67        15.49 o                         
 -13   1   0          9.68         13.28        16.42 o                         
 -12   1   0        316.47        292.51        16.22 o                         
 -11   1   0         19.17         30.76        10.80 o                         
 -10   1   0        550.19        523.66        15.20 o                         
  -9   1   0         72.60        102.35         8.39 o                         
  -8   1   0       1165.74       1136.41        19.95 o                         
  -7   1   0         11.44          9.67         4.83 o                         
  -6   1   0       2029.89       1933.01        26.09 o                         
  -5   1   0       5724.60       5833.14        77.79 o                         
  -4   1   0         71.67         60.10         3.37 o                         
  -3   1   0        501.64        491.71         7.35 o                         
  -2   1   0       6119.06       5321.51        58.59 o                         
  -1   1   0        288.97        319.76         4.64 o                         
   0   1   0        636.79        533.42         7.70 o                         
   2   1   0      23689.02      25135.17       369.76 o                         
   3   1   0      12567.60      13100.41       181.08 o                         
   4   1   0        296.69        345.41         8.06 o                         
   5   1   0       1034.26       1297.39        34.78 o                         
   6   1   0        129.52        168.60         6.37 o                         
   7   1   0        722.43        816.69        15.49 o                         
   8   1   0          5.23          7.47         5.62 o                         
   9   1   0        425.30        378.36        15.27 o                         
  10   1   0        130.63        123.79         9.93 o                         
  11   1   0        288.70        278.57        13.05 o                         
  12   1   0         56.73         57.23        11.70 o                         
  13   1   0         48.80         77.65        17.76 o                         
  14   1   0        104.00         69.40        16.57 o                         
 -13   2   0         26.79         34.50        36.88 o                         
 -12   2   0         52.59         39.98        13.65 o                         
 -11   2   0          0.33         -4.63         9.45 o                         
 -10   2   0         17.44          8.99         8.57 o                         
  -9   2   0        554.72        565.02        14.03 o                         
  -8   2   0          0.98          2.41         5.93 o                         
  -7   2   0        100.63         63.63         6.10 o                         
  -6   2   0        886.47        882.24        17.72 o                         
  -5   2   0          4.88          6.34         3.62 o                         
  -4   2   0        163.21        111.33         3.80 o                         
  -3   2   0       1898.51       1566.97        17.60 o                         
  -2   2   0       2757.83       2813.79        28.42 o                         
  -1   2   0         99.48        114.51         3.33 o                         
   0   2   0        791.78        787.26        10.20 o                         
   1   2   0       6068.91       6986.29        64.77 o                         
   2   2   0       2401.60       2677.14        31.20 o                         
   3   2   0       3377.20       3512.28        53.66 o                         
   4   2   0       6905.47       6182.71        93.33 o                         
   5   2   0       2450.84       2090.79        32.24 o                         
   6   2   0       1703.92       1582.51        26.18 o                         
   7   2   0        956.85       1047.75        18.40 o                         
   8   2   0        946.27        931.97        19.06 o                         
   9   2   0        215.99        187.61         9.62 o                         
  10   2   0        150.05        119.60         9.70 o                         
  11   2   0         21.37         14.33         9.01 o                         
  12   2   0         93.23        134.15        12.48 o                         
  13   2   0         19.30         16.46        17.53 o                         
  14   2   0          0.42          8.60        15.72 o                         
  15   2   0         10.12         15.65        17.49 o                         
 -12   3   0         19.27         -7.05        14.10 o                         
 -11   3   0         26.69         52.46        13.73 o                         
 -10   3   0         34.08         38.66         9.33 o                         
  -9   3   0        696.67        718.22        16.22 o                         
  -8   3   0        142.04        123.82         7.37 o                         
  -7   3   0        265.82        235.92         9.53 o                         
  -6   3   0         30.97         57.55         5.01 o                         
  -5   3   0       1845.83       1844.35        25.99 o                         
  -4   3   0        221.50        168.99         7.51 o                         
  -3   3   0       1848.67       1695.96        18.56 o                         
  -2   3   0         64.61         80.23         3.02 o                         
  -1   3   0      13038.31      12582.04       143.97 o                         
   0   3   0       3126.29       2985.21        36.40 o                         
   1   3   0      13986.39      15185.50       162.78 o                         
   2   3   0       2682.38       2639.05        32.40 o                         
   3   3   0        207.35        250.84         4.43 o                         
   4   3   0        982.55        888.69        13.00 o                         
   5   3   0       1551.17       1482.70        23.61 o                         
   6   3   0       2274.79       2389.30        37.01 o                         
   7   3   0        398.31        281.92         9.43 o                         
   8   3   0         89.95        124.28         7.62 o                         
   9   3   0         25.92         67.54         7.46 o                         
  10   3   0        120.66        129.78         9.51 o                         
  11   3   0        169.55        194.67        12.57 o                         
  12   3   0          0.98         -4.68         9.98 o                         
  13   3   0          3.39          8.91        13.09 o                         
  14   3   0          4.47         14.80        14.78 o                         
  15   3   0          0.37         -8.35        16.69 o                         
 -12   4   0         49.97         29.36        17.37 o                         
 -11   4   0         30.38         51.06        14.28 o                         
 -10   4   0          2.40          3.52        10.11 o                         
  -9   4   0        451.19        464.44        15.74 o                         
  -8   4   0         67.39         60.36         6.90 o                         
  -7   4   0        561.06        519.86        11.75 o                         
  -6   4   0        308.02        302.99        13.38 o                         
  -5   4   0        444.64        480.97         9.42 o                         
  -4   4   0         42.69         35.62         3.48 o                         
  -3   4   0        234.17        167.03         4.37 o                         
  -2   4   0       6756.70       7172.26        75.67 o                         
  -1   4   0       5791.17       6309.73        69.10 o                         
   0   4   0         43.00         62.28         3.11 o                         
   1   4   0       2094.32       2112.01        28.14 o                         
   2   4   0      14099.72      13981.82       139.12 o                         
   3   4   0        165.64        181.99         3.61 o                         
   4   4   0      14086.40      14106.45       160.83 o                         
   5   4   0         36.78         77.53         3.97 o                         
   6   4   0       3722.49       3499.62        47.76 o                         
   7   4   0        295.32        274.85         7.87 o                         
   8   4   0       2066.55       2192.28        33.07 o                         
   9   4   0        336.13        350.91        11.62 o                         
  10   4   0        125.44         94.45         7.82 o                         
  11   4   0          5.47          3.74         7.38 o                         
  12   4   0        688.69        769.96        18.78 o                         
  13   4   0         67.13         29.96        14.18 o                         
  14   4   0         34.55          5.72        22.13 o                         
  15   4   0          0.21          8.53        16.51 o                         
 -11   5   0          0.12        -11.23        22.45 o                         
 -10   5   0         10.88         25.49        13.59 o                         
  -9   5   0          1.99          3.06         8.14 o                         
  -8   5   0         37.88         42.59         7.50 o                         
  -7   5   0       1642.03       1674.63        25.90 o                         
  -6   5   0        885.69        890.85        16.03 o                         
  -5   5   0       1871.15       1943.23        26.27 o                         
  -4   5   0       3533.28       3357.68        41.60 o                         
  -3   5   0        290.11        301.90         8.34 o                         
  -2   5   0        405.96        536.49         8.66 o                         
  -1   5   0       5199.76       4867.00        54.12 o                         
   0   5   0        236.17        257.09         6.11 o                         
   1   5   0      14148.69      14211.85       177.98 o                         
   2   5   0       2790.72       3514.13        39.05 o                         
   3   5   0        455.48        394.32         6.38 o                         
   4   5   0       9207.29       9644.61       101.00 o                         
   5   5   0       2384.91       2632.98        32.34 o                         
   6   5   0        375.37        298.93         7.52 o                         
   7   5   0       8393.74       8095.87        99.95 o                         
   8   5   0        314.10        330.50         9.03 o                         
   9   5   0        158.97        171.44         9.11 o                         
  10   5   0         33.90         50.44         7.24 o                         
  11   5   0         74.90         90.30         9.79 o                         
  12   5   0        224.33        267.98        14.97 o                         
  13   5   0        240.45        248.69        21.72 o                         
  14   5   0         78.72        150.85        20.59 o                         
  15   5   0         14.79         12.78        24.38 o                         
 -11   6   0         50.75         76.14        25.55 o                         
 -10   6   0         50.55         45.93        33.48 o                         
  -9   6   0        484.87        483.39        32.59 o                         
  -8   6   0         15.02         20.69        16.95 o                         
  -7   6   0        976.93        932.37        21.56 o                         
  -6   6   0        528.29        608.80        12.43 o                         
  -5   6   0          5.37         11.91         4.54 o                         
  -4   6   0        756.59        791.98        13.25 o                         
  -3   6   0       2035.40       2088.60        29.49 o                         
  -2   6   0         39.02         69.35         3.92 o                         
  -1   6   0         72.41        145.19         6.75 o                         
   0   6   0       1448.73       1721.73        22.89 o                         
   1   6   0       3157.52       3066.10        43.55 o                         
   2   6   0       1291.17       1431.66        17.29 o                         
   3   6   0       5587.99       5637.22        57.31 o                         
   4   6   0       7759.42       8562.81        93.87 o                         
   5   6   0         11.75          9.70         2.94 o                         
   6   6   0        745.39        666.81        11.27 o                         
   7   6   0       1641.08       1750.56        30.41 o                         
   8   6   0          1.57          5.81         5.41 o                         
   9   6   0       1300.08       1245.81        23.31 o                         
  10   6   0        108.84        110.28         8.98 o                         
  11   6   0          2.08         10.35         7.45 o                         
  12   6   0        519.65        563.78        20.49 o                         
  13   6   0        432.72        397.45        17.72 o                         
  14   6   0        289.32        243.92        24.27 o                         
  15   6   0        108.57        100.31        22.05 o                         
  16   6   0         41.25        106.74        18.62 o                         
 -10   7   0          0.86         17.14        23.89 o                         
  -9   7   0         12.72          6.53        31.14 o                         
  -8   7   0         74.95         56.33        12.12 o                         
  -7   7   0        656.80        643.37        22.22 o                         
  -6   7   0        469.50        457.50        16.35 o                         
  -5   7   0          7.40          0.01         4.70 o                         
  -4   7   0          9.18         13.83         4.64 o                         
  -3   7   0        234.61        225.97        10.28 o                         
  -2   7   0       2068.13       1959.12        26.83 o                         
  -1   7   0       1424.84       1428.88        18.81 o                         
   0   7   0        165.99        200.32         7.25 o                         
   1   7   0       6070.17       6295.91        76.88 o                         
   2   7   0        265.83        379.92         6.91 o                         
   3   7   0        791.70        671.05        11.56 o                         
   4   7   0       1699.46       1534.88        18.23 o                         
   5   7   0      17884.29      18742.65       204.42 o                         
   6   7   0        860.12        927.42        14.14 o                         
   7   7   0        666.28        643.91        13.12 o                         
   8   7   0       1939.88       1969.24        32.13 o                         
   9   7   0        301.67        281.73        10.78 o                         
  10   7   0         46.18         41.40         8.10 o                         
  11   7   0        400.45        397.76        17.32 o                         
  12   7   0        171.60        216.42        11.21 o                         
  13   7   0        521.24        549.91        23.22 o                         
  14   7   0        339.63        345.84        21.38 o                         
  15   7   0        120.17        117.49        20.69 o                         
  16   7   0         21.69          3.28        22.65 o                         
  -9   8   0          2.88          4.42        15.14 o                         
  -8   8   0          6.53         -6.31        12.62 o                         
  -7   8   0         15.08          8.96        10.81 o                         
  -6   8   0         19.61         14.02        10.11 o                         
  -5   8   0        107.69        130.48        10.53 o                         
  -4   8   0       2043.23       1998.27        31.77 o                         
  -3   8   0        708.17        703.14        13.47 o                         
  -2   8   0        191.97        217.87         7.04 o                         
  -1   8   0          4.02          6.47         4.17 o                         
   0   8   0         90.08         72.66         5.80 o                         
   1   8   0        443.65        439.06         9.14 o                         
   2   8   0        549.39        563.55         9.29 o                         
   3   8   0       1350.16       1364.70        18.30 o                         
   4   8   0         36.73         25.63         3.78 o                         
   5   8   0        170.32        155.02         4.79 o                         
   6   8   0       2619.07       2552.65        33.86 o                         
   7   8   0       1330.00       1332.08        20.20 o                         
   8   8   0        121.17        138.11         7.94 o                         
   9   8   0        675.63        626.60        15.53 o                         
  10   8   0         43.60         34.21         8.32 o                         
  11   8   0       1196.09       1089.35        25.05 o                         
  12   8   0         27.47         35.50         9.04 o                         
  13   8   0          9.44          8.64        13.25 o                         
  14   8   0         42.39         39.98        15.60 o                         
  15   8   0        122.85        108.32        18.30 o                         
  16   8   0         29.24         52.35        18.69 o                         
  -8   9   0          2.52         12.68        14.56 o                         
  -7   9   0         95.52        140.68        15.73 o                         
  -6   9   0        152.99        130.30        18.64 o                         
  -5   9   0         63.05         35.66        10.57 o                         
  -4   9   0        290.63        260.41         9.04 o                         
  -3   9   0          7.80         36.26         6.28 o                         
  -2   9   0         58.07         68.00         7.64 o                         
  -1   9   0        785.03        877.41        15.10 o                         
   0   9   0          3.89         15.62         4.73 o                         
   1   9   0         16.30         15.42         6.50 o                         
   2   9   0        187.52        165.97         5.52 o                         
   3   9   0        913.69        962.24        14.80 o                         
   4   9   0         58.29         51.44         5.43 o                         
   5   9   0        638.41        473.62        10.96 o                         
   6   9   0        444.63        587.25        11.05 o                         
   7   9   0         84.86         89.67         5.80 o                         
   8   9   0        645.19        553.59        12.15 o                         
   9   9   0        224.92        210.19        10.02 o                         
  10   9   0        257.60        239.83        11.08 o                         
  11   9   0         57.72         58.97        10.01 o                         
  12   9   0        400.19        334.34        14.90 o                         
  13   9   0          9.99          1.53        12.92 o                         
  14   9   0         28.81         26.21        22.05 o                         
  15   9   0         33.90         27.60        16.39 o                         
  16   9   0          6.86         -6.60        20.29 o                         
  -7  10   0         37.17         25.87        25.21 o                         
  -6  10   0         26.49         36.27        14.04 o                         
  -5  10   0         20.97         16.16        13.01 o                         
  -4  10   0         94.36         79.63         9.43 o                         
  -3  10   0       1015.56        992.11        22.50 o                         
  -2  10   0        347.50        358.02        12.95 o                         
  -1  10   0        184.44        228.67         8.29 o                         
   0  10   0       3329.34       3406.38        51.98 o                         
   1  10   0        556.51        611.79        18.87 o                         
   2  10   0       1024.70       1008.27        15.84 o                         
   3  10   0       1879.83       1927.83        28.33 o                         
   4  10   0       1974.62       1868.98        29.59 o                         
   5  10   0        756.85        763.07        17.36 o                         
   6  10   0        158.41        140.54         9.49 o                         
   7  10   0          8.01          8.05         4.63 o                         
   8  10   0        747.66        714.54        14.11 o                         
   9  10   0        170.47        185.38         9.74 o                         
  10  10   0        332.10        287.46        12.02 o                         
  11  10   0         82.65         79.55        10.05 o                         
  12  10   0         39.32         21.91        13.09 o                         
  13  10   0         92.53        102.57        15.04 o                         
  14  10   0          7.73         20.16        17.24 o                         
  15  10   0         31.66         54.64        19.12 o                         
  -6  11   0         58.40         70.11        15.33 o                         
  -5  11   0         67.96         96.11        15.18 o                         
  -4  11   0        419.60        441.43        21.97 o                         
  -3  11   0        106.49        111.79         8.29 o                         
  -2  11   0        698.07        701.80        18.72 o                         
  -1  11   0       1388.74       1337.09        32.24 o                         
   0  11   0         24.95         27.42         6.72 o                         
   1  11   0        169.18        143.14         9.44 o                         
   2  11   0         78.99         94.73         7.44 o                         
   3  11   0        187.14        176.67         8.52 o                         
   4  11   0       5033.76       4849.34        82.31 o                         
   5  11   0         79.84         60.12         9.03 o                         
   6  11   0          7.07         10.27         8.38 o                         
   7  11   0       1307.51       1327.44        40.79 o                         
   8  11   0         39.62         44.47         7.67 o                         
   9  11   0         38.40         37.48        10.70 o                         
  10  11   0        160.26        169.64        12.67 o                         
  11  11   0       1013.25       1040.84        36.02 o                         
  12  11   0        423.46        369.73        24.12 o                         
  13  11   0         20.22         10.64        33.48 o                         
  14  11   0        317.41        304.41        32.55 o                         
  15  11   0         72.40         67.12        27.84 o                         
  -5  12   0          0.13          3.91        17.81 o                         
  -4  12   0          1.62         26.59        18.57 o                         
  -3  12   0         25.21         53.40        10.93 o                         
  -2  12   0          8.25          7.34         9.86 o                         
  -1  12   0        703.35        633.78        28.33 o                         
   0  12   0       1163.97       1208.92        31.39 o                         
   1  12   0        475.92        495.79        17.47 o                         
   2  12   0         17.21          7.00         8.06 o                         
   3  12   0        270.08        277.25        14.84 o                         
   4  12   0        230.24        241.65        11.57 o                         
   5  12   0        873.42        841.81        26.96 o                         
   6  12   0        661.09        649.31        21.50 o                         
   7  12   0         46.85         32.18        10.38 o                         
   8  12   0        305.71        304.99        14.58 o                         
   9  12   0        323.01        320.64        12.80 o                         
  10  12   0        293.09        290.54        14.66 o                         
  11  12   0         43.83         96.02        21.27 o                         
  12  12   0         10.11         43.20        21.99 o                         
  13  12   0        336.19        344.72        43.42 o                         
  14  12   0          1.96        -15.96        31.91 o                         
  15  12   0        111.27        168.46        38.19 o                         
  -4  13   0         17.55         -8.47        16.94 o                         
  -3  13   0          4.79         25.48        18.15 o                         
  -2  13   0         38.77         54.16        13.07 o                         
  -1  13   0         84.74         70.43        12.66 o                         
   0  13   0          0.71         14.60        11.20 o                         
   1  13   0        132.75        102.20        14.98 o                         
   2  13   0        795.40        802.76        24.78 o                         
   3  13   0         94.74        118.63        14.65 o                         
   4  13   0        604.03        586.45        21.39 o                         
   5  13   0       2467.18       2345.53        44.78 o                         
   6  13   0         74.94         75.37        11.36 o                         
   7  13   0        427.88        415.34        17.99 o                         
   8  13   0        803.06        808.65        26.07 o                         
   9  13   0          6.05         -6.21        12.42 o                         
  10  13   0        750.92        763.98        24.90 o                         
  11  13   0        131.73        143.33        17.75 o                         
  12  13   0         12.48          4.01        20.84 o                         
  13  13   0        317.16        357.28        46.56 o                         
  14  13   0         15.53          9.94        31.39 o                         
  15  13   0          1.32         -3.14        31.91 o                         
  -3  14   0         39.70         54.68        21.19 o                         
  -2  14   0          5.57         16.97        13.26 o                         
  -1  14   0          2.34          4.85        13.68 o                         
   0  14   0          4.16         -7.06        14.12 o                         
   1  14   0         31.22         41.52        14.65 o                         
   2  14   0         54.56         53.18        16.04 o                         
   3  14   0        148.90        168.35        22.50 o                         
   4  14   0         77.43         61.09        12.56 o                         
   5  14   0        103.36        128.78        13.50 o                         
   6  14   0         32.16         47.89        11.27 o                         
   7  14   0         18.27         26.25        11.46 o                         
   8  14   0         26.51         38.17        19.14 o                         
   9  14   0        454.58        457.34        30.48 o                         
  10  14   0        212.25        248.04        26.96 o                         
  11  14   0         64.65         74.05        19.59 o                         
  12  14   0        143.61        200.42        37.93 o                         
  13  14   0        275.08        274.61        45.52 o                         
  14  14   0         83.69         96.79        40.81 o                         
  -1  15   0         65.27         89.87        39.76 o                         
   0  15   0          8.72         33.99        20.66 o                         
   1  15   0        113.79        120.04        24.23 o                         
   2  15   0          4.28          7.20        20.52 o                         
   3  15   0          0.47         36.19        17.53 o                         
   4  15   0        159.01        131.85        21.05 o                         
   5  15   0        431.15        429.98        28.97 o                         
   6  15   0         22.73         16.73        13.50 o                         
   7  15   0         18.67         17.82        18.98 o                         
   8  15   0        222.46        243.32        30.06 o                         
   9  15   0          7.69         22.84        23.28 o                         
  10  15   0        117.50        153.12        24.60 o                         
  11  15   0        175.71        140.17        26.29 o                         
  12  15   0        129.22        159.05        34.53 o                         
  13  15   0          2.83         55.98        36.10 o                         
   1  16   0         21.30         64.40        23.62 o                         
   2  16   0         20.63         -5.16        22.98 o                         
   3  16   0         12.31         12.76        36.10 o                         
   4  16   0        242.32        197.76        36.10 o                         
   5  16   0          4.95         10.99        30.34 o                         
   6  16   0        409.28        406.74        30.54 o                         
   7  16   0        420.15        383.60        30.11 o                         
   8  16   0         20.88         20.84        21.00 o                         
   9  16   0         33.38         24.83        21.36 o                         
  10  16   0        109.42        109.22        32.18 o                         
  11  16   0         16.24          6.02        52.06 o                         
  12  16   0         27.61        -15.96        31.91 o                         
   4  17   0        103.19        124.69        29.21 o                         
   5  17   0         75.53         90.51        34.53 o                         
   6  17   0          2.63          4.19        34.01 o                         
   7  17   0         14.03         41.33        37.15 o                         
   8  17   0        158.33        136.58        26.40 o                         
   9  17   0         81.31         94.42        25.55 o                         
  10  17   0        108.03        122.06        26.12 o                         
 -10 -17   1         68.81         79.64        26.22 o                         
  -9 -17   1         86.07        107.20        33.48 o                         
  -8 -17   1         32.81          3.67        46.82 o                         
  -7 -17   1        558.63        567.98        46.30 o                         
  -6 -17   1        183.42        155.91        37.67 o                         
  -5 -17   1         74.51         30.87        32.44 o                         
  -4 -17   1         83.24         72.72        32.96 o                         
 -12 -16   1          2.34        -12.70        25.40 o                         
 -11 -16   1        310.80        395.70        35.42 o                         
 -10 -16   1          1.40         11.33        23.44 o                         
  -9 -16   1         22.26          3.41        22.85 o                         
  -8 -16   1         51.49         35.39        25.64 o                         
  -7 -16   1        119.31         99.65        22.42 o                         
  -6 -16   1        214.39        173.66        24.63 o                         
  -5 -16   1        286.27        296.59        41.33 o                         
  -4 -16   1        223.94        211.89        34.53 o                         
  -3 -16   1        168.89        190.44        36.10 o                         
  -2 -16   1         48.84         56.85        23.37 o                         
  -1 -16   1        138.45        168.88        46.82 o                         
 -13 -15   1        271.05        334.78        47.09 o                         
 -12 -15   1         36.49         63.56        25.61 o                         
 -11 -15   1         31.68         24.24        35.05 o                         
 -10 -15   1        321.66        290.17        50.46 o                         
  -9 -15   1        165.66        205.09        26.88 o                         
  -8 -15   1          6.67          0.91        19.58 o                         
  -7 -15   1        622.26        594.60        34.56 o                         
  -6 -15   1         49.48         37.08        18.77 o                         
  -5 -15   1         33.59         35.82        19.51 o                         
  -4 -15   1         14.86         13.74        15.86 o                         
  -3 -15   1        216.99        212.76        23.10 o                         
  -2 -15   1          2.21        -10.43        20.86 o                         
  -1 -15   1        217.14        280.23        28.44 o                         
   0 -15   1         39.21         67.03        20.99 o                         
   1 -15   1        129.24        124.51        27.99 o                         
 -14 -14   1         19.58         13.60        34.01 o                         
 -13 -14   1         27.72         35.05        36.10 o                         
 -12 -14   1         32.62         43.74        34.01 o                         
 -11 -14   1        105.53        111.59        20.45 o                         
 -10 -14   1          7.45         -3.58        17.31 o                         
  -9 -14   1        123.68         68.54        21.09 o                         
  -8 -14   1        160.83        129.41        24.49 o                         
  -7 -14   1        261.73        258.25        16.28 o                         
  -6 -14   1        339.23        304.81        18.80 o                         
  -5 -14   1        723.79        652.39        27.44 o                         
  -4 -14   1          2.55         -5.78        11.57 o                         
  -3 -14   1        224.02        209.90        17.14 o                         
  -2 -14   1         13.60         23.33        16.16 o                         
  -1 -14   1          0.58         -7.08        14.17 o                         
   0 -14   1        151.84        132.64        17.28 o                         
   1 -14   1         39.23         54.74        46.30 o                         
   2 -14   1          0.79         -2.09        44.99 o                         
   3 -14   1          0.23        -22.23        44.47 o                         
 -14 -13   1         12.65         10.46        35.58 o                         
 -13 -13   1          7.43         77.43        37.15 o                         
 -12 -13   1        827.09        777.90        88.65 o                         
 -11 -13   1         15.49         28.35        12.05 o                         
 -10 -13   1        796.68        834.57        34.54 o                         
  -9 -13   1        219.30        261.02        18.03 o                         
  -8 -13   1        195.45        162.88        13.76 o                         
  -7 -13   1        870.83        784.84        25.33 o                         
  -6 -13   1        325.15        308.41        15.78 o                         
  -5 -13   1          8.14          5.04         9.64 o                         
  -4 -13   1       1316.67       1273.23        32.78 o                         
  -3 -13   1        566.83        556.54        20.74 o                         
  -2 -13   1        657.54        758.22        31.10 o                         
  -1 -13   1         90.87         83.37        13.53 o                         
   0 -13   1         15.45          3.38        13.15 o                         
   1 -13   1          0.01         -6.05        12.10 o                         
   2 -13   1         31.57         38.39        23.02 o                         
   3 -13   1          1.81        -21.71        43.42 o                         
   4 -13   1          8.59         27.73        46.04 o                         
 -15 -12   1         24.23          9.94        32.96 o                         
 -14 -12   1        171.28        208.22        42.38 o                         
 -13 -12   1         25.09         33.48        29.82 o                         
 -12 -12   1       1032.85        999.80       110.39 o                         
 -11 -12   1         28.33         40.75        20.26 o                         
 -10 -12   1        257.41        276.53        14.61 o                         
  -9 -12   1        522.77        430.04        14.60 o                         
  -8 -12   1        548.84        547.49        22.99 o                         
  -7 -12   1         95.58         92.04        12.45 o                         
  -6 -12   1          8.51         22.86        10.03 o                         
  -5 -12   1        221.40        207.74        12.32 o                         
  -4 -12   1        542.52        521.34        16.09 o                         
  -3 -12   1         13.56          2.94         8.90 o                         
  -2 -12   1       1100.99       1070.69        27.90 o                         
  -1 -12   1         33.43         40.18        10.53 o                         
   0 -12   1          1.53          4.07        10.34 o                         
   1 -12   1        345.26        342.19        14.71 o                         
   2 -12   1        103.18        113.80        13.16 o                         
   3 -12   1        283.42        248.64        25.05 o                         
   4 -12   1        157.41        157.37        29.82 o                         
   5 -12   1          0.53          6.28        44.47 o                         
 -15 -11   1          0.98          2.95        25.64 o                         
 -14 -11   1         70.82         79.00        34.53 o                         
 -13 -11   1          6.97         43.42        31.39 o                         
 -12 -11   1        280.85        392.10        37.15 o                         
 -11 -11   1        374.72        386.91        23.64 o                         
 -10 -11   1        685.47        674.20        21.02 o                         
  -9 -11   1         26.39         41.68         8.69 o                         
  -8 -11   1        230.73        224.65        10.47 o                         
  -7 -11   1        227.54        228.26        12.75 o                         
  -6 -11   1       2378.28       2180.88        42.69 o                         
  -5 -11   1        260.16        246.43        12.45 o                         
  -4 -11   1         15.51         11.55         6.87 o                         
  -3 -11   1       3746.82       3751.25        64.63 o                         
  -2 -11   1         11.15          9.18         8.68 o                         
  -1 -11   1        892.42        937.29        26.88 o                         
   0 -11   1        842.68        832.32        20.42 o                         
   1 -11   1        282.71        266.90        14.58 o                         
   2 -11   1        102.45        111.67         7.46 o                         
   3 -11   1        616.96        632.98        21.36 o                         
   4 -11   1         13.18         15.81        10.35 o                         
   5 -11   1         45.39         47.39        12.44 o                         
   6 -11   1         40.38         39.37        17.42 o                         
 -15 -10   1          5.01        -14.65        29.30 o                         
 -14 -10   1        213.88        326.92        53.89 o                         
 -13 -10   1          5.66         10.89        22.00 o                         
 -12 -10   1        197.09        173.68        20.30 o                         
 -11 -10   1       2852.99       2717.61        61.91 o                         
 -10 -10   1         68.91         95.61        10.28 o                         
  -9 -10   1          4.04          9.82         7.83 o                         
  -8 -10   1       1896.38       1802.07        32.48 o                         
  -7 -10   1         11.89          9.06         6.31 o                         
  -6 -10   1       2013.72       1900.24        37.71 o                         
  -5 -10   1        571.28        508.08        15.85 o                         
  -4 -10   1        513.68        519.62        19.13 o                         
  -3 -10   1        531.55        544.04        14.62 o                         
  -2 -10   1        789.67        765.42        13.91 o                         
  -1 -10   1        121.11        117.08         6.49 o                         
   0 -10   1        360.45        395.26        10.57 o                         
   1 -10   1        219.62        200.70         7.89 o                         
   2 -10   1         15.53         25.01         6.88 o                         
   3 -10   1         93.42         92.21        11.89 o                         
   4 -10   1          3.62         -2.81         8.38 o                         
   5 -10   1        109.16         88.72        11.75 o                         
   6 -10   1         26.23         41.64        12.42 o                         
   7 -10   1         35.63         46.12        23.80 o                         
 -15  -9   1          5.76          6.70        15.72 o                         
 -14  -9   1         45.60         47.63        15.24 o                         
 -13  -9   1        128.32        183.79        20.81 o                         
 -12  -9   1        285.84        349.95        17.32 o                         
 -11  -9   1        215.02        188.11        10.56 o                         
 -10  -9   1       3305.79       3247.34        47.11 o                         
  -9  -9   1        378.87        374.73        11.08 o                         
  -8  -9   1         11.22         16.68         5.64 o                         
  -7  -9   1         10.60          9.43         4.62 o                         
  -6  -9   1       1938.72       1654.19        23.40 o                         
  -5  -9   1         92.19         63.17         5.33 o                         
  -4  -9   1        200.09        182.46         7.61 o                         
  -3  -9   1         18.00         26.01         3.49 o                         
  -2  -9   1        329.14        333.56         7.48 o                         
  -1  -9   1         55.94         66.20         5.25 o                         
   0  -9   1       1273.28       1338.65        21.95 o                         
   1  -9   1         24.82         10.97         4.78 o                         
   2  -9   1       1412.46       1379.73        31.36 o                         
   3  -9   1        259.20        250.05        10.52 o                         
   4  -9   1        765.21        816.09        21.39 o                         
   5  -9   1         23.23         49.46         9.55 o                         
   6  -9   1        548.69        463.63        18.44 o                         
   7  -9   1        113.89        114.68        32.46 o                         
   8  -9   1          0.58         12.47        12.03 o                         
 -15  -8   1          1.42          3.11        18.05 o                         
 -14  -8   1          9.63         -7.19        14.38 o                         
 -13  -8   1        465.58        407.27        19.14 o                         
 -12  -8   1         52.57         48.77        11.07 o                         
 -11  -8   1       1022.54       1051.10        22.54 o                         
 -10  -8   1        212.50        253.85        21.84 o                         
  -9  -8   1        784.48        683.33        14.94 o                         
  -8  -8   1       1912.50       1845.96        30.76 o                         
  -7  -8   1        294.26        280.40         8.06 o                         
  -6  -8   1       1137.17       1100.35        16.21 o                         
  -5  -8   1         27.51         21.51         3.18 o                         
  -4  -8   1       6578.66       6326.13        82.99 o                         
  -3  -8   1       1791.95       1594.05        22.87 o                         
  -2  -8   1        206.62        187.83         8.51 o                         
  -1  -8   1        291.86        332.78         8.09 o                         
   0  -8   1         94.06         80.21         5.36 o                         
   1  -8   1        836.90        931.19        16.19 o                         
   2  -8   1          2.54         11.66         4.27 o                         
   3  -8   1        252.18        289.29         8.86 o                         
   4  -8   1        513.41        527.86        31.55 o                         
   5  -8   1        124.14        129.00        10.01 o                         
   6  -8   1         78.08         84.61         9.66 o                         
   7  -8   1        126.67        124.89        18.05 o                         
   8  -8   1         22.55         47.63        14.06 o                         
   9  -8   1          4.54         11.12        22.35 o                         
 -15  -7   1        326.88        331.68        26.58 o                         
 -14  -7   1         79.94         68.28        15.97 o                         
 -13  -7   1         29.46         26.11        12.63 o                         
 -12  -7   1        771.70        846.28        19.81 o                         
 -11  -7   1       1554.35       1463.79        26.39 o                         
 -10  -7   1          7.92          6.78         6.89 o                         
  -9  -7   1        970.56        907.21        16.40 o                         
  -8  -7   1        178.82        152.04         8.32 o                         
  -7  -7   1       3294.16       3540.66        48.91 o                         
  -6  -7   1       1181.68       1106.13        16.10 o                         
  -5  -7   1          0.02         11.43         3.08 o                         
  -4  -7   1       3115.56       2932.82        33.69 o                         
  -3  -7   1        749.39        747.26        11.64 o                         
  -2  -7   1       4574.97       4752.22        66.98 o                         
  -1  -7   1       3113.24       2923.36        39.11 o                         
   0  -7   1       1669.31       1769.15        24.94 o                         
   1  -7   1        321.51        318.62         7.45 o                         
   2  -7   1          8.78         24.90         3.94 o                         
   3  -7   1         24.99         21.94         3.74 o                         
   4  -7   1         25.97         38.24         8.00 o                         
   5  -7   1         48.94         32.92         6.67 o                         
   6  -7   1          3.65          3.45         7.01 o                         
   7  -7   1          3.54          6.86         9.47 o                         
   8  -7   1          0.46         -3.91        13.97 o                         
   9  -7   1         10.53          6.63        15.58 o                         
  10  -7   1         21.34         34.95        39.44 o                         
 -15  -6   1         93.25        124.71        19.33 o                         
 -14  -6   1        242.37        272.10        20.00 o                         
 -13  -6   1        277.19        308.07        15.36 o                         
 -12  -6   1       1295.01       1247.32        24.61 o                         
 -11  -6   1        785.43        804.48        21.23 o                         
 -10  -6   1       1571.18       1526.07        26.45 o                         
  -9  -6   1        655.42        575.47        13.76 o                         
  -8  -6   1         18.97         24.32         4.95 o                         
  -7  -6   1       3290.97       3026.97        40.27 o                         
  -6  -6   1        112.81        176.38         6.74 o                         
  -5  -6   1        252.54        214.42         5.41 o                         
  -4  -6   1       2178.42       2174.08        24.47 o                         
  -3  -6   1        872.68        637.34        10.10 o                         
  -2  -6   1       2138.99       1902.08        24.58 o                         
  -1  -6   1       1391.58       1806.23        23.46 o                         
   0  -6   1        298.98        378.36         8.84 o                         
   1  -6   1      10696.75      11341.65       136.09 o                         
   2  -6   1        862.40        902.67        17.93 o                         
   3  -6   1        919.20        986.64        16.99 o                         
   4  -6   1       2801.39       2610.98        39.66 o                         
   5  -6   1        398.24        387.37        11.19 o                         
   6  -6   1         18.16          4.47         6.12 o                         
   7  -6   1       2262.46       2255.12        35.34 o                         
   8  -6   1        206.97        194.34        18.69 o                         
   9  -6   1         73.33         85.37        17.03 o                         
  10  -6   1        242.67        238.90        29.79 o                         
  11  -6   1          0.19         -3.33        45.52 o                         
 -15  -5   1          7.40          6.98        22.10 o                         
 -14  -5   1          4.75         -7.59        15.18 o                         
 -13  -5   1        114.14        129.72        12.26 o                         
 -12  -5   1         20.19         37.92         9.07 o                         
 -11  -5   1        131.72        128.47         9.49 o                         
 -10  -5   1        185.62        174.05         9.43 o                         
  -9  -5   1       1372.82       1415.54        24.20 o                         
  -8  -5   1        372.61        383.96        12.99 o                         
  -7  -5   1         92.45         44.38         4.27 o                         
  -6  -5   1        126.56        174.44         6.78 o                         
  -5  -5   1         26.60          2.60         3.23 o                         
  -4  -5   1        271.47        486.80         7.70 o                         
  -3  -5   1       1345.05       1522.92        18.80 o                         
  -2  -5   1       9894.24       9868.96       117.25 o                         
  -1  -5   1       4360.53       4201.70        54.11 o                         
   0  -5   1        398.85        426.47         7.25 o                         
   1  -5   1         86.75         58.16         2.96 o                         
   2  -5   1        623.20        696.79        10.82 o                         
   3  -5   1       3317.33       3341.13        43.26 o                         
   4  -5   1        653.64        674.32        15.52 o                         
   5  -5   1          3.78          8.94         5.80 o                         
   6  -5   1        542.41        543.16        14.11 o                         
   7  -5   1         60.91         89.45         8.40 o                         
   8  -5   1       1241.66       1329.31        27.16 o                         
   9  -5   1         53.22         62.63        14.30 o                         
  10  -5   1         38.84         11.57        20.20 o                         
  11  -5   1         65.89         90.50        42.90 o                         
 -15  -4   1         83.27         62.99        17.55 o                         
 -14  -4   1          7.68          8.09        14.27 o                         
 -13  -4   1        181.63        257.71        14.05 o                         
 -12  -4   1        668.68        584.31        17.37 o                         
 -11  -4   1         19.87         21.60         7.80 o                         
 -10  -4   1         24.75         25.33         7.18 o                         
  -9  -4   1         30.85         17.26         6.40 o                         
  -8  -4   1         63.69         46.04         5.57 o                         
  -7  -4   1       5482.69       5083.03        64.23 o                         
  -6  -4   1       1208.69       1307.22        17.17 o                         
  -5  -4   1       4424.74       4086.78        51.52 o                         
  -4  -4   1       1866.97       2016.66        23.81 o                         
  -3  -4   1       4091.43       4553.47        50.45 o                         
  -2  -4   1      27924.58      28105.55       317.09 o                         
  -1  -4   1       6335.34       7246.19        92.32 o                         
   0  -4   1       3943.81       3475.70        42.13 o                         
   1  -4   1       1182.90       1003.57        12.37 o                         
   2  -4   1       3071.13       3290.58        43.05 o                         
   3  -4   1        365.69        286.12        10.74 o                         
   4  -4   1        699.58        703.32        12.89 o                         
   5  -4   1       1085.56       1015.57        16.39 o                         
   6  -4   1          4.00          6.00         4.14 o                         
   7  -4   1          6.73          5.09         4.67 o                         
   8  -4   1        130.67        156.71        11.21 o                         
   9  -4   1        106.37         88.84        13.93 o                         
  10  -4   1          1.80         -2.31         8.02 o                         
  11  -4   1         24.68         37.43        12.69 o                         
  12  -4   1         31.16         61.21        31.39 o                         
 -15  -3   1         14.32          5.95        17.19 o                         
 -14  -3   1         43.65         30.29        15.55 o                         
 -13  -3   1        438.01        441.43        19.25 o                         
 -12  -3   1          0.95          1.83        10.36 o                         
 -11  -3   1         83.34        128.42        14.46 o                         
 -10  -3   1       1146.48       1140.88        21.70 o                         
  -9  -3   1        924.88        921.07        18.17 o                         
  -8  -3   1        224.01        198.56        13.42 o                         
  -7  -3   1       1817.65       1611.54        22.49 o                         
  -6  -3   1       3199.54       3691.41        45.22 o                         
  -5  -3   1        351.27        475.58         8.36 o                         
  -4  -3   1       4855.25       4888.96        60.48 o                         
  -3  -3   1       5355.80       5923.03        65.19 o                         
  -2  -3   1      13398.25      15122.41       171.53 o                         
  -1  -3   1       1213.96       1485.22        29.97 o                         
   0  -3   1        173.98        239.13         4.16 o                         
   1  -3   1      18817.13      18234.38       194.42 o                         
   2  -3   1         93.55        116.03         4.43 o                         
   3  -3   1       3638.26       3369.71        45.85 o                         
   4  -3   1       1728.16       1958.97        24.45 o                         
   5  -3   1       1753.50       1780.90        21.74 o                         
   6  -3   1        867.53        794.58        12.87 o                         
   7  -3   1        284.89        230.14         7.66 o                         
   8  -3   1        320.52        311.91         9.48 o                         
   9  -3   1        101.47        117.33         7.86 o                         
  10  -3   1        317.49        332.54        13.28 o                         
  11  -3   1         43.98         57.78        13.18 o                         
  12  -3   1         12.38          2.69        15.63 o                         
  13  -3   1          6.35         12.25        17.20 o                         
 -14  -2   1         28.82         -7.64        15.28 o                         
 -13  -2   1         60.53         61.04        17.81 o                         
 -12  -2   1        841.47        786.96        38.71 o                         
 -11  -2   1        147.78        153.39        11.35 o                         
 -10  -2   1       1255.35       1136.46        21.82 o                         
  -9  -2   1        651.85        601.74        14.31 o                         
  -8  -2   1       4626.73       4611.29        68.44 o                         
  -7  -2   1        435.49        588.25        13.02 o                         
  -6  -2   1        268.15        263.80        10.03 o                         
  -5  -2   1       9619.55       9029.70       110.90 o                         
  -4  -2   1       5011.98       5006.52        65.49 o                         
  -3  -2   1      14616.79      14803.30       168.34 o                         
  -2  -2   1       4737.70       4816.69        50.42 o                         
  -1  -2   1       2478.10       2552.38        36.79 o                         
   0  -2   1       5965.19       6441.95        82.06 o                         
   1  -2   1       2761.52       2745.62        49.95 o                         
   2  -2   1       2185.59       2244.90        36.95 o                         
   3  -2   1       1681.34       1656.44        19.06 o                         
   4  -2   1       1177.17       1458.87        22.22 o                         
   5  -2   1      11910.19      12023.34       132.72 o                         
   6  -2   1       1043.24       1050.57        16.15 o                         
   7  -2   1        267.31        226.51        14.07 o                         
   8  -2   1        164.32        150.81         7.78 o                         
   9  -2   1          8.10         -3.18         6.36 o                         
  10  -2   1         26.92         13.45         7.41 o                         
  11  -2   1          3.57         -4.59         9.18 o                         
  12  -2   1         13.60         18.67        12.58 o                         
  13  -2   1          3.87         13.09        16.77 o                         
 -14  -1   1         74.54        117.20        26.51 o                         
 -13  -1   1         48.80          2.93        13.56 o                         
 -12  -1   1         42.42         28.44        11.82 o                         
 -11  -1   1       1154.81       1067.16        28.92 o                         
 -10  -1   1        891.56        858.67        20.58 o                         
  -9  -1   1        980.05        934.83        22.18 o                         
  -8  -1   1          2.16          7.26         6.38 o                         
  -7  -1   1         23.89          4.07         5.39 o                         
  -6  -1   1       5474.16       5671.79        76.20 o                         
  -5  -1   1        244.55        395.44         9.34 o                         
  -4  -1   1        616.11        551.46        10.79 o                         
  -3  -1   1      11343.92      11564.82       140.17 o                         
  -2  -1   1        772.93       1027.98        13.47 o                         
  -1  -1   1        152.24        120.97         2.40 o                         
   0  -1   1      12654.33      13530.78       189.72 o                         
   1  -1   1       1900.26       2079.51        37.89 o                         
   2  -1   1       8073.26       8299.98       101.00 o                         
   3  -1   1      18358.05      19183.21       231.41 o                         
   4  -1   1        862.09        835.99        12.83 o                         
   5  -1   1       1603.88       1455.37        20.88 o                         
   6  -1   1        298.57        278.37         7.80 o                         
   7  -1   1       1135.38       1220.75        20.66 o                         
   8  -1   1       1403.11       1342.59        20.49 o                         
   9  -1   1        343.97        401.96        11.64 o                         
  10  -1   1        117.71        107.95         9.18 o                         
  11  -1   1        102.24        129.41        13.10 o                         
  12  -1   1        146.55        154.60        17.92 o                         
  13  -1   1         20.98         33.45        15.19 o                         
  14  -1   1          1.63          8.22        18.79 o                         
 -14   0   1        200.62        223.47        42.64 o                         
 -13   0   1         76.79         71.97        15.73 o                         
 -12   0   1         12.35          3.15        11.46 o                         
 -11   0   1        198.27        272.03        21.59 o                         
 -10   0   1         71.24        108.06         9.33 o                         
  -9   0   1        104.99        133.78         8.64 o                         
  -8   0   1       1889.16       1782.74        32.13 o                         
  -7   0   1       1240.73       1342.36        26.09 o                         
  -6   0   1        268.43        322.87         7.72 o                         
  -5   0   1         62.09        112.17         4.70 o                         
  -4   0   1       1911.33       2076.86        27.73 o                         
  -3   0   1         20.42          4.14         4.01 o                         
  -2   0   1       5282.27       5233.79        73.46 o                         
  -1   0   1        672.50        827.43        10.97 o                         
   0   0   1        291.22        256.34         4.82 o                         
   1   0   1       2694.57       3426.45        44.68 o                         
   2   0   1      13579.21      15465.00       188.61 o                         
   3   0   1      10961.06      11870.26       143.59 o                         
   4   0   1       1267.95       1041.16        15.07 o                         
   5   0   1       1500.34       1483.78        20.86 o                         
   6   0   1       1038.87       1246.62        18.70 o                         
   7   0   1        395.04        376.55        12.88 o                         
   8   0   1        304.85        302.75         8.86 o                         
   9   0   1          4.13         -3.18         6.36 o                         
  10   0   1         65.99         65.74         8.95 o                         
  11   0   1         41.94         22.67         8.58 o                         
  12   0   1        125.62        140.16        13.92 o                         
  13   0   1         12.42         45.61        14.13 o                         
  14   0   1          2.70         -7.60        15.20 o                         
 -13   1   1         97.56         99.14        21.03 o                         
 -12   1   1         78.15         70.09        13.65 o                         
 -11   1   1          5.40         -5.10        10.21 o                         
 -10   1   1         52.21         39.52         8.35 o                         
  -9   1   1          2.05         -3.72         7.44 o                         
  -8   1   1         57.25         83.06         7.37 o                         
  -7   1   1       1607.62       1740.80        27.96 o                         
  -6   1   1       2846.41       2588.62        37.62 o                         
  -5   1   1        325.98        339.55         7.24 o                         
  -4   1   1        385.79        351.06         6.80 o                         
  -3   1   1         33.92         26.63         2.55 o                         
  -2   1   1         33.09         20.57         2.12 o                         
  -1   1   1       6954.15       7484.40        86.51 o                         
   0   1   1       9599.41      10980.03       153.44 o                         
   1   1   1        588.37        510.80         6.40 o                         
   2   1   1        731.47       1029.94        14.31 o                         
   3   1   1       3792.19       4418.65        62.20 o                         
   4   1   1       6790.20       7446.25       106.87 o                         
   5   1   1       3133.41       2783.69        41.34 o                         
   6   1   1       3661.06       3671.80        50.49 o                         
   7   1   1        282.73        379.18        10.04 o                         
   8   1   1        862.04        841.60        17.56 o                         
   9   1   1        162.78        151.96         9.04 o                         
  10   1   1        207.69        253.92        11.49 o                         
  11   1   1        395.64        376.61        14.49 o                         
  12   1   1        109.46        135.12        13.30 o                         
  13   1   1         36.93         49.15        20.92 o                         
  14   1   1         12.49         17.41        15.06 o                         
 -13   2   1         29.88         26.37        19.03 o                         
 -12   2   1         48.50         26.43        14.87 o                         
 -11   2   1       1056.06       1057.42        29.04 o                         
 -10   2   1        209.33        218.96        12.85 o                         
  -9   2   1         18.72         15.32         6.91 o                         
  -8   2   1        203.14        237.77        10.38 o                         
  -7   2   1         13.10         21.10         5.63 o                         
  -6   2   1         32.53         22.02         4.46 o                         
  -5   2   1        750.69        822.93        12.87 o                         
  -4   2   1        254.21        147.75         6.39 o                         
  -3   2   1       1900.26       1863.15        21.71 o                         
  -2   2   1       1946.28       1736.47        19.89 o                         
  -1   2   1      15134.73      16180.16       205.81 o                         
   0   2   1       8643.37       8839.88        96.39 o                         
   1   2   1       1825.60       1819.46        19.50 o                         
   2   2   1       9012.29      10552.86       120.54 o                         
   3   2   1       4423.52       4314.02        60.09 o                         
   4   2   1      12069.13      11491.29       170.41 o                         
   5   2   1          9.61          6.05         3.64 o                         
   6   2   1          3.88         34.80         4.76 o                         
   7   2   1        926.05        957.61        18.36 o                         
   8   2   1         70.44         62.14         7.22 o                         
   9   2   1        256.15        282.58        11.93 o                         
  10   2   1        231.32        211.27        13.05 o                         
  11   2   1        504.16        453.07        15.18 o                         
  12   2   1        149.93        173.65        13.49 o                         
  13   2   1        172.35        156.96        16.68 o                         
  14   2   1         51.43         39.11        15.59 o                         
  15   2   1          1.05         -7.76        15.52 o                         
 -12   3   1         46.22         63.95        15.91 o                         
 -11   3   1        138.48        150.33        16.63 o                         
 -10   3   1        133.64        103.65        12.42 o                         
  -9   3   1         23.11         22.88         7.80 o                         
  -8   3   1         10.08          6.50         6.63 o                         
  -7   3   1        207.28        196.93         7.81 o                         
  -6   3   1        180.61        167.02         7.99 o                         
  -5   3   1        169.46        167.66         5.80 o                         
  -4   3   1         51.90         43.88         3.73 o                         
  -3   3   1       1354.23       1555.96        21.39 o                         
  -2   3   1        619.54        579.43         7.61 o                         
  -1   3   1       5050.29       4692.64        52.75 o                         
   0   3   1       1526.54       1606.80        20.78 o                         
   1   3   1       1422.91       1448.50        24.47 o                         
   2   3   1       4230.41       4630.32        48.30 o                         
   3   3   1       2412.48       2820.49        33.42 o                         
   4   3   1       1575.81       1421.28        18.18 o                         
   5   3   1        102.50        171.78         4.94 o                         
   6   3   1       6847.04       6062.24        86.77 o                         
   7   3   1        138.08        123.58         6.94 o                         
   8   3   1        408.73        415.72        12.92 o                         
   9   3   1         10.20         12.45         7.41 o                         
  10   3   1        165.53        254.17        12.50 o                         
  11   3   1          2.23         -4.02         8.05 o                         
  12   3   1        190.79        196.93        14.13 o                         
  13   3   1          9.57         -6.30        12.60 o                         
  14   3   1          4.86         16.47        15.31 o                         
  15   3   1         28.72         36.45        17.26 o                         
 -12   4   1         11.41         14.70        15.95 o                         
 -11   4   1        155.06        186.66        17.21 o                         
 -10   4   1        294.50        334.30        21.89 o                         
  -9   4   1        139.34        140.13        12.48 o                         
  -8   4   1        107.96         99.90         9.34 o                         
  -7   4   1         20.45         25.13         6.21 o                         
  -6   4   1         72.12        108.83         6.61 o                         
  -5   4   1        305.22        307.19         8.02 o                         
  -4   4   1       1215.14       1130.96        16.70 o                         
  -3   4   1         60.17         58.65         3.54 o                         
  -2   4   1       1667.02       1709.07        18.53 o                         
  -1   4   1         10.21         12.01         2.67 o                         
   0   4   1       1627.87       1660.20        21.76 o                         
   1   4   1       2757.52       2777.06        30.94 o                         
   2   4   1        885.13       1267.97        14.33 o                         
   3   4   1      10828.72      12517.62       129.92 o                         
   4   4   1       6105.90       5939.64        68.88 o                         
   5   4   1       2318.53       2191.43        27.36 o                         
   6   4   1        157.94        123.31         4.78 o                         
   7   4   1       2883.50       2981.10        39.35 o                         
   8   4   1         89.57         80.45         6.86 o                         
   9   4   1        233.30        208.14         9.67 o                         
  10   4   1        386.37        353.92        13.71 o                         
  11   4   1         44.52         51.07        12.62 o                         
  12   4   1       1179.52       1254.18        28.52 o                         
  13   4   1         79.07         51.89        14.02 o                         
  14   4   1        112.61        107.21        16.43 o                         
  15   4   1         25.12         59.41        17.30 o                         
 -11   5   1          0.56          7.12        22.71 o                         
 -10   5   1          4.56         25.73        12.84 o                         
  -9   5   1          3.25          3.87        10.06 o                         
  -8   5   1       1271.41       1161.71        28.30 o                         
  -7   5   1        143.20        128.96         8.59 o                         
  -6   5   1         28.56         39.37         5.97 o                         
  -5   5   1         33.41         33.51         6.04 o                         
  -4   5   1        380.35        392.12        12.88 o                         
  -3   5   1         37.07         61.75         3.86 o                         
  -2   5   1       1419.76       1449.57        18.03 o                         
  -1   5   1       6236.38       6269.16        69.20 o                         
   0   5   1        931.85        716.16        10.03 o                         
   1   5   1        680.39        953.57        11.96 o                         
   2   5   1        324.03        244.78         5.32 o                         
   3   5   1      14590.91      15488.32       152.98 o                         
   4   5   1         37.73         90.59         3.44 o                         
   5   5   1       2662.69       2700.22        31.58 o                         
   6   5   1       3288.25       2851.23        35.35 o                         
   7   5   1        755.72        614.79        11.19 o                         
   8   5   1         45.12         42.17         6.14 o                         
   9   5   1         51.15         64.56         7.64 o                         
  10   5   1         91.63        118.86         9.98 o                         
  11   5   1        424.38        451.92        16.24 o                         
  12   5   1          8.83         11.71         8.40 o                         
  13   5   1          0.05         -5.11        10.22 o                         
  14   5   1        963.70        971.67        38.44 o                         
  15   5   1         14.00         -3.91        15.53 o                         
  16   5   1        183.80        228.98        21.66 o                         
 -10   6   1         54.36         66.80        13.47 o                         
  -9   6   1        153.60        170.67        14.91 o                         
  -8   6   1        382.66        382.61        16.59 o                         
  -7   6   1       1557.84       1665.18        35.79 o                         
  -6   6   1          8.48         27.22         6.77 o                         
  -5   6   1        134.93        160.80         6.72 o                         
  -4   6   1        295.54        319.93         7.71 o                         
  -3   6   1        589.90        653.97        11.56 o                         
  -2   6   1       3018.68       3215.35        39.43 o                         
  -1   6   1        375.62        301.08         6.70 o                         
   0   6   1       1451.05       1762.01        23.99 o                         
   1   6   1      22396.98      23094.05       258.46 o                         
   2   6   1       3003.39       3379.04        41.75 o                         
   3   6   1       1470.04       1693.24        18.44 o                         
   4   6   1       2677.72       2866.08        30.49 o                         
   5   6   1        947.36        736.97        10.84 o                         
   6   6   1        185.84        163.02         5.90 o                         
   7   6   1        793.60        730.84        12.35 o                         
   8   6   1        433.83        402.92        12.12 o                         
   9   6   1         19.83         11.55         6.38 o                         
  10   6   1        129.78        147.99         9.32 o                         
  11   6   1        113.36        132.45        10.00 o                         
  12   6   1          5.76          7.78         9.62 o                         
  13   6   1        121.32        124.41        12.97 o                         
  14   6   1         83.90         74.48        12.59 o                         
  15   6   1        158.90        116.75        18.70 o                         
  16   6   1         34.47         93.51        23.79 o                         
 -10   7   1        318.04        292.94        30.46 o                         
  -9   7   1        540.53        538.63        34.94 o                         
  -8   7   1        277.54        288.93        14.70 o                         
  -7   7   1          1.79          3.73         7.88 o                         
  -6   7   1        264.73        291.28        12.68 o                         
  -5   7   1        524.98        533.48        12.82 o                         
  -4   7   1        286.11        266.88         8.87 o                         
  -3   7   1        942.62        872.33        13.88 o                         
  -2   7   1        345.02        370.20         8.74 o                         
  -1   7   1       3431.21       3534.59        45.28 o                         
   0   7   1         43.37         57.26         4.02 o                         
   1   7   1        230.80        222.59         4.85 o                         
   2   7   1        656.29        696.22        12.22 o                         
   3   7   1       1141.80       1251.54        16.85 o                         
   4   7   1       2934.02       3464.46        39.60 o                         
   5   7   1        665.11        553.83        12.56 o                         
   6   7   1       4388.40       4443.17        50.98 o                         
   7   7   1        232.66        268.42         7.25 o                         
   8   7   1         88.31        141.06         7.65 o                         
   9   7   1       1106.85       1158.93        23.96 o                         
  10   7   1        596.91        557.62        16.22 o                         
  11   7   1        258.78        268.45        12.00 o                         
  12   7   1       1600.80       1541.04        32.31 o                         
  13   7   1        116.99        141.75        22.39 o                         
  14   7   1        141.89        125.60        16.91 o                         
  15   7   1         51.22         61.27        20.03 o                         
  16   7   1          8.05          3.78        17.59 o                         
  -9   8   1         86.47         92.02        17.45 o                         
  -8   8   1          6.75         45.35        15.14 o                         
  -7   8   1        216.64        218.10        12.54 o                         
  -6   8   1        175.55        156.68         9.18 o                         
  -5   8   1        117.87        110.96         7.85 o                         
  -4   8   1        332.54        334.63        10.27 o                         
  -3   8   1        185.23        192.20        10.33 o                         
  -2   8   1          7.99          7.81         4.62 o                         
  -1   8   1        780.50        740.83        15.14 o                         
   0   8   1        315.14        319.75        11.69 o                         
   1   8   1        179.80        128.18         6.52 o                         
   2   8   1        804.18        923.70        13.46 o                         
   3   8   1       1484.86       1491.81        19.82 o                         
   4   8   1        155.83        225.80         6.27 o                         
   5   8   1         13.30         17.42         3.18 o                         
   6   8   1       1125.76       1195.42        17.20 o                         
   7   8   1        773.30        620.14        11.43 o                         
   8   8   1       1129.57       1064.77        25.01 o                         
   9   8   1          6.38         17.90         6.52 o                         
  10   8   1         79.32         86.10         8.94 o                         
  11   8   1         35.93         14.11        10.92 o                         
  12   8   1       1567.49       1623.86        33.68 o                         
  13   8   1        106.19        162.06        15.76 o                         
  14   8   1         15.92          7.31        13.97 o                         
  15   8   1        181.21        244.91        30.50 o                         
  16   8   1         11.69         14.44        17.39 o                         
  -8   9   1          0.48         18.07        25.70 o                         
  -7   9   1          2.80         -4.40        13.87 o                         
  -6   9   1         54.94         57.24         8.80 o                         
  -5   9   1         61.41         59.34        11.07 o                         
  -4   9   1        506.95        490.78        15.16 o                         
  -3   9   1         73.51         90.63         7.12 o                         
  -2   9   1         63.72         70.79         7.78 o                         
  -1   9   1         17.90         22.98         5.13 o                         
   0   9   1        384.94        432.90        10.13 o                         
   1   9   1        828.77        886.70        13.02 o                         
   2   9   1       3299.31       3320.02        42.45 o                         
   3   9   1       4306.28       4223.15        56.40 o                         
   4   9   1        504.96        575.77        11.62 o                         
   5   9   1       3790.71       3932.36        49.50 o                         
   6   9   1         38.61         29.08         4.25 o                         
   7   9   1        157.33        178.78         6.53 o                         
   8   9   1         46.50         59.54         6.49 o                         
   9   9   1        256.01        248.55        14.88 o                         
  10   9   1          5.26          7.00         7.18 o                         
  11   9   1        319.57        365.67        14.40 o                         
  12   9   1         10.12          3.33        10.38 o                         
  13   9   1        891.41        965.06        46.39 o                         
  14   9   1        378.82        465.11        23.69 o                         
  15   9   1          0.78         18.01        15.36 o                         
  16   9   1         39.40          2.59        17.81 o                         
  -7  10   1         10.42         27.63        15.88 o                         
  -6  10   1          2.32         26.57        14.13 o                         
  -5  10   1         34.94         39.83         9.20 o                         
  -4  10   1        678.67        692.34        25.72 o                         
  -3  10   1        307.72        292.46        11.88 o                         
  -2  10   1        133.79        130.58         8.79 o                         
  -1  10   1         57.74         56.19         7.26 o                         
   0  10   1         13.90         24.77         5.89 o                         
   1  10   1        154.20        184.29         7.92 o                         
   2  10   1        632.91        683.85        13.17 o                         
   3  10   1        169.24        164.53         6.69 o                         
   4  10   1        365.63        385.23         9.74 o                         
   5  10   1       1298.19       1234.97        21.66 o                         
   6  10   1        766.87        762.11        13.59 o                         
   7  10   1       3742.08       3697.32        48.01 o                         
   8  10   1         22.44         16.06         5.41 o                         
   9  10   1        101.19        105.20         8.41 o                         
  10  10   1        147.91        150.08        10.08 o                         
  11  10   1        813.49        784.90        20.90 o                         
  12  10   1          1.68         -7.33        14.67 o                         
  13  10   1         27.25         22.66        16.52 o                         
  14  10   1         61.24         58.12        15.33 o                         
  15  10   1         17.60         14.49        16.10 o                         
  16  10   1         75.76        108.78        25.44 o                         
  -6  11   1         38.67         41.31        23.43 o                         
  -5  11   1         59.18         51.55        15.55 o                         
  -4  11   1         26.76         25.40        10.07 o                         
  -3  11   1        334.87        305.20        13.55 o                         
  -2  11   1        126.90        124.26         9.65 o                         
  -1  11   1        373.90        344.16        12.22 o                         
   0  11   1        230.75        225.06        10.22 o                         
   1  11   1          1.70          2.37         6.06 o                         
   2  11   1        131.56        120.99         7.68 o                         
   3  11   1       3946.37       3874.77        53.05 o                         
   4  11   1        143.12        147.72         8.28 o                         
   5  11   1       1014.76        995.43        18.64 o                         
   6  11   1         74.63         77.52         7.49 o                         
   7  11   1        791.46        773.02        15.95 o                         
   8  11   1       1486.44       1349.82        28.98 o                         
   9  11   1        327.46        316.40        13.40 o                         
  10  11   1         11.85          9.02         9.56 o                         
  11  11   1        915.69       1030.23        27.71 o                         
  12  11   1        190.03        219.64        55.17 o                         
  13  11   1          1.24        -11.13        22.27 o                         
  14  11   1          6.78        -12.09        24.18 o                         
  15  11   1         33.45         76.77        27.56 o                         
  -5  12   1          0.47         -0.61        15.54 o                         
  -4  12   1          8.39          5.81         9.41 o                         
  -3  12   1         34.68         20.72        10.35 o                         
  -2  12   1        134.68        144.84        11.51 o                         
  -1  12   1         71.30         64.37        10.53 o                         
   0  12   1         69.09         51.87         9.52 o                         
   1  12   1          8.83         14.44        10.61 o                         
   2  12   1        422.81        425.02        13.97 o                         
   3  12   1         38.82         29.27         8.10 o                         
   4  12   1       1014.73       1035.38        20.81 o                         
   5  12   1        205.70        202.72        13.96 o                         
   6  12   1        274.20        247.23        12.82 o                         
   7  12   1        160.32        137.49        17.07 o                         
   8  12   1        173.74        172.86        13.21 o                         
   9  12   1         17.21         11.28         8.44 o                         
  10  12   1        215.28        235.15        13.36 o                         
  11  12   1        164.82        193.31        23.30 o                         
  12  12   1         12.96         49.18        30.34 o                         
  13  12   1        472.17        525.74        50.22 o                         
  14  12   1         96.22        106.20        37.15 o                         
  15  12   1         20.59         37.67        37.67 o                         
  -4  13   1         10.25          3.78        36.36 o                         
  -3  13   1         13.60         19.55        12.25 o                         
  -2  13   1         55.54         55.59        14.21 o                         
  -1  13   1          5.87         -5.72        11.44 o                         
   0  13   1         94.29        124.98        15.56 o                         
   1  13   1         38.94         36.26        11.50 o                         
   2  13   1         46.40         31.94        10.87 o                         
   3  13   1       1038.69       1043.64        26.66 o                         
   4  13   1          2.17         -4.13         8.26 o                         
   5  13   1        370.50        395.30        14.16 o                         
   6  13   1        882.56        893.03        25.78 o                         
   7  13   1          3.00         -4.79         9.57 o                         
   8  13   1        152.07        142.90        13.81 o                         
   9  13   1        264.10        236.06        19.62 o                         
  10  13   1        604.01        580.35        24.05 o                         
  11  13   1        503.10        574.53        34.77 o                         
  12  13   1        307.28        255.83        39.24 o                         
  13  13   1        433.25        455.63        48.13 o                         
  14  13   1          6.06         24.07        34.53 o                         
  15  13   1        392.13        424.77        52.32 o                         
  -2  14   1        327.01        380.83        21.27 o                         
  -1  14   1          3.16         13.75        14.76 o                         
   0  14   1          0.56         -8.46        16.92 o                         
   1  14   1         25.98         19.01        12.93 o                         
   2  14   1        156.73        190.87        16.69 o                         
   3  14   1         44.09         35.11        12.82 o                         
   4  14   1        709.69        706.64        27.85 o                         
   5  14   1        377.41        383.21        16.87 o                         
   6  14   1        370.35        371.50        27.65 o                         
   7  14   1          7.46          4.79        12.66 o                         
   8  14   1          7.86         -7.15        17.47 o                         
   9  14   1         64.54         37.44        19.61 o                         
  10  14   1        569.82        609.49        42.64 o                         
  11  14   1        163.44        116.48        24.42 o                         
  12  14   1          0.12        -14.91        29.82 o                         
  13  14   1        192.03        182.59        40.28 o                         
  14  14   1         51.89         54.41        37.67 o                         
  -1  15   1          2.20          1.31        20.41 o                         
   0  15   1         71.67         83.81        30.61 o                         
   1  15   1          0.35         19.56        16.18 o                         
   2  15   1        110.73         78.24        18.08 o                         
   3  15   1         60.93         55.87        17.67 o                         
   4  15   1         89.56        154.36        25.90 o                         
   5  15   1         85.48         96.36        32.96 o                         
   6  15   1        182.07        223.78        17.42 o                         
   7  15   1         45.47         41.05        23.28 o                         
   8  15   1        395.50        319.37        31.65 o                         
   9  15   1         48.46         42.69        19.97 o                         
  10  15   1         19.73         10.57        28.51 o                         
  11  15   1         13.38         34.77        24.59 o                         
  12  15   1         56.53        103.59        36.10 o                         
  13  15   1         14.10         19.88        36.62 o                         
  14  15   1         27.21         19.88        38.71 o                         
   1  16   1          6.67         32.17        19.17 o                         
   2  16   1        127.13        217.07        28.36 o                         
   3  16   1         37.82         19.92        23.45 o                         
   4  16   1        238.48        235.18        31.26 o                         
   5  16   1         19.59         -2.62        27.21 o                         
   6  16   1         14.09         35.58        32.96 o                         
   7  16   1        218.45        279.40        32.41 o                         
   8  16   1         68.46         63.16        22.48 o                         
   9  16   1         82.94         74.62        23.60 o                         
  10  16   1        124.89        142.30        25.98 o                         
  11  16   1         32.95         22.02        24.11 o                         
  12  16   1         23.31         15.17        31.91 o                         
   4  17   1        312.87        442.99        89.99 o                         
   5  17   1        123.39        154.99        29.87 o                         
   6  17   1         47.34         60.69        35.05 o                         
   7  17   1        164.24        246.42        41.85 o                         
   8  17   1         38.25        -14.13        33.48 o                         
   9  17   1        119.33        137.79        25.02 o                         
  10  17   1         39.63         44.08        25.52 o                         
  11  17   1          1.48         10.10        25.66 o                         
  -9 -17   2        181.23        219.99        29.94 o                         
  -8 -17   2         99.54        110.99        27.34 o                         
  -7 -17   2          9.45          0.73        21.05 o                         
  -6 -17   2         28.11         -9.23        55.19 o                         
  -5 -17   2         65.49         77.43        35.05 o                         
  -4 -17   2         93.32         87.89        34.53 o                         
 -11 -16   2         31.08         21.97        25.53 o                         
 -10 -16   2         23.62         17.17        23.91 o                         
  -9 -16   2         22.82         39.97        24.85 o                         
  -8 -16   2          6.49         19.13        26.94 o                         
  -7 -16   2        341.19        362.25        30.89 o                         
  -6 -16   2          4.12          0.93        19.86 o                         
  -5 -16   2         27.74         27.69        21.99 o                         
  -4 -16   2        122.87        122.95        35.05 o                         
  -3 -16   2          7.81         18.83        28.77 o                         
  -2 -16   2         13.31         59.12        28.77 o                         
  -1 -16   2         43.61         59.87        23.99 o                         
 -12 -15   2         82.29         90.70        27.68 o                         
 -11 -15   2         42.40         62.80        22.45 o                         
 -10 -15   2          6.85         28.87        24.56 o                         
  -9 -15   2         68.04        174.88        35.05 o                         
  -8 -15   2        252.85        208.23        25.61 o                         
  -7 -15   2         35.46         22.95        24.59 o                         
  -6 -15   2         37.37         23.58        20.56 o                         
  -5 -15   2        759.14        749.01        49.68 o                         
  -4 -15   2          0.31         -7.55        15.10 o                         
  -3 -15   2         52.79         35.13        18.82 o                         
  -2 -15   2         28.88         33.39        17.65 o                         
  -1 -15   2          0.91        -11.84        40.81 o                         
   0 -15   2          1.64         -9.54        19.09 o                         
   1 -15   2          0.69          9.42        14.80 o                         
 -13 -14   2        282.62        318.09        34.78 o                         
 -12 -14   2         24.35          9.22        23.91 o                         
 -11 -14   2         15.87         38.16        20.60 o                         
 -10 -14   2        335.97        321.71        28.22 o                         
  -9 -14   2        153.45        123.88        20.37 o                         
  -8 -14   2        170.37        166.96        25.02 o                         
  -7 -14   2        673.87        655.69        23.92 o                         
  -6 -14   2        167.64        188.57        14.62 o                         
  -5 -14   2          2.89         -6.85        13.70 o                         
  -4 -14   2         73.76         47.75        12.58 o                         
  -3 -14   2        159.01        155.76        14.44 o                         
  -2 -14   2          7.72          9.26        11.51 o                         
  -1 -14   2         67.19         60.53        18.03 o                         
   0 -14   2         36.94         40.69        25.31 o                         
   1 -14   2        224.63        229.67        52.84 o                         
   2 -14   2         19.97         30.34        40.28 o                         
   3 -14   2         10.46         -7.85        46.56 o                         
 -14 -13   2         30.15        -11.51        36.10 o                         
 -13 -13   2          0.07        -11.74        23.49 o                         
 -12 -13   2        212.75        269.41        29.79 o                         
 -11 -13   2        163.29        196.84        22.54 o                         
 -10 -13   2        147.73        127.92        20.03 o                         
  -9 -13   2         35.35         50.37        15.63 o                         
  -8 -13   2        359.02        335.09        17.54 o                         
  -7 -13   2        103.97        114.51        12.29 o                         
  -6 -13   2        490.58        408.70        28.77 o                         
  -5 -13   2       3121.96       2795.22        58.66 o                         
  -4 -13   2        775.00        763.22        27.17 o                         
  -3 -13   2         12.78         -5.51        11.03 o                         
  -2 -13   2         55.00         53.12        11.00 o                         
  -1 -13   2         11.22         19.01        11.21 o                         
   0 -13   2        218.70        234.70        16.40 o                         
   1 -13   2        206.47        183.76        19.14 o                         
   2 -13   2          8.13         41.35        21.46 o                         
   3 -13   2        559.98        588.52        64.35 o                         
   4 -13   2         42.02         40.28        48.13 o                         
 -14 -12   2         13.69         30.34        36.62 o                         
 -13 -12   2        139.47        164.53        28.65 o                         
 -12 -12   2          5.90         -3.32        21.99 o                         
 -11 -12   2          0.79         21.92        20.68 o                         
 -10 -12   2         98.79        133.87        16.11 o                         
  -9 -12   2        233.47        291.34        17.93 o                         
  -8 -12   2        228.28        218.08        13.91 o                         
  -7 -12   2        650.68        634.77        20.63 o                         
  -6 -12   2        617.65        612.50        28.82 o                         
  -5 -12   2        340.81        363.83        17.89 o                         
  -4 -12   2       1457.09       1381.86        29.42 o                         
  -3 -12   2        437.09        401.50        16.74 o                         
  -2 -12   2        212.38        218.04        13.17 o                         
  -1 -12   2        379.13        383.01        17.37 o                         
   0 -12   2         15.48          5.73         9.24 o                         
   1 -12   2         50.16         41.97        12.12 o                         
   2 -12   2        175.19        167.10        21.01 o                         
   3 -12   2         49.45         26.19        19.09 o                         
   4 -12   2        102.58         69.06        41.33 o                         
   5 -12   2         62.72         64.87        41.85 o                         
 -15 -11   2         22.68         28.25        36.62 o                         
 -14 -11   2        144.35        215.03        42.38 o                         
 -13 -11   2          3.21        -15.30        30.61 o                         
 -12 -11   2        181.21        199.84        25.92 o                         
 -11 -11   2         88.41        113.91        24.26 o                         
 -10 -11   2         13.68         18.45         9.81 o                         
  -9 -11   2         80.47         63.79         9.83 o                         
  -8 -11   2        602.70        631.10        16.68 o                         
  -7 -11   2        257.74        257.56        18.91 o                         
  -6 -11   2       1067.48       1017.55        26.32 o                         
  -5 -11   2        833.65        800.85        20.83 o                         
  -4 -11   2        562.88        570.60        16.47 o                         
  -3 -11   2        405.84        401.36        13.05 o                         
  -2 -11   2        192.38        177.27        11.40 o                         
  -1 -11   2        883.53        833.30        23.21 o                         
   0 -11   2        208.03        264.79        19.24 o                         
   1 -11   2         86.10         70.90         8.20 o                         
   2 -11   2         44.50         35.84         7.40 o                         
   3 -11   2        358.46        334.17        23.94 o                         
   4 -11   2          8.74         21.30        19.17 o                         
   5 -11   2        134.19        156.43        42.90 o                         
   6 -11   2          3.00         44.99        44.47 o                         
 -15 -10   2         25.46          0.27        27.73 o                         
 -14 -10   2          5.47          4.12        23.76 o                         
 -13 -10   2        125.23        191.76        23.11 o                         
 -12 -10   2        380.23        380.64        25.18 o                         
 -11 -10   2        386.71        377.34        19.99 o                         
 -10 -10   2        337.67        389.28        19.19 o                         
  -9 -10   2        461.17        510.17        17.29 o                         
  -8 -10   2        219.04        219.97        10.70 o                         
  -7 -10   2        267.43        278.94        10.52 o                         
  -6 -10   2        432.89        407.89        14.93 o                         
  -5 -10   2          2.61         -3.55         7.10 o                         
  -4 -10   2       1832.41       1777.14        35.20 o                         
  -3 -10   2        599.00        568.14        15.22 o                         
  -2 -10   2          8.33          1.46         4.84 o                         
  -1 -10   2        230.86        252.84        10.40 o                         
   0 -10   2        164.08        199.87         9.20 o                         
   1 -10   2         46.67         46.93         8.27 o                         
   2 -10   2        425.20        475.77        17.12 o                         
   3 -10   2        212.45        181.92        11.78 o                         
   4 -10   2        109.33        100.98        16.08 o                         
   5 -10   2          5.21         22.75        17.08 o                         
   6 -10   2         57.27          9.52        21.45 o                         
   7 -10   2         49.03         50.77        23.81 o                         
 -15  -9   2         42.74         48.72        28.51 o                         
 -14  -9   2        129.85        203.85        22.28 o                         
 -13  -9   2         18.19          4.29        12.89 o                         
 -12  -9   2        210.26        213.43        14.74 o                         
 -11  -9   2         74.98         56.07        10.04 o                         
 -10  -9   2       1618.47       1634.79        27.51 o                         
  -9  -9   2         12.91          9.10         6.00 o                         
  -8  -9   2        732.19        782.02        14.53 o                         
  -7  -9   2       1988.79       1817.99        24.33 o                         
  -6  -9   2       5553.51       5300.20        62.31 o                         
  -5  -9   2         89.55         67.75         7.19 o                         
  -4  -9   2        494.63        469.89        13.00 o                         
  -3  -9   2       1275.05       1238.12        19.86 o                         
  -2  -9   2        517.96        525.15        10.38 o                         
  -1  -9   2        167.83        203.45         7.68 o                         
   0  -9   2        146.34        167.61         8.73 o                         
   1  -9   2        934.46        906.23        17.66 o                         
   2  -9   2       1441.74       1444.70        30.11 o                         
   3  -9   2        136.25        133.99         8.60 o                         
   4  -9   2        129.84        133.28         8.63 o                         
   5  -9   2        333.28        326.71        13.13 o                         
   6  -9   2         26.03         -6.89        13.78 o                         
   7  -9   2          9.02         -6.89        20.20 o                         
   8  -9   2          6.77          6.45        21.71 o                         
 -15  -8   2         78.82         83.53        17.94 o                         
 -14  -8   2          0.80         -7.16        14.31 o                         
 -13  -8   2          7.81         -1.85        12.02 o                         
 -12  -8   2        189.70        242.83        13.35 o                         
 -11  -8   2       3026.16       2976.20        58.15 o                         
 -10  -8   2          5.73          7.56         7.42 o                         
  -9  -8   2        470.54        508.39        12.30 o                         
  -8  -8   2        201.54        214.53         8.31 o                         
  -7  -8   2       1155.48       1039.48        16.74 o                         
  -6  -8   2        628.69        608.29        10.11 o                         
  -5  -8   2        998.65       1123.06        14.71 o                         
  -4  -8   2      10584.79       9962.65       151.04 o                         
  -3  -8   2        559.09        562.02        11.04 o                         
  -2  -8   2        242.39        294.84         6.88 o                         
  -1  -8   2        576.53        579.40        11.54 o                         
   0  -8   2       1163.33       1210.95        19.88 o                         
   1  -8   2         42.55         59.77         6.71 o                         
   2  -8   2        212.76        200.16         6.64 o                         
   3  -8   2         11.95         24.08         7.41 o                         
   4  -8   2          0.98         -0.78         6.02 o                         
   5  -8   2          2.59          5.24         6.07 o                         
   6  -8   2         55.79         50.69        12.11 o                         
   7  -8   2          2.63         -1.36        13.37 o                         
   8  -8   2         41.71         55.07        29.56 o                         
   9  -8   2        130.13        147.08        26.14 o                         
 -15  -7   2         93.20         69.78        17.96 o                         
 -14  -7   2        384.42        446.64        44.75 o                         
 -13  -7   2         14.83         25.46        12.09 o                         
 -12  -7   2         41.38         59.08        10.90 o                         
 -11  -7   2       2050.02       2182.52        35.48 o                         
 -10  -7   2        134.55        152.94         9.38 o                         
  -9  -7   2       1757.15       1671.84        27.73 o                         
  -8  -7   2       1680.62       1738.44        25.55 o                         
  -7  -7   2       1429.91       1427.50        21.19 o                         
  -6  -7   2        496.62        394.55         8.01 o                         
  -5  -7   2       1520.25       1598.59        19.00 o                         
  -4  -7   2        909.66        895.96        17.31 o                         
  -3  -7   2         49.14         66.03         4.27 o                         
  -2  -7   2        390.10        241.34         6.24 o                         
  -1  -7   2        996.53        933.79        15.48 o                         
   0  -7   2       2506.09       2680.58        38.71 o                         
   1  -7   2       2064.39       2068.91        27.37 o                         
   2  -7   2       1021.35       1146.11        20.23 o                         
   3  -7   2         24.94         28.14         5.51 o                         
   4  -7   2       1727.82       1689.14        33.96 o                         
   5  -7   2        261.22        214.04        11.22 o                         
   6  -7   2        459.59        471.25        16.73 o                         
   7  -7   2        236.05        226.95        13.81 o                         
   8  -7   2        236.60        228.22        19.62 o                         
   9  -7   2         43.70         77.09        23.25 o                         
  10  -7   2          0.38         27.65        21.85 o                         
 -15  -6   2         84.03        147.40        19.31 o                         
 -14  -6   2          9.72         14.94        16.07 o                         
 -13  -6   2         41.06         43.03        12.09 o                         
 -12  -6   2        330.97        364.51        14.74 o                         
 -11  -6   2       2342.84       2367.30        43.85 o                         
 -10  -6   2         16.20         21.46         7.22 o                         
  -9  -6   2        301.71        366.96        11.25 o                         
  -8  -6   2         13.97         21.09         5.44 o                         
  -7  -6   2       5362.72       5107.54        58.47 o                         
  -6  -6   2         32.96         53.68         3.93 o                         
  -5  -6   2        655.95        549.64        10.35 o                         
  -4  -6   2       2521.60       2266.44        24.23 o                         
  -3  -6   2       1913.04       1909.88        27.05 o                         
  -2  -6   2        372.35        491.99         8.47 o                         
  -1  -6   2         68.89         88.54         3.53 o                         
   0  -6   2       5456.66       5790.46        74.04 o                         
   1  -6   2       1563.83       1618.66        21.66 o                         
   2  -6   2       1076.54       1129.79        15.32 o                         
   3  -6   2        959.49        917.53        15.15 o                         
   4  -6   2       1572.65       1465.64        24.59 o                         
   5  -6   2         10.99         27.54         5.23 o                         
   6  -6   2         26.95         37.76         5.91 o                         
   7  -6   2        127.10        139.50         7.87 o                         
   8  -6   2       1533.65       1434.29        27.35 o                         
   9  -6   2         28.99         29.18         9.91 o                         
  10  -6   2        123.22        120.51        19.07 o                         
  11  -6   2          4.15         -9.29        18.57 o                         
 -15  -5   2         91.36         90.06        20.57 o                         
 -14  -5   2        594.42        577.32        25.37 o                         
 -13  -5   2         71.38        139.31        14.06 o                         
 -12  -5   2          8.80          3.35         9.23 o                         
 -11  -5   2       1233.19       1122.06        22.74 o                         
 -10  -5   2        166.18        170.49         9.49 o                         
  -9  -5   2         97.30         93.81         7.34 o                         
  -8  -5   2        238.16        233.16         8.03 o                         
  -7  -5   2          4.37         18.87         4.41 o                         
  -6  -5   2       2969.35       3212.65        37.71 o                         
  -5  -5   2       1180.43       1026.07        13.85 o                         
  -4  -5   2        324.54        441.29         6.90 o                         
  -3  -5   2       1671.61       2013.60        23.30 o                         
  -2  -5   2       5515.86       4635.14        56.85 o                         
  -1  -5   2         14.72         46.80         3.51 o                         
   0  -5   2       3262.43       3596.66        43.79 o                         
   1  -5   2        435.65        451.88         7.48 o                         
   2  -5   2       1305.71       1170.20        16.79 o                         
   3  -5   2       1850.28       1866.40        31.22 o                         
   4  -5   2        143.01        118.26         6.46 o                         
   5  -5   2         87.01         71.05         5.32 o                         
   6  -5   2        181.08        158.52         8.71 o                         
   7  -5   2          2.03          0.57         7.12 o                         
   8  -5   2       1016.18        984.24        21.22 o                         
   9  -5   2         37.37         31.64        14.47 o                         
  10  -5   2        312.17        343.32        21.19 o                         
  11  -5   2         55.36         38.96        22.45 o                         
 -15  -4   2         37.76         68.26        20.10 o                         
 -14  -4   2        145.89        125.31        21.60 o                         
 -13  -4   2        461.54        493.10        20.07 o                         
 -12  -4   2        182.97        150.06        11.51 o                         
 -11  -4   2        672.26        687.54        17.32 o                         
 -10  -4   2       1168.44       1172.91        31.69 o                         
  -9  -4   2        526.06        583.59        14.40 o                         
  -8  -4   2        852.69        866.01        14.81 o                         
  -7  -4   2       3728.06       3487.65        43.32 o                         
  -6  -4   2       3381.03       3542.29        41.25 o                         
  -5  -4   2       2695.27       2735.81        30.68 o                         
  -4  -4   2         58.56         62.82         4.69 o                         
  -3  -4   2       6970.34       6754.76        74.16 o                         
  -2  -4   2       8116.06       7846.05       100.77 o                         
  -1  -4   2       2268.89       2358.49        33.75 o                         
   0  -4   2       8390.00       8295.44        93.85 o                         
   1  -4   2        225.56        180.73         4.06 o                         
   2  -4   2       1438.92       1665.94        28.54 o                         
   3  -4   2        569.72        615.96        16.41 o                         
   4  -4   2        147.29        183.33         7.00 o                         
   5  -4   2        428.15        358.73        11.11 o                         
   6  -4   2         26.15         19.55         5.87 o                         
   7  -4   2       1825.56       1826.67        29.81 o                         
   8  -4   2        583.42        613.67        18.24 o                         
   9  -4   2        165.34        146.69        11.20 o                         
  10  -4   2          0.22          0.75        11.68 o                         
  11  -4   2         81.23         79.88        19.65 o                         
  12  -4   2          4.06        -17.53        36.62 o                         
 -14  -3   2          4.97         -8.20        16.40 o                         
 -13  -3   2         72.71         94.53        13.66 o                         
 -12  -3   2        961.22        964.28        31.69 o                         
 -11  -3   2          4.41          5.98         7.73 o                         
 -10  -3   2        954.08        896.56        19.01 o                         
  -9  -3   2         98.64        100.47         9.15 o                         
  -8  -3   2       2467.91       2463.97        36.79 o                         
  -7  -3   2        517.68        455.14         9.79 o                         
  -6  -3   2        127.09        125.66         5.01 o                         
  -5  -3   2       4689.70       4332.64        54.64 o                         
  -4  -3   2        940.88        996.51        12.49 o                         
  -3  -3   2         43.54         75.75         2.83 o                         
  -2  -3   2       3193.33       2941.79        34.54 o                         
  -1  -3   2       3827.98       4469.96        51.25 o                         
   0  -3   2         19.96         20.88         1.80 o                         
   1  -3   2        686.18        567.04         8.36 o                         
   2  -3   2        323.59        336.64         7.00 o                         
   3  -3   2       4408.79       4329.65        62.20 o                         
   4  -3   2        127.86         91.07         4.88 o                         
   5  -3   2       1484.74       1627.92        23.80 o                         
   6  -3   2         36.13         31.19         6.31 o                         
   7  -3   2        756.40        824.63        17.94 o                         
   8  -3   2        824.58        804.83        14.76 o                         
   9  -3   2          5.97         -2.63         6.10 o                         
  10  -3   2         25.55         35.93         8.13 o                         
  11  -3   2          1.40          3.37         8.28 o                         
  12  -3   2         11.28         -3.82        23.11 o                         
  13  -3   2          3.56         -2.83        22.64 o                         
 -14  -2   2         11.55         27.83        17.28 o                         
 -13  -2   2         86.47        109.53        15.01 o                         
 -12  -2   2         70.10         95.71        12.64 o                         
 -11  -2   2        117.13        120.26         9.65 o                         
 -10  -2   2         45.55         34.83         7.94 o                         
  -9  -2   2        633.56        613.79        14.90 o                         
  -8  -2   2         69.44         81.26         6.78 o                         
  -7  -2   2       5232.04       4960.26        72.38 o                         
  -6  -2   2       1394.14       1476.80        20.43 o                         
  -5  -2   2        408.75        324.11         6.94 o                         
  -4  -2   2        263.59        308.63         6.38 o                         
  -3  -2   2      36261.02      36603.40       415.85 o                         
  -2  -2   2       1348.23       1283.34        15.31 o                         
  -1  -2   2      13856.96      14830.06       161.17 o                         
   0  -2   2       1042.11       1023.14        17.14 o                         
   1  -2   2       9853.43      10065.82       109.22 o                         
   2  -2   2      11102.68      12004.66       176.10 o                         
   3  -2   2       1265.49       1311.64        20.93 o                         
   4  -2   2       1129.67       1298.42        21.73 o                         
   5  -2   2       3164.54       2743.93        39.04 o                         
   6  -2   2         76.59         81.96         4.91 o                         
   7  -2   2       1404.77       1327.21        19.62 o                         
   8  -2   2         62.43         76.58         6.52 o                         
   9  -2   2        123.58        102.14         7.60 o                         
  10  -2   2         19.14         30.19         8.17 o                         
  11  -2   2         14.58         10.79         9.45 o                         
  12  -2   2         38.03         65.15        14.05 o                         
  13  -2   2        289.42        346.84        31.03 o                         
 -14  -1   2         26.21         23.89        21.05 o                         
 -13  -1   2         55.42         45.08        14.26 o                         
 -12  -1   2        118.58        119.32        14.56 o                         
 -11  -1   2        449.38        445.53        28.83 o                         
 -10  -1   2        343.06        275.91        11.11 o                         
  -9  -1   2        237.61        234.11         9.76 o                         
  -8  -1   2       1119.04       1081.88        30.70 o                         
  -7  -1   2         57.54         64.73         5.61 o                         
  -6  -1   2       2482.56       2370.49        30.69 o                         
  -5  -1   2       1556.63       1377.00        18.83 o                         
  -4  -1   2          2.94          3.87         2.57 o                         
  -3  -1   2       2362.43       2578.27        31.35 o                         
  -2  -1   2      18286.40      20996.65       239.09 o                         
  -1  -1   2       1224.75       1085.64        14.15 o                         
   0  -1   2       4185.80       4207.55        65.24 o                         
   1  -1   2        516.29        560.29         7.35 o                         
   2  -1   2      17846.58      20283.67       256.46 o                         
   3  -1   2       8550.37       9339.39       107.05 o                         
   4  -1   2       2979.62       2921.01        40.02 o                         
   5  -1   2        203.18        211.64         5.74 o                         
   6  -1   2        474.57        546.20        10.16 o                         
   7  -1   2        253.35        378.82        14.96 o                         
   8  -1   2        485.50        525.76        12.50 o                         
   9  -1   2        288.39        289.52        10.02 o                         
  10  -1   2        341.32        350.75        15.13 o                         
  11  -1   2        148.13        191.07        12.57 o                         
  12  -1   2         16.34         27.60        17.67 o                         
  13  -1   2         10.49         22.05        13.90 o                         
  14  -1   2        134.73         99.60        18.82 o                         
 -14   0   2         35.99         35.74        20.88 o                         
 -13   0   2         76.49         79.91        18.16 o                         
 -12   0   2         15.21         38.60        16.75 o                         
 -11   0   2        126.81        128.87        13.37 o                         
 -10   0   2        189.09        181.15        11.44 o                         
  -9   0   2        440.20        424.19        12.21 o                         
  -8   0   2         45.65         42.31         5.88 o                         
  -7   0   2        332.18        300.17        10.83 o                         
  -6   0   2       1482.53       1485.66        22.71 o                         
  -5   0   2        322.97        416.60        15.36 o                         
  -4   0   2        487.53        574.26         9.41 o                         
  -3   0   2       9436.18       8827.72       108.49 o                         
  -2   0   2       1814.39       2156.11        26.20 o                         
  -1   0   2        602.25        762.67         9.95 o                         
   0   0   2       5899.54       6518.32        71.07 o                         
   1   0   2        376.26        425.58         6.18 o                         
   2   0   2        898.86        942.84        12.51 o                         
   3   0   2      10542.97      10571.80       115.88 o                         
   4   0   2       2754.91       2961.50        34.04 o                         
   5   0   2      15241.14      15647.86       180.55 o                         
   6   0   2       4329.22       4628.86        55.96 o                         
   7   0   2        771.56        808.61        14.94 o                         
   8   0   2        694.28        677.86        14.21 o                         
   9   0   2         93.13         88.65         7.96 o                         
  10   0   2         22.36         25.72         9.18 o                         
  11   0   2        287.03        272.95        13.67 o                         
  12   0   2          0.34         -1.19        15.63 o                         
  13   0   2         16.79         36.35        15.12 o                         
  14   0   2         18.01         19.59        15.50 o                         
 -13   1   2         28.58         24.46        17.36 o                         
 -12   1   2         10.10          9.90        16.31 o                         
 -11   1   2        343.41        341.18        17.34 o                         
 -10   1   2         54.96         59.35        11.17 o                         
  -9   1   2        149.81        159.56        10.27 o                         
  -8   1   2       1191.94       1172.85        24.50 o                         
  -7   1   2       1869.95       1848.50        26.14 o                         
  -6   1   2       2626.31       2492.73        32.68 o                         
  -5   1   2        690.91        713.18        14.15 o                         
  -4   1   2       3070.15       3064.81        40.15 o                         
  -3   1   2       1341.91       1541.46        25.94 o                         
  -2   1   2       3075.76       2973.96        32.59 o                         
  -1   1   2          4.29         11.08         1.79 o                         
   0   1   2         29.32         32.64         1.49 o                         
   1   1   2       8432.48       9493.45        86.23 o                         
   2   1   2       1500.43       1354.10        18.44 o                         
   3   1   2        241.14        238.22         4.84 o                         
   4   1   2         28.96         60.99         2.70 o                         
   5   1   2       2967.33       3575.25        40.95 o                         
   6   1   2       1032.29        784.61        15.02 o                         
   7   1   2       1433.88       1434.86        22.35 o                         
   8   1   2       1024.34       1080.23        20.52 o                         
   9   1   2        207.66        247.24        17.00 o                         
  10   1   2        320.13        332.23        12.93 o                         
  11   1   2        139.56        121.12        10.79 o                         
  12   1   2        133.61        171.38        15.85 o                         
  13   1   2        244.34        219.12        17.66 o                         
  14   1   2        118.75        138.76        18.24 o                         
  15   1   2         40.44         33.12        17.21 o                         
 -13   2   2          2.84         20.85        19.10 o                         
 -12   2   2         77.09         80.75        19.78 o                         
 -11   2   2          9.02          4.50        13.46 o                         
 -10   2   2          4.69         -4.57         9.14 o                         
  -9   2   2         11.95         10.16         7.45 o                         
  -8   2   2         85.33        113.78         8.09 o                         
  -7   2   2         31.71         18.49         5.31 o                         
  -6   2   2        111.00        153.51         6.31 o                         
  -5   2   2         31.75         29.63         4.03 o                         
  -4   2   2       1311.92       1286.97        17.86 o                         
  -3   2   2          8.92         33.34         4.43 o                         
  -2   2   2        249.85        171.26         4.09 o                         
  -1   2   2       2161.37       1987.32        25.99 o                         
   0   2   2       6039.42       6389.71        67.20 o                         
   1   2   2        224.77        249.26         3.48 o                         
   2   2   2      10844.27      11723.75       112.98 o                         
   3   2   2         93.21         54.38         4.18 o                         
   4   2   2        157.27         74.95         3.30 o                         
   5   2   2       2521.70       2478.70        35.74 o                         
   6   2   2        609.01        691.40        12.79 o                         
   7   2   2       4051.18       4296.26        58.96 o                         
   8   2   2         25.47         56.27         5.71 o                         
   9   2   2       1054.55       1031.13        19.14 o                         
  10   2   2        159.04        162.69        10.96 o                         
  11   2   2        148.65        170.28        13.68 o                         
  12   2   2        382.60        344.72        18.13 o                         
  13   2   2         99.84         84.57        14.31 o                         
  14   2   2          0.57         -2.20        15.00 o                         
  15   2   2          7.81          3.45        16.60 o                         
 -12   3   2         84.55         88.38        17.72 o                         
 -11   3   2        207.79        219.14        32.31 o                         
 -10   3   2        397.90        427.75        18.72 o                         
  -9   3   2         25.02         26.72        10.09 o                         
  -8   3   2       1169.26       1233.36        28.34 o                         
  -7   3   2        172.04        176.45         7.86 o                         
  -6   3   2        253.57        243.37         7.69 o                         
  -5   3   2        511.34        526.14        17.55 o                         
  -4   3   2       2183.17       2605.64        33.58 o                         
  -3   3   2         53.89         58.57         3.55 o                         
  -2   3   2        974.70        916.46        12.77 o                         
  -1   3   2        133.77        146.83         5.01 o                         
   0   3   2      13422.79      12819.55       140.07 o                         
   1   3   2      11984.88      14201.86       147.91 o                         
   2   3   2       9083.59      10232.89       105.80 o                         
   3   3   2      10395.81      12225.52       132.18 o                         
   4   3   2       3423.12       3470.91        41.30 o                         
   5   3   2       4191.85       4179.21        52.43 o                         
   6   3   2       6927.81       6708.17        83.79 o                         
   7   3   2       3016.75       3120.65        47.21 o                         
   8   3   2       1384.88       1543.82        26.44 o                         
   9   3   2        125.90        199.52        12.77 o                         
  10   3   2       1005.25        970.81        28.29 o                         
  11   3   2        186.79        192.49        12.38 o                         
  12   3   2          3.87          6.39        10.42 o                         
  13   3   2          2.59         -6.19        12.38 o                         
  14   3   2         30.77         27.09        15.41 o                         
  15   3   2         84.37        110.78        18.88 o                         
 -12   4   2         79.61         85.62        29.98 o                         
 -11   4   2         20.80          1.19        17.44 o                         
 -10   4   2         60.36         65.57        14.55 o                         
  -9   4   2         88.66         82.66        11.64 o                         
  -8   4   2        181.39        208.20        11.34 o                         
  -7   4   2       2793.68       2650.95        40.46 o                         
  -6   4   2        407.66        384.94        11.61 o                         
  -5   4   2        375.38        364.05         9.63 o                         
  -4   4   2       3010.04       3049.06        40.72 o                         
  -3   4   2        294.58        448.12         8.41 o                         
  -2   4   2        137.56        128.85         4.22 o                         
  -1   4   2       2609.03       2497.09        29.70 o                         
   0   4   2       1804.34       1802.25        21.57 o                         
   1   4   2       6742.00       7556.40        79.58 o                         
   2   4   2         39.02         56.25         4.10 o                         
   3   4   2      15890.74      17127.25       184.26 o                         
   4   4   2       5157.21       5923.24        62.92 o                         
   5   4   2       2051.22       1877.67        22.75 o                         
   6   4   2       1040.70        881.92        13.15 o                         
   7   4   2        115.69         92.54         4.65 o                         
   8   4   2         46.18         30.71         5.77 o                         
   9   4   2       1212.65       1115.52        21.53 o                         
  10   4   2        365.93        374.73        17.82 o                         
  11   4   2        238.03        260.11        14.03 o                         
  12   4   2        284.34        265.52        17.69 o                         
  13   4   2         13.71          1.94        12.00 o                         
  14   4   2         68.74         64.40        16.09 o                         
  15   4   2          3.20         11.47        15.89 o                         
 -11   5   2        108.79        101.78        17.30 o                         
 -10   5   2          3.04         -6.46        12.92 o                         
  -9   5   2         88.83         78.14        16.81 o                         
  -8   5   2         29.91         25.14         9.97 o                         
  -7   5   2         30.86         39.57         7.61 o                         
  -6   5   2         48.84         42.10         6.77 o                         
  -5   5   2        590.04        548.77        11.49 o                         
  -4   5   2       1047.95       1043.42        17.00 o                         
  -3   5   2         79.55         97.15         5.09 o                         
  -2   5   2        116.02        187.83         4.83 o                         
  -1   5   2         22.71         45.20         3.89 o                         
   0   5   2       6455.45       6434.11        65.69 o                         
   1   5   2       5664.68       5720.67        63.28 o                         
   2   5   2       1570.35       1441.40        17.17 o                         
   3   5   2       2142.58       2294.29        25.20 o                         
   4   5   2      22311.11      22721.77       244.03 o                         
   5   5   2         77.70        126.52         4.22 o                         
   6   5   2       3501.37       3293.19        40.34 o                         
   7   5   2       3051.93       3187.07        39.63 o                         
   8   5   2        908.97        910.71        16.89 o                         
   9   5   2         12.77          3.79         5.98 o                         
  10   5   2         53.13         21.39         8.40 o                         
  11   5   2        328.93        283.13        16.56 o                         
  12   5   2       2308.62       2241.32        52.56 o                         
  13   5   2        364.94        323.30        22.81 o                         
  14   5   2        253.06        218.72        18.14 o                         
  15   5   2        249.14        318.44        21.63 o                         
  16   5   2          1.26          7.28        22.87 o                         
 -10   6   2        168.33        178.37        17.37 o                         
  -9   6   2         18.50         11.68        13.42 o                         
  -8   6   2        106.14         82.26        11.59 o                         
  -7   6   2        293.62        315.85        14.60 o                         
  -6   6   2       3319.95       3304.42        52.43 o                         
  -5   6   2        128.49        134.01         7.88 o                         
  -4   6   2        230.67        193.91         6.92 o                         
  -3   6   2        129.05        141.86         8.61 o                         
  -2   6   2        724.15        716.69        11.15 o                         
  -1   6   2        733.72        509.39         8.72 o                         
   0   6   2        415.46        462.04         8.30 o                         
   1   6   2        983.47        805.23        19.34 o                         
   2   6   2       6605.97       7124.00        81.80 o                         
   3   6   2       4173.60       4466.26        45.73 o                         
   4   6   2        163.96        139.51         4.48 o                         
   5   6   2       1059.19        905.63        12.69 o                         
   6   6   2       3338.73       3047.99        37.72 o                         
   7   6   2       2788.08       2806.61        37.46 o                         
   8   6   2        283.36        283.73         9.36 o                         
   9   6   2       3802.86       3886.68        78.95 o                         
  10   6   2        274.73        314.90        12.84 o                         
  11   6   2        396.28        375.91        19.02 o                         
  12   6   2        157.75        203.98        16.47 o                         
  13   6   2        133.40        128.14        18.99 o                         
  14   6   2        365.14        421.27        19.06 o                         
  15   6   2         73.65         53.07        17.30 o                         
  16   6   2         95.78        106.22        19.65 o                         
 -10   7   2          0.93          2.25        13.10 o                         
  -9   7   2         10.92         14.36        11.88 o                         
  -8   7   2         27.01          8.74        10.75 o                         
  -7   7   2        182.57        191.33        11.81 o                         
  -6   7   2        388.03        339.19        12.80 o                         
  -5   7   2        570.05        585.60        19.28 o                         
  -4   7   2        709.07        715.61        14.53 o                         
  -3   7   2        542.87        531.83        11.98 o                         
  -2   7   2        700.05        717.18        11.93 o                         
  -1   7   2        521.28        580.70        11.08 o                         
   0   7   2         13.59         21.37         3.11 o                         
   1   7   2       3815.70       3823.23        43.80 o                         
   2   7   2        360.36        350.65         7.47 o                         
   3   7   2         30.28         29.01         3.83 o                         
   4   7   2         37.39         31.61         3.25 o                         
   5   7   2         63.76         93.36         4.35 o                         
   6   7   2        743.90        913.11        12.81 o                         
   7   7   2         32.08         12.97         4.09 o                         
   8   7   2       1582.30       1554.16        27.98 o                         
   9   7   2        581.39        607.14        13.71 o                         
  10   7   2        711.46        707.14        18.18 o                         
  11   7   2       1039.80        960.29        22.89 o                         
  12   7   2        204.40        228.47        16.59 o                         
  13   7   2        784.04        764.19        26.46 o                         
  14   7   2        109.39        109.97        19.57 o                         
  15   7   2        219.25        218.07        19.70 o                         
  16   7   2        213.75        226.16        21.88 o                         
  -9   8   2         26.88         31.87        11.98 o                         
  -8   8   2          1.04          9.57        11.30 o                         
  -7   8   2         52.44         58.03        12.08 o                         
  -6   8   2         12.86         13.77         8.80 o                         
  -5   8   2          0.20         -3.58         7.15 o                         
  -4   8   2        149.38        158.69        13.39 o                         
  -3   8   2         29.27         43.00         6.82 o                         
  -2   8   2          9.52          3.97         5.38 o                         
  -1   8   2       1769.19       1629.05        24.09 o                         
   0   8   2        505.68        480.26        12.47 o                         
   1   8   2        668.16        599.39         9.74 o                         
   2   8   2       1153.20       1193.52        19.90 o                         
   3   8   2       1757.42       1714.34        23.72 o                         
   4   8   2          8.93          1.31         2.45 o                         
   5   8   2       1678.26       1593.06        21.19 o                         
   6   8   2         18.57         12.34         4.38 o                         
   7   8   2         17.37         15.26         4.26 o                         
   8   8   2         26.67         27.14         5.51 o                         
   9   8   2       1068.78       1047.18        19.24 o                         
  10   8   2        322.93        305.47        17.23 o                         
  11   8   2        203.36        235.85        12.01 o                         
  12   8   2        194.15        169.15        13.41 o                         
  13   8   2         79.26         75.38        13.24 o                         
  14   8   2        106.86        144.17        26.44 o                         
  15   8   2        270.82        277.47        21.16 o                         
  16   8   2         33.85         49.52        36.85 o                         
  -8   9   2        184.34        199.48        22.97 o                         
  -7   9   2         41.02         42.35        19.56 o                         
  -6   9   2         18.37         24.30        10.65 o                         
  -5   9   2          1.20         -0.55         8.21 o                         
  -4   9   2        189.39        192.06        10.09 o                         
  -3   9   2        184.51        173.07         9.30 o                         
  -2   9   2          6.17         -2.10         6.46 o                         
  -1   9   2         35.66         40.07         6.22 o                         
   0   9   2         43.51         41.73         3.69 o                         
   1   9   2        149.43        130.46         4.91 o                         
   2   9   2        120.57        111.52         5.06 o                         
   3   9   2       1314.92       1163.16        18.69 o                         
   4   9   2         76.48         81.73         5.25 o                         
   5   9   2        382.95        351.21         7.49 o                         
   6   9   2       1350.39       1283.22        18.39 o                         
   7   9   2        255.77        200.06         6.95 o                         
   8   9   2        672.98        648.55        13.68 o                         
   9   9   2        163.53        138.94         8.02 o                         
  10   9   2       1032.34       1051.01        23.54 o                         
  11   9   2        464.44        484.53        16.07 o                         
  12   9   2          5.43         10.21        10.32 o                         
  13   9   2        504.97        550.21        49.11 o                         
  14   9   2         42.11          2.30        18.10 o                         
  15   9   2         14.95        -13.67        27.34 o                         
  16   9   2        354.64        541.62        35.64 o                         
  -7  10   2         82.18         92.73        17.78 o                         
  -6  10   2         33.70         37.28        11.01 o                         
  -5  10   2        261.91        233.85        17.43 o                         
  -4  10   2          4.60          1.83         8.24 o                         
  -3  10   2         73.74         82.62         9.39 o                         
  -2  10   2          2.35         -3.55         7.09 o                         
  -1  10   2         15.49         10.16         6.77 o                         
   0  10   2        231.42        242.36        11.86 o                         
   1  10   2       2813.60       2766.90        37.32 o                         
   2  10   2        211.66        201.24         7.02 o                         
   3  10   2       1205.37       1238.16        20.11 o                         
   4  10   2          4.92         -2.43         4.85 o                         
   5  10   2       1433.93       1286.52        21.11 o                         
   6  10   2        433.53        412.96         9.31 o                         
   7  10   2         58.83         66.30         5.52 o                         
   8  10   2       3919.10       3723.00        48.91 o                         
   9  10   2         53.66         47.85         6.89 o                         
  10  10   2        584.11        587.88        16.09 o                         
  11  10   2       2578.55       2595.09        53.97 o                         
  12  10   2        314.73        328.10        21.75 o                         
  13  10   2        412.46        414.12        26.08 o                         
  14  10   2        305.27        304.76        25.26 o                         
  15  10   2         84.74        118.45        44.07 o                         
  16  10   2          4.27         43.59        17.70 o                         
  -6  11   2         54.84         91.72        23.84 o                         
  -5  11   2        150.91        170.40        20.42 o                         
  -4  11   2          6.84         -1.47        10.55 o                         
  -3  11   2         76.92         67.96         9.93 o                         
  -2  11   2        110.54        119.94        10.28 o                         
  -1  11   2         53.29         38.77         8.02 o                         
   0  11   2          2.26          7.55         7.30 o                         
   1  11   2       1398.67       1364.31        28.68 o                         
   2  11   2         43.33         39.52         5.72 o                         
   3  11   2       1960.91       1859.16        27.24 o                         
   4  11   2       1178.02       1182.59        20.20 o                         
   5  11   2       1528.88       1445.65        23.50 o                         
   6  11   2        200.76        222.76         9.26 o                         
   7  11   2       2555.21       2409.09        37.68 o                         
   8  11   2        526.85        503.31        13.44 o                         
   9  11   2       1500.09       1376.25        25.42 o                         
  10  11   2        446.70        471.76        13.81 o                         
  11  11   2         10.55         20.06        12.28 o                         
  12  11   2        337.02        330.61        22.30 o                         
  13  11   2        506.45        601.26        43.33 o                         
  14  11   2          4.47          6.84        17.91 o                         
  15  11   2         83.09         45.58        28.05 o                         
  16  11   2         49.28         58.46        29.48 o                         
  -5  12   2          0.11         12.57        11.03 o                         
  -4  12   2         17.62         10.85        11.53 o                         
  -3  12   2        131.65        134.75        13.48 o                         
  -2  12   2          1.55          7.74         9.22 o                         
  -1  12   2         90.61         72.80         9.21 o                         
   0  12   2         10.98          5.90         8.84 o                         
   1  12   2        143.96        125.03         9.44 o                         
   2  12   2        475.56        459.73        18.79 o                         
   3  12   2        282.41        239.23        12.18 o                         
   4  12   2        204.29        207.93         9.51 o                         
   5  12   2       1697.83       1629.34        28.91 o                         
   6  12   2        109.26         99.22         9.40 o                         
   7  12   2       1155.69       1127.49        26.93 o                         
   8  12   2         27.98         17.94         7.33 o                         
   9  12   2       1455.35       1362.79        27.99 o                         
  10  12   2        111.80         89.21        12.13 o                         
  11  12   2        362.36        440.98        42.38 o                         
  12  12   2        250.57        269.38        39.76 o                         
  13  12   2         32.23         12.56        31.39 o                         
  14  12   2         49.41         50.75        35.05 o                         
  15  12   2        222.25        274.57        33.64 o                         
  -4  13   2         44.82         40.26        13.56 o                         
  -3  13   2          0.42          6.25        13.44 o                         
  -2  13   2          4.12         -7.65        15.31 o                         
  -1  13   2         63.65         61.60        13.96 o                         
   0  13   2        247.00        242.78        17.30 o                         
   1  13   2         54.45         27.66        11.44 o                         
   2  13   2        541.92        529.56        19.90 o                         
   3  13   2        277.37        285.63        14.61 o                         
   4  13   2        102.00         86.89         8.29 o                         
   5  13   2        293.79        319.30        12.16 o                         
   6  13   2          5.87         -4.11         8.23 o                         
   7  13   2        577.20        529.97        18.49 o                         
   8  13   2         20.56          1.56        10.27 o                         
   9  13   2        205.33        242.74        12.88 o                         
  10  13   2        437.37        442.09        21.41 o                         
  11  13   2        347.83        195.14        34.53 o                         
  12  13   2         20.16         -7.32        29.30 o                         
  13  13   2        500.11        614.16        53.36 o                         
  14  13   2         61.18         61.73        37.15 o                         
  15  13   2         11.75         27.21        34.01 o                         
  -2  14   2          3.38         12.61        27.39 o                         
  -1  14   2          4.48         13.30        21.90 o                         
   0  14   2         19.00         48.02        16.37 o                         
   1  14   2        107.23        121.39        16.23 o                         
   2  14   2        232.40        201.69        15.24 o                         
   3  14   2        227.18        207.83        15.24 o                         
   4  14   2          0.53         -1.08        11.63 o                         
   5  14   2        421.37        435.32        24.27 o                         
   6  14   2        337.92        334.45        19.12 o                         
   7  14   2         26.22         13.65        12.01 o                         
   8  14   2        322.68        320.60        21.76 o                         
   9  14   2        492.23        412.05        80.05 o                         
  10  14   2        716.70        720.94        39.08 o                         
  11  14   2        138.26        129.32        15.53 o                         
  12  14   2        402.82        459.30        47.61 o                         
  13  14   2          0.05         21.45        32.44 o                         
  14  14   2        246.64        309.14        46.04 o                         
  -1  15   2          1.82          2.89        16.13 o                         
   0  15   2         10.78         -6.06        16.70 o                         
   1  15   2         79.66         45.17        21.29 o                         
   2  15   2          0.58          3.56        16.85 o                         
   3  15   2         79.28         84.80        16.49 o                         
   4  15   2        374.05        413.63        27.56 o                         
   5  15   2         76.38         87.59        14.18 o                         
   6  15   2        119.38        106.54        16.21 o                         
   7  15   2        521.20        517.46        38.71 o                         
   8  15   2          1.27         -9.35        18.69 o                         
   9  15   2        116.25        116.53        22.90 o                         
  10  15   2        877.24        789.73        41.41 o                         
  11  15   2          1.44        -11.08        22.16 o                         
  12  15   2          3.29         16.74        32.44 o                         
  13  15   2         57.39         18.83        35.58 o                         
  14  15   2         80.79        131.32        40.81 o                         
   1  16   2         12.75         24.83        18.44 o                         
   2  16   2        137.52        159.28        21.30 o                         
   3  16   2          1.84         -0.67        17.53 o                         
   4  16   2         33.79         31.34        19.74 o                         
   5  16   2         92.90         77.01        47.09 o                         
   6  16   2        543.93        572.43        39.34 o                         
   7  16   2         28.35         20.40        31.91 o                         
   8  16   2        352.57        300.34        27.40 o                         
   9  16   2        327.89        322.67        30.69 o                         
  10  16   2         20.72        -10.62        21.24 o                         
  11  16   2        354.63        313.96        60.66 o                         
  12  16   2         19.59         41.33        34.01 o                         
  13  16   2         22.81        -14.65        36.10 o                         
   4  17   2         32.87         47.13        25.88 o                         
   5  17   2          1.48        -10.81        29.56 o                         
   6  17   2         32.76          3.75        25.38 o                         
   7  17   2        208.25        270.79        38.17 o                         
   8  17   2        153.79         71.15        37.15 o                         
   9  17   2         37.08         -0.41        22.49 o                         
  10  17   2         14.56          9.58        24.35 o                         
  11  17   2         72.14         63.90        26.67 o                         
  -8 -17   3        191.27        176.99        29.48 o                         
  -7 -17   3         81.24         94.54        30.87 o                         
  -6 -17   3          8.24         18.84        24.21 o                         
  -5 -17   3        179.78        188.74        28.09 o                         
 -11 -16   3          1.76        -10.27        20.54 o                         
 -10 -16   3        418.50        445.29        36.00 o                         
  -9 -16   3          4.85          2.46        22.90 o                         
  -8 -16   3        171.44        204.73        27.91 o                         
  -7 -16   3         14.26          5.38        39.50 o                         
  -6 -16   3         83.75         59.32        28.25 o                         
  -5 -16   3         52.08         56.13        23.54 o                         
  -4 -16   3         32.34         19.00        25.64 o                         
  -3 -16   3        193.55        209.79        34.01 o                         
  -2 -16   3         68.53         93.13        30.87 o                         
 -12 -15   3          0.10         27.88        27.56 o                         
 -11 -15   3          2.42          0.26        21.64 o                         
 -10 -15   3        256.32        250.51        25.16 o                         
  -9 -15   3        129.43        174.75        22.77 o                         
  -8 -15   3         15.03          9.72        21.27 o                         
  -7 -15   3        235.02        198.15        25.32 o                         
  -6 -15   3          0.58          4.89        19.96 o                         
  -5 -15   3         18.67         34.94        20.04 o                         
  -4 -15   3          5.42         -5.96        19.40 o                         
  -3 -15   3          7.25         38.05        15.81 o                         
  -2 -15   3         61.64         48.53        31.39 o                         
  -1 -15   3         85.16        105.16        27.21 o                         
   0 -15   3         21.93         44.34        18.97 o                         
   1 -15   3         57.71         19.88        42.90 o                         
 -13 -14   3         50.69         79.83        29.12 o                         
 -12 -14   3         33.15         30.50        27.03 o                         
 -11 -14   3         98.52        111.19        22.55 o                         
 -10 -14   3         91.07         63.14        20.58 o                         
  -9 -14   3         58.08         59.51        19.33 o                         
  -8 -14   3          8.02         15.43        14.00 o                         
  -7 -14   3        225.63        261.86        19.78 o                         
  -6 -14   3         79.22        114.17        13.30 o                         
  -5 -14   3         29.41         21.51        14.95 o                         
  -4 -14   3          1.89         -6.72        13.44 o                         
  -3 -14   3        443.33        501.23        22.07 o                         
  -2 -14   3          1.73          6.61        11.74 o                         
  -1 -14   3          0.49          2.81        17.53 o                         
   0 -14   3        155.82        195.27        19.21 o                         
   1 -14   3          5.96         -7.23        14.46 o                         
   2 -14   3         73.88        -18.83        44.47 o                         
 -14 -13   3         66.48         91.56        38.71 o                         
 -13 -13   3        293.05        382.21        34.89 o                         
 -12 -13   3         37.31         50.98        24.06 o                         
 -11 -13   3         14.77          4.59        18.03 o                         
 -10 -13   3        162.78        208.12        18.27 o                         
  -9 -13   3        441.27        475.19        29.07 o                         
  -8 -13   3       1115.24       1081.64        33.33 o                         
  -7 -13   3        821.10        855.50        25.05 o                         
  -6 -13   3        962.26       1023.49        27.00 o                         
  -5 -13   3         43.69         46.85        11.31 o                         
  -4 -13   3       1031.56       1034.94        34.23 o                         
  -3 -13   3        222.32        201.85        14.51 o                         
  -2 -13   3        154.45        130.10        12.90 o                         
  -1 -13   3        431.13        455.13        19.18 o                         
   0 -13   3          5.15         -5.08        10.15 o                         
   1 -13   3         55.79         46.60        12.94 o                         
   2 -13   3        266.48        241.97        26.44 o                         
   3 -13   3          7.91        -20.14        40.28 o                         
   4 -13   3        126.32         71.68        50.22 o                         
 -14 -12   3        126.31        141.78        38.71 o                         
 -13 -12   3         15.44         -5.57        24.35 o                         
 -12 -12   3        497.72        478.76        61.73 o                         
 -11 -12   3        323.13        431.49        65.66 o                         
 -10 -12   3        214.22        287.05        13.51 o                         
  -9 -12   3       1166.64       1234.02        35.91 o                         
  -8 -12   3          4.46          0.47        10.91 o                         
  -7 -12   3        482.24        471.38        17.72 o                         
  -6 -12   3       2421.24       2398.75        47.46 o                         
  -5 -12   3         22.43         19.61         9.19 o                         
  -4 -12   3        657.49        638.05        25.55 o                         
  -3 -12   3        167.81        153.03        13.67 o                         
  -2 -12   3       1915.68       1871.57        41.51 o                         
  -1 -12   3        334.48        316.32        15.11 o                         
   0 -12   3         13.92          4.31         9.78 o                         
   1 -12   3         88.31         68.56        10.45 o                         
   2 -12   3         96.09         88.22        17.08 o                         
   3 -12   3          2.73          0.22        17.82 o                         
   4 -12   3         61.36         85.28        45.52 o                         
   5 -12   3          7.11         32.96        46.56 o                         
 -14 -11   3        246.99        193.46        81.09 o                         
 -13 -11   3         18.59        -12.13        24.25 o                         
 -12 -11   3        150.53        117.96        25.92 o                         
 -11 -11   3        219.36        243.84        22.19 o                         
 -10 -11   3        182.82        201.94        13.08 o                         
  -9 -11   3          1.56         13.08         8.50 o                         
  -8 -11   3         86.62        109.71        10.66 o                         
  -7 -11   3         47.81         57.21        13.17 o                         
  -6 -11   3         17.71         19.85         8.93 o                         
  -5 -11   3        234.72        235.03        11.81 o                         
  -4 -11   3        307.16        306.09        13.18 o                         
  -3 -11   3          2.75         -4.16         8.31 o                         
  -2 -11   3         10.31         -4.29         8.57 o                         
  -1 -11   3        904.67        951.87        27.94 o                         
   0 -11   3        381.07        384.17        15.14 o                         
   1 -11   3          3.80         -2.70         6.99 o                         
   2 -11   3        317.88        336.92        19.63 o                         
   3 -11   3        148.63        160.58        23.67 o                         
   4 -11   3         12.92         37.52        20.59 o                         
   5 -11   3        406.76        392.65        58.60 o                         
   6 -11   3         34.50         68.54        44.99 o                         
 -15 -10   3          2.32        -13.03        26.06 o                         
 -14 -10   3          2.46         -8.86        25.52 o                         
 -13 -10   3         78.46         79.47        26.65 o                         
 -12 -10   3        102.31         85.06        23.50 o                         
 -11 -10   3         66.51         86.77        17.94 o                         
 -10 -10   3         39.89         50.72        10.62 o                         
  -9 -10   3        282.69        344.89        17.22 o                         
  -8 -10   3        714.83        731.34        20.17 o                         
  -7 -10   3        428.74        429.64        12.79 o                         
  -6 -10   3       1989.77       1876.32        41.21 o                         
  -5 -10   3        963.50        927.06        22.78 o                         
  -4 -10   3         72.91         70.28         8.28 o                         
  -3 -10   3       1485.32       1393.08        26.02 o                         
  -2 -10   3        760.24        776.43        18.05 o                         
  -1 -10   3          1.21          5.72         7.70 o                         
   0 -10   3        497.54        518.89        14.55 o                         
   1 -10   3        607.49        628.14        20.55 o                         
   2 -10   3        695.67        762.80        23.48 o                         
   3 -10   3        229.51        236.17        17.44 o                         
   4 -10   3         54.06         60.30        11.10 o                         
   5 -10   3        548.52        616.91        27.44 o                         
   6 -10   3        130.82        134.70        18.08 o                         
   7 -10   3         90.11         81.14        27.21 o                         
 -15  -9   3         23.44         47.70        32.44 o                         
 -14  -9   3        105.67         98.41        28.62 o                         
 -13  -9   3          2.88         -9.53        19.06 o                         
 -12  -9   3         13.02         30.61        18.28 o                         
 -11  -9   3          9.86         11.26        13.40 o                         
 -10  -9   3         27.08         22.13         9.33 o                         
  -9  -9   3         32.12         10.99         7.79 o                         
  -8  -9   3          6.42         -3.39         6.77 o                         
  -7  -9   3        342.24        351.42        15.02 o                         
  -6  -9   3       3731.74       3656.96        53.93 o                         
  -5  -9   3        442.88        485.85        13.97 o                         
  -4  -9   3       1860.17       1768.75        31.64 o                         
  -3  -9   3          3.58          2.09         4.90 o                         
  -2  -9   3        292.11        286.08         7.32 o                         
  -1  -9   3       1765.59       1669.51        26.16 o                         
   0  -9   3         20.47          4.75         4.88 o                         
   1  -9   3        271.63        269.86         8.81 o                         
   2  -9   3         48.33         37.45         6.09 o                         
   3  -9   3          5.85         50.36         8.74 o                         
   4  -9   3        114.85        136.56        11.20 o                         
   5  -9   3         26.20         28.10         9.28 o                         
   6  -9   3          0.53          0.78        12.93 o                         
   7  -9   3          0.34         -7.18        14.35 o                         
   8  -9   3          0.57        -13.73        27.47 o                         
 -15  -8   3        104.31        115.47        20.56 o                         
 -14  -8   3         32.26         77.68        16.79 o                         
 -13  -8   3          2.41         -7.61        15.23 o                         
 -12  -8   3        101.37        109.22        14.17 o                         
 -11  -8   3        138.33        108.84        11.17 o                         
 -10  -8   3        820.72        870.53        19.80 o                         
  -9  -8   3        205.15        227.97        11.48 o                         
  -8  -8   3          5.08         -0.02         5.66 o                         
  -7  -8   3          4.65          7.09         4.65 o                         
  -6  -8   3       2755.78       2677.09        33.83 o                         
  -5  -8   3        218.32        153.14         6.18 o                         
  -4  -8   3        315.42        274.47         9.68 o                         
  -3  -8   3        321.77        362.40         9.40 o                         
  -2  -8   3       2725.21       2635.92        34.37 o                         
  -1  -8   3        194.65        193.95         6.50 o                         
   0  -8   3       2234.25       2488.18        34.63 o                         
   1  -8   3       1769.68       1830.99        28.51 o                         
   2  -8   3        500.30        543.69        16.76 o                         
   3  -8   3        215.34        213.53        10.79 o                         
   4  -8   3         31.94         23.71         8.40 o                         
   5  -8   3         76.88         68.85         9.45 o                         
   6  -8   3        507.59        471.34        19.65 o                         
   7  -8   3          1.95         10.16        17.81 o                         
   8  -8   3         18.41         33.44        16.46 o                         
   9  -8   3          3.11         21.38        22.64 o                         
 -15  -7   3         52.29         81.48        19.95 o                         
 -14  -7   3         48.19         71.47        19.26 o                         
 -13  -7   3          6.64         10.19        13.39 o                         
 -12  -7   3        305.00        204.19        14.23 o                         
 -11  -7   3         32.42         28.60         8.68 o                         
 -10  -7   3        511.61        503.15        15.46 o                         
  -9  -7   3         82.38         69.09         7.20 o                         
  -8  -7   3        211.75        222.39         8.15 o                         
  -7  -7   3       2119.40       2078.66        29.30 o                         
  -6  -7   3         75.50         64.19         4.64 o                         
  -5  -7   3        845.19        929.76        13.69 o                         
  -4  -7   3       3507.56       3514.73        48.23 o                         
  -3  -7   3        326.61        264.30         7.16 o                         
  -2  -7   3       1376.95       1228.06        17.39 o                         
  -1  -7   3         29.90         36.30         3.21 o                         
   0  -7   3        605.90        609.62        11.47 o                         
   1  -7   3        340.49        303.96        11.59 o                         
   2  -7   3       2321.01       2539.83        38.66 o                         
   3  -7   3         19.95          6.19         6.28 o                         
   4  -7   3          3.85         14.59         7.02 o                         
   5  -7   3         37.44         19.08         7.61 o                         
   6  -7   3         29.80         33.56         8.27 o                         
   7  -7   3          1.58          4.34         8.53 o                         
   8  -7   3          2.07         -6.15        12.31 o                         
   9  -7   3         45.69         53.70        19.46 o                         
  10  -7   3          0.86         23.18        40.81 o                         
 -15  -6   3        120.57        171.49        21.85 o                         
 -14  -6   3         13.32         25.22        18.20 o                         
 -13  -6   3          7.96          6.61        13.25 o                         
 -12  -6   3         15.18         34.91        12.84 o                         
 -11  -6   3        227.94        185.79        10.80 o                         
 -10  -6   3         63.95         56.14         8.02 o                         
  -9  -6   3          6.52         49.42         7.26 o                         
  -8  -6   3       1075.94       1117.69        22.11 o                         
  -7  -6   3       2185.36       2148.60        28.60 o                         
  -6  -6   3       1753.89       1698.27        25.47 o                         
  -5  -6   3       8113.83       8022.26        93.22 o                         
  -4  -6   3         37.70         34.70         2.60 o                         
  -3  -6   3         59.67         56.77         4.82 o                         
  -2  -6   3        854.07        817.66        12.25 o                         
  -1  -6   3        318.46        318.44         6.52 o                         
   0  -6   3      13152.79      13442.85       151.74 o                         
   1  -6   3        563.55        604.99        11.70 o                         
   2  -6   3        260.27        292.30        10.70 o                         
   3  -6   3        339.93        374.16        10.47 o                         
   4  -6   3        642.63        640.32        15.96 o                         
   5  -6   3         29.09         27.54         6.53 o                         
   6  -6   3       2451.71       2491.88        38.23 o                         
   7  -6   3       1981.90       1922.37        32.04 o                         
   8  -6   3          0.20          5.40         8.50 o                         
   9  -6   3        247.29        268.94        15.49 o                         
  10  -6   3         68.00         71.55        19.12 o                         
  11  -6   3          0.03        -11.64        23.29 o                         
 -15  -5   3         67.01         62.24        20.47 o                         
 -14  -5   3         14.37          3.09        17.46 o                         
 -13  -5   3         87.78         52.37        14.11 o                         
 -12  -5   3         83.08         60.03        10.97 o                         
 -11  -5   3        245.19        225.65        11.39 o                         
 -10  -5   3        143.34        163.62        11.12 o                         
  -9  -5   3        686.70        712.67        16.18 o                         
  -8  -5   3         28.52         22.90         5.72 o                         
  -7  -5   3        514.67        473.38        10.46 o                         
  -6  -5   3          3.20          5.68         3.46 o                         
  -5  -5   3       2515.36       2556.61        30.52 o                         
  -4  -5   3         59.76         28.20         2.75 o                         
  -3  -5   3       3154.36       3010.55        34.00 o                         
  -2  -5   3       6428.18       5748.18        74.76 o                         
  -1  -5   3        759.35        857.88        12.08 o                         
   0  -5   3         25.26         20.06         2.44 o                         
   1  -5   3       2792.00       3112.92        36.69 o                         
   2  -5   3       3978.84       4083.96        53.95 o                         
   3  -5   3       4204.18       4412.17        63.04 o                         
   4  -5   3        793.89        897.65        16.62 o                         
   5  -5   3        174.01        264.45         9.32 o                         
   6  -5   3        307.92        278.93        10.36 o                         
   7  -5   3        529.19        491.45        13.93 o                         
   8  -5   3        129.36        143.20         7.81 o                         
   9  -5   3          0.24         13.16         7.22 o                         
  10  -5   3         46.44         34.80        13.25 o                         
  11  -5   3         53.73         80.53        30.61 o                         
  12  -5   3          7.02        -12.19        24.38 o                         
 -14  -4   3         43.68         58.90        15.85 o                         
 -13  -4   3         84.26         49.77        14.48 o                         
 -12  -4   3        100.32         89.02        12.99 o                         
 -11  -4   3        579.61        533.99        16.51 o                         
 -10  -4   3         91.69         79.14         8.47 o                         
  -9  -4   3        285.35        268.20        10.42 o                         
  -8  -4   3         70.11        116.13         6.66 o                         
  -7  -4   3         81.84         49.70         5.14 o                         
  -6  -4   3         23.54         46.42         4.55 o                         
  -5  -4   3         11.09         27.80         3.40 o                         
  -4  -4   3        272.07        407.40         8.36 o                         
  -3  -4   3       1060.88       1138.38        13.76 o                         
  -2  -4   3        389.22        255.24         5.15 o                         
  -1  -4   3       1014.30       1116.52        13.94 o                         
   0  -4   3       4903.64       4808.82        58.36 o                         
   1  -4   3       1698.20       1916.03        23.39 o                         
   2  -4   3        947.43       1003.08        16.56 o                         
   3  -4   3        277.64        295.94         8.98 o                         
   4  -4   3        399.39        409.64        10.89 o                         
   5  -4   3        167.73        183.11         7.15 o                         
   6  -4   3        524.10        484.12        18.87 o                         
   7  -4   3         21.14         14.52         5.12 o                         
   8  -4   3        989.65        958.42        17.06 o                         
   9  -4   3       1510.74       1474.69        24.75 o                         
  10  -4   3        172.74        201.97        14.57 o                         
  11  -4   3          0.25          8.42        29.85 o                         
  12  -4   3          1.18         -8.25        23.28 o                         
 -14  -3   3         78.59         42.52        15.74 o                         
 -13  -3   3        164.05        177.72        16.86 o                         
 -12  -3   3          0.23          5.06         9.92 o                         
 -11  -3   3        172.07        161.65        10.96 o                         
 -10  -3   3         39.59         41.78        10.23 o                         
  -9  -3   3        339.26        380.09        11.95 o                         
  -8  -3   3        279.16        253.07        11.88 o                         
  -7  -3   3         18.83         48.62         5.03 o                         
  -6  -3   3       2985.35       2966.73        37.73 o                         
  -5  -3   3       4051.94       3968.02        47.94 o                         
  -4  -3   3       2749.34       2753.57        33.83 o                         
  -3  -3   3       3720.35       3496.35        39.69 o                         
  -2  -3   3       1053.36        996.55        12.41 o                         
  -1  -3   3       6099.48       6350.07        72.99 o                         
   0  -3   3       1865.45       2179.49        28.78 o                         
   1  -3   3       1076.37       1245.22        15.56 o                         
   2  -3   3       2339.12       2359.84        37.06 o                         
   3  -3   3       7853.93       8468.54       126.35 o                         
   4  -3   3        549.37        531.98        11.94 o                         
   5  -3   3        241.87        182.48         7.71 o                         
   6  -3   3         61.79         97.37         5.62 o                         
   7  -3   3       2270.86       2172.29        29.36 o                         
   8  -3   3       2922.39       2761.55        36.80 o                         
   9  -3   3        977.92        986.33        18.82 o                         
  10  -3   3         39.68         41.63        11.99 o                         
  11  -3   3          6.27          2.06        12.72 o                         
  12  -3   3        157.33        148.42        20.03 o                         
  13  -3   3         25.78          5.16        30.61 o                         
 -14  -2   3         58.57         70.96        17.45 o                         
 -13  -2   3          3.48         -6.71        13.42 o                         
 -12  -2   3         18.25         23.93        13.72 o                         
 -11  -2   3        771.40        777.16        23.62 o                         
 -10  -2   3         14.75         28.77         8.10 o                         
  -9  -2   3        862.88        852.43        19.03 o                         
  -8  -2   3        403.31        377.02        12.81 o                         
  -7  -2   3        951.11        853.35        16.96 o                         
  -6  -2   3         13.78         10.35         4.11 o                         
  -5  -2   3         38.42         23.45         3.85 o                         
  -4  -2   3        171.45        203.30         6.36 o                         
  -3  -2   3      10392.48      10645.30       122.48 o                         
  -2  -2   3      12596.63      12536.10       143.41 o                         
  -1  -2   3       5315.33       5488.71        60.48 o                         
   0  -2   3        107.92        110.70         3.44 o                         
   1  -2   3       1308.36       1303.93        15.35 o                         
   2  -2   3        360.86        493.48         7.74 o                         
   3  -2   3       9876.86      11168.61       142.90 o                         
   4  -2   3       1211.84       1173.21        19.35 o                         
   5  -2   3         28.30         50.11         5.03 o                         
   6  -2   3        551.23        483.11        11.69 o                         
   7  -2   3         43.49         75.34        10.15 o                         
   8  -2   3         79.90        101.01         5.76 o                         
   9  -2   3        104.93        108.33         7.13 o                         
  10  -2   3        296.95        313.63        11.39 o                         
  11  -2   3          1.15          3.04         8.60 o                         
  12  -2   3          7.93          4.47        12.66 o                         
  13  -2   3          9.93          6.56        12.85 o                         
 -14  -1   3          2.82         -9.28        18.57 o                         
 -13  -1   3         51.36         87.84        15.76 o                         
 -12  -1   3         67.91         61.14        13.33 o                         
 -11  -1   3        177.93        185.51        14.38 o                         
 -10  -1   3        219.33        243.48        10.66 o                         
  -9  -1   3          3.11          9.08         6.87 o                         
  -8  -1   3        116.52        122.54         8.04 o                         
  -7  -1   3       1060.21        959.04        18.69 o                         
  -6  -1   3         13.39         14.14         4.30 o                         
  -5  -1   3        482.97        409.66        12.10 o                         
  -4  -1   3       1142.65       1113.70        15.82 o                         
  -3  -1   3       1501.44       1284.79        16.30 o                         
  -2  -1   3        573.62        666.07        12.47 o                         
  -1  -1   3       8284.19       8424.46       102.23 o                         
   0  -1   3      11494.70      13329.15       195.90 o                         
   1  -1   3       1148.20        956.98        13.62 o                         
   2  -1   3      24242.54      27390.97       310.58 o                         
   3  -1   3       1318.90       1294.69        18.30 o                         
   4  -1   3        602.41        614.43        11.41 o                         
   5  -1   3      12510.37      12638.99       145.23 o                         
   6  -1   3       1454.44       1431.34        20.67 o                         
   7  -1   3        963.63        884.48        14.91 o                         
   8  -1   3       1078.03        996.04        16.21 o                         
   9  -1   3         39.49         55.84         7.68 o                         
  10  -1   3          0.73          5.98         6.97 o                         
  11  -1   3         14.49          6.99        10.26 o                         
  12  -1   3        104.46        106.42        14.34 o                         
  13  -1   3        266.21        273.92        18.54 o                         
  14  -1   3         72.57         81.18        18.15 o                         
 -13   0   3          5.24         -8.00        16.00 o                         
 -12   0   3        104.00         65.04        20.51 o                         
 -11   0   3        620.98        560.62        21.14 o                         
 -10   0   3        712.30        661.80        24.75 o                         
  -9   0   3         99.70        114.17         8.40 o                         
  -8   0   3        131.09        146.97         7.94 o                         
  -7   0   3         23.21         31.22         4.98 o                         
  -6   0   3         14.60         47.61         4.50 o                         
  -5   0   3       3275.70       3501.13        43.46 o                         
  -4   0   3       1406.24       1394.97        18.96 o                         
  -3   0   3       5981.58       5779.35        65.10 o                         
  -2   0   3      14393.13      15762.54       172.09 o                         
  -1   0   3      12183.61      12014.17       126.42 o                         
   0   0   3       2898.59       3534.36        42.92 o                         
   1   0   3         69.24         68.16         2.27 o                         
   2   0   3       9723.80      11711.66       141.21 o                         
   3   0   3       9659.94      10019.88       113.77 o                         
   4   0   3       7836.99       8880.73       108.05 o                         
   5   0   3        743.42        620.66        10.07 o                         
   6   0   3       6481.98       7065.63        79.42 o                         
   7   0   3        500.96        461.88         9.79 o                         
   8   0   3         27.65         17.78         7.52 o                         
   9   0   3        969.62        998.59        24.39 o                         
  10   0   3          2.06         -2.18         8.43 o                         
  11   0   3         16.64         33.79         9.62 o                         
  12   0   3          0.65         -1.03        12.24 o                         
  13   0   3          0.31         -8.42        16.84 o                         
  14   0   3          1.06          4.23        15.28 o                         
 -13   1   3        122.61         82.32        18.49 o                         
 -12   1   3         20.63         10.96        15.36 o                         
 -11   1   3         14.87          5.51        11.73 o                         
 -10   1   3         31.89         20.20        10.84 o                         
  -9   1   3       1663.20       1556.54        34.04 o                         
  -8   1   3         25.71         17.14         6.20 o                         
  -7   1   3        847.24        723.04        17.28 o                         
  -6   1   3         11.72          7.55         4.24 o                         
  -5   1   3        279.03        421.88        15.64 o                         
  -4   1   3       1327.58       1397.39        19.96 o                         
  -3   1   3       4505.94       4127.13        49.78 o                         
  -2   1   3      14707.16      15312.49       154.56 o                         
  -1   1   3      42720.03      44643.37       448.63 o                         
   0   1   3        789.07        735.11         8.52 o                         
   1   1   3      22616.63      24429.95       235.82 o                         
   2   1   3      10344.41      11582.84       128.05 o                         
   3   1   3       1083.14       1189.33        16.29 o                         
   4   1   3       9240.98      10858.25       114.97 o                         
   5   1   3       1863.44       1550.95        20.15 o                         
   6   1   3         22.93         50.30         4.19 o                         
   7   1   3        399.88        406.52        12.67 o                         
   8   1   3        799.73        808.05        18.31 o                         
   9   1   3         79.84         88.60         7.01 o                         
  10   1   3        378.57        441.18        15.20 o                         
  11   1   3        194.49        206.20        13.56 o                         
  12   1   3        210.48        219.99        15.83 o                         
  13   1   3          4.70         11.86        13.29 o                         
  14   1   3         28.90         29.00        14.78 o                         
  15   1   3         70.58         70.47        18.28 o                         
 -12   2   3          8.35          8.79        16.41 o                         
 -11   2   3          3.81         -0.99        14.99 o                         
 -10   2   3        127.71        131.74        13.13 o                         
  -9   2   3       1129.10        992.24        22.48 o                         
  -8   2   3         42.00         42.31         7.46 o                         
  -7   2   3          9.14         14.35         4.96 o                         
  -6   2   3         61.86         67.36         4.90 o                         
  -5   2   3       1011.62        974.68        14.89 o                         
  -4   2   3        290.96        371.77         8.30 o                         
  -3   2   3       3269.98       2838.57        32.11 o                         
  -2   2   3         43.13         49.71         2.65 o                         
  -1   2   3        507.95        684.19         8.93 o                         
   0   2   3       3127.27       3148.88        35.53 o                         
   1   2   3       1589.98       1700.89        16.29 o                         
   2   2   3       6057.48       6967.59        68.13 o                         
   3   2   3      19765.31      21652.34       216.88 o                         
   4   2   3        692.93        706.67        10.96 o                         
   5   2   3       3323.80       3370.02        41.44 o                         
   6   2   3        268.85        329.04         8.58 o                         
   7   2   3       3383.37       3239.26        42.37 o                         
   8   2   3        287.39        349.66         8.80 o                         
   9   2   3        269.57        307.77        13.37 o                         
  10   2   3        164.84        176.45        11.09 o                         
  11   2   3        260.48        212.99        15.87 o                         
  12   2   3         30.63          8.50        14.01 o                         
  13   2   3        151.63         89.84        14.95 o                         
  14   2   3        213.83        172.62        18.08 o                         
  15   2   3          5.55         -7.57        15.13 o                         
 -12   3   3         23.91         47.58        17.67 o                         
 -11   3   3          0.06          6.15        15.03 o                         
 -10   3   3         46.31         57.88        14.48 o                         
  -9   3   3         55.58         82.94        14.52 o                         
  -8   3   3        849.73        838.35        22.71 o                         
  -7   3   3          8.12          8.81         6.38 o                         
  -6   3   3        520.44        507.34        10.57 o                         
  -5   3   3         60.48         46.88         4.96 o                         
  -4   3   3       3847.00       3819.23        42.93 o                         
  -3   3   3       1375.15       1353.84        17.03 o                         
  -2   3   3        725.52        817.26        11.61 o                         
  -1   3   3      13712.97      13869.73       152.52 o                         
   0   3   3        614.56        497.90         7.30 o                         
   1   3   3      12003.86      12513.39       120.54 o                         
   2   3   3         35.61         44.88         2.07 o                         
   3   3   3       2667.48       2876.60        29.02 o                         
   4   3   3       2346.72       2393.07        25.65 o                         
   5   3   3       2194.68       1932.13        24.28 o                         
   6   3   3         13.28          5.60         1.99 o                         
   7   3   3       2584.65       2612.35        38.91 o                         
   8   3   3        599.83        679.55        16.59 o                         
   9   3   3       2149.27       2020.28        33.37 o                         
  10   3   3        228.07        203.26        16.45 o                         
  11   3   3         72.09         96.33        12.89 o                         
  12   3   3        629.70        572.23        23.75 o                         
  13   3   3         48.04         26.19        14.09 o                         
  14   3   3         92.76        100.87        16.72 o                         
  15   3   3         10.61         37.54        16.09 o                         
 -11   4   3         35.16         14.29        15.71 o                         
 -10   4   3        371.71        370.59        21.78 o                         
  -9   4   3        161.47        154.11        13.89 o                         
  -8   4   3          2.68          1.33         9.08 o                         
  -7   4   3         32.03         35.12         7.27 o                         
  -6   4   3       2154.97       1979.07        29.65 o                         
  -5   4   3        133.14        159.98         5.72 o                         
  -4   4   3          8.00         10.20         3.13 o                         
  -3   4   3       1459.25       1432.20        18.00 o                         
  -2   4   3       6255.20       6450.70        80.87 o                         
  -1   4   3        534.28        455.02         7.52 o                         
   0   4   3       7459.35       7779.96        86.28 o                         
   1   4   3       1551.55       1449.61        16.12 o                         
   2   4   3       1782.74       1683.85        17.78 o                         
   3   4   3        275.83        260.62         4.76 o                         
   4   4   3       5343.94       5399.54        57.18 o                         
   5   4   3        402.27        391.00         7.24 o                         
   6   4   3       1030.89       1018.78        14.00 o                         
   7   4   3       4889.58       5133.17        61.77 o                         
   8   4   3       1113.90       1171.04        17.99 o                         
   9   4   3       1443.68       1346.63        23.73 o                         
  10   4   3         26.93         20.87         8.34 o                         
  11   4   3        785.60        659.51        25.33 o                         
  12   4   3        166.57        181.89        22.05 o                         
  13   4   3         19.99         14.08        16.17 o                         
  14   4   3         55.37         44.67        15.44 o                         
  15   4   3         46.11         57.59        18.88 o                         
  16   4   3         11.28         -8.52        17.03 o                         
 -11   5   3         82.51        103.52        21.90 o                         
 -10   5   3         89.74         71.44        16.33 o                         
  -9   5   3         38.63         53.77        14.57 o                         
  -8   5   3        223.99        197.52        13.98 o                         
  -7   5   3        102.26        124.98         9.29 o                         
  -6   5   3        609.50        587.44        15.29 o                         
  -5   5   3          1.84         -2.96         5.92 o                         
  -4   5   3       3126.85       3217.45        46.12 o                         
  -3   5   3         62.93         77.86         5.38 o                         
  -2   5   3         15.70         34.63         3.07 o                         
  -1   5   3       5191.72       5258.55        60.31 o                         
   0   5   3       1671.81       1721.18        21.38 o                         
   1   5   3        446.86        480.57         7.37 o                         
   2   5   3       9139.03       9504.47        91.86 o                         
   3   5   3       5366.51       5486.72        56.00 o                         
   4   5   3      18869.96      19812.57       223.01 o                         
   5   5   3       4344.77       4620.93        51.97 o                         
   6   5   3       2726.29       2750.80        32.57 o                         
   7   5   3        244.67        140.64         6.35 o                         
   8   5   3       1542.63       1740.65        26.71 o                         
   9   5   3       1522.54       1542.14        28.94 o                         
  10   5   3       3300.98       3317.33        55.96 o                         
  11   5   3       1399.50       1339.22        45.30 o                         
  12   5   3         18.56          0.57        12.82 o                         
  13   5   3         40.09         31.01        16.49 o                         
  14   5   3        235.18        242.64        23.29 o                         
  15   5   3        135.48        123.55        18.66 o                         
  16   5   3         39.44         61.79        18.89 o                         
 -10   6   3          1.59         -7.34        14.67 o                         
  -9   6   3         81.37         66.57        19.82 o                         
  -8   6   3        346.30        345.75        17.05 o                         
  -7   6   3       1221.51       1186.77        26.90 o                         
  -6   6   3        223.81        236.79        11.13 o                         
  -5   6   3        637.21        616.87        16.15 o                         
  -4   6   3       1265.10       1236.92        24.68 o                         
  -3   6   3        854.52        971.14        16.93 o                         
  -2   6   3        583.04        530.84        12.98 o                         
  -1   6   3        374.27        307.10         6.74 o                         
   0   6   3         21.31         45.93         4.60 o                         
   1   6   3       1472.18       1515.40        19.21 o                         
   2   6   3        194.54        228.22         6.61 o                         
   3   6   3        196.85        203.13         4.36 o                         
   4   6   3       2243.35       2185.47        27.39 o                         
   5   6   3       2795.45       3356.15        40.75 o                         
   6   6   3       4862.62       4783.89        59.84 o                         
   7   6   3       1660.76       1828.61        27.26 o                         
   8   6   3         17.89         40.14         5.84 o                         
   9   6   3         22.03         65.16         6.61 o                         
  10   6   3        235.44        274.32        12.43 o                         
  11   6   3          9.20         -3.84        10.68 o                         
  12   6   3         51.79         72.53        13.51 o                         
  13   6   3          8.59         -4.55        15.06 o                         
  14   6   3         41.95          6.80        17.78 o                         
  15   6   3        133.82        168.88        18.79 o                         
  16   6   3         26.68         40.19        19.33 o                         
  -9   7   3         18.78         22.52        13.08 o                         
  -8   7   3         61.59         65.05        12.76 o                         
  -7   7   3         46.09         51.68         9.53 o                         
  -6   7   3        404.43        407.83        14.31 o                         
  -5   7   3        292.87        265.41        10.63 o                         
  -4   7   3          6.32         -3.19         6.38 o                         
  -3   7   3        350.92        381.97        10.58 o                         
  -2   7   3         28.22         27.36         5.50 o                         
  -1   7   3       1102.83       1051.53        18.45 o                         
   0   7   3        572.19        481.88        10.37 o                         
   1   7   3       1045.42        964.29        14.22 o                         
   2   7   3       1584.71       1601.19        21.22 o                         
   3   7   3       1171.25       1151.58        13.89 o                         
   4   7   3       3725.36       3804.51        41.55 o                         
   5   7   3        382.24        437.51         8.26 o                         
   6   7   3        348.19        475.10         9.07 o                         
   7   7   3        163.29        177.87         9.72 o                         
   8   7   3       1116.10       1076.31        21.80 o                         
   9   7   3         85.82         87.80         7.17 o                         
  10   7   3         11.97          7.75         8.83 o                         
  11   7   3       1861.39       1889.01        74.37 o                         
  12   7   3        283.98        223.46        16.47 o                         
  13   7   3        664.85        595.28        32.30 o                         
  14   7   3          2.60         -5.40        17.96 o                         
  15   7   3          0.33         -9.31        18.62 o                         
  16   7   3         46.06         15.72        17.87 o                         
  -8   8   3          3.80          5.57        12.44 o                         
  -7   8   3         60.06         72.13        11.98 o                         
  -6   8   3         19.45          9.78         8.85 o                         
  -5   8   3          1.83         -2.21         7.85 o                         
  -4   8   3        108.53         96.37         8.40 o                         
  -3   8   3         16.56         25.06         6.81 o                         
  -2   8   3        183.60        172.97         8.38 o                         
  -1   8   3       1704.19       1706.62        24.83 o                         
   0   8   3        664.26        654.98        11.29 o                         
   1   8   3         69.30         71.04         4.57 o                         
   2   8   3        120.54         78.85         4.77 o                         
   3   8   3       2747.75       2540.05        33.78 o                         
   4   8   3        872.95        937.72        13.12 o                         
   5   8   3         95.06         86.51         4.70 o                         
   6   8   3       8780.98       8731.19       106.19 o                         
   7   8   3       1399.91       1459.71        20.67 o                         
   8   8   3        527.94        490.96        11.96 o                         
   9   8   3        610.63        612.45        16.17 o                         
  10   8   3         32.01         36.39         7.28 o                         
  11   8   3          9.65          4.48         9.31 o                         
  12   8   3        185.65        180.45        13.72 o                         
  13   8   3       1220.37       1171.06        34.02 o                         
  14   8   3        112.17        116.18        24.41 o                         
  15   8   3        197.04        185.38        23.29 o                         
  16   8   3          8.81         17.19        17.66 o                         
  -8   9   3         39.74         52.46        13.68 o                         
  -7   9   3         12.99         24.63        12.40 o                         
  -6   9   3          0.69         -4.00        14.41 o                         
  -5   9   3        187.93        174.00        11.85 o                         
  -4   9   3        593.90        572.20        17.10 o                         
  -3   9   3        217.70        197.79        10.15 o                         
  -2   9   3        195.02        197.08         9.82 o                         
  -1   9   3         39.53         24.13         6.72 o                         
   0   9   3       1698.31       1669.89        26.24 o                         
   1   9   3        353.70        319.75         8.37 o                         
   2   9   3       1186.91       1170.26        18.14 o                         
   3   9   3         27.46         46.78         6.67 o                         
   4   9   3        120.75        130.98         6.02 o                         
   5   9   3       1498.60       1454.80        20.03 o                         
   6   9   3         84.74         75.54         6.11 o                         
   7   9   3        659.36        663.29        12.25 o                         
   8   9   3       4209.68       4024.03        55.75 o                         
   9   9   3        460.87        462.09        12.45 o                         
  10   9   3          2.26         -3.29         8.34 o                         
  11   9   3        273.93        262.60        14.29 o                         
  12   9   3        360.29        372.71        18.87 o                         
  13   9   3         83.65         32.78        16.84 o                         
  14   9   3          2.18         -5.21        17.27 o                         
  15   9   3        354.09        349.73        35.81 o                         
  16   9   3         57.44        120.33        24.94 o                         
  -7  10   3         16.68          2.28        16.84 o                         
  -6  10   3         36.92         25.24        12.24 o                         
  -5  10   3         70.10         50.41        11.28 o                         
  -4  10   3        315.03        318.34        13.94 o                         
  -3  10   3       1336.97       1263.54        27.09 o                         
  -2  10   3        270.12        328.17        12.24 o                         
  -1  10   3          7.47          1.66         6.95 o                         
   0  10   3        615.58        571.61        15.08 o                         
   1  10   3         87.94         91.28         6.59 o                         
   2  10   3       2569.18       2574.42        36.70 o                         
   3  10   3       2083.22       2002.27        28.52 o                         
   4  10   3        594.28        586.57        12.20 o                         
   5  10   3        249.35        220.66         8.06 o                         
   6  10   3       1810.67       1703.31        23.31 o                         
   7  10   3       1764.90       1631.68        23.05 o                         
   8  10   3          0.00         -2.94         5.88 o                         
   9  10   3       1402.15       1403.20        24.16 o                         
  10  10   3       1439.35       1489.90        27.79 o                         
  11  10   3        121.86        147.77        12.40 o                         
  12  10   3         74.64         91.37        16.62 o                         
  13  10   3       1013.89        981.95        37.12 o                         
  14  10   3         51.35         56.65        23.71 o                         
  15  10   3          0.98         12.31        20.07 o                         
  16  10   3         84.05         91.29        23.23 o                         
  -6  11   3          0.54         -6.10        12.21 o                         
  -5  11   3         82.88         75.03        12.80 o                         
  -4  11   3        107.99        146.43        15.17 o                         
  -3  11   3        378.99        422.62        15.79 o                         
  -2  11   3         25.12         30.39         9.12 o                         
  -1  11   3        534.98        555.59        14.78 o                         
   0  11   3          2.41          7.27         7.76 o                         
   1  11   3       1581.82       1534.23        39.53 o                         
   2  11   3        613.94        578.23        31.16 o                         
   3  11   3       1416.85       1478.14        23.01 o                         
   4  11   3         88.33         99.09         6.90 o                         
   5  11   3       3735.26       3585.69        50.06 o                         
   6  11   3        395.59        431.43        12.51 o                         
   7  11   3        314.39        315.64         9.94 o                         
   8  11   3       2238.22       2087.16        34.27 o                         
   9  11   3       1074.40        991.03        19.50 o                         
  10  11   3         48.82         54.38         8.11 o                         
  11  11   3         10.01         10.95        10.12 o                         
  12  11   3        170.88        176.72        19.03 o                         
  13  11   3        446.36        482.06        27.39 o                         
  14  11   3          2.43         12.29        17.75 o                         
  15  11   3        336.11        366.95        49.51 o                         
  16  11   3         13.61         16.65        24.07 o                         
  -5  12   3        147.81        207.43        15.68 o                         
  -4  12   3         53.04         55.47        12.97 o                         
  -3  12   3        272.17        267.72        21.14 o                         
  -2  12   3          5.43          3.08        11.27 o                         
  -1  12   3         72.67         66.53        10.57 o                         
   0  12   3        355.86        364.49        14.65 o                         
   1  12   3         34.25         29.43         8.54 o                         
   2  12   3        558.32        516.27        15.49 o                         
   3  12   3       2135.55       2093.84        32.90 o                         
   4  12   3        799.67        821.46        15.85 o                         
   5  12   3        819.54        829.35        20.50 o                         
   6  12   3        124.73        140.62         8.62 o                         
   7  12   3       2181.60       2023.56        40.38 o                         
   8  12   3        428.81        406.23        15.00 o                         
   9  12   3        776.92        678.39        16.73 o                         
  10  12   3        570.26        591.07        16.32 o                         
  11  12   3          2.24         -8.71        17.43 o                         
  12  12   3        260.99        270.95        39.76 o                         
  13  12   3          5.04        -11.96        25.90 o                         
  14  12   3         75.54         69.72        25.64 o                         
  15  12   3        590.48        670.00        56.50 o                         
  -3  13   3         11.90         -1.12        12.97 o                         
  -2  13   3        124.43        122.23        14.46 o                         
  -1  13   3         96.77        139.24        13.56 o                         
   0  13   3          4.35          3.71         9.85 o                         
   1  13   3          2.31          4.44        10.95 o                         
   2  13   3         72.08         52.91        14.39 o                         
   3  13   3         92.31        119.37        12.99 o                         
   4  13   3         22.20         18.41         8.11 o                         
   5  13   3         16.64         15.60         7.31 o                         
   6  13   3        142.01        131.01        10.47 o                         
   7  13   3        720.39        638.64        18.86 o                         
   8  13   3         78.90         73.25        11.40 o                         
   9  13   3         76.75        101.63        11.40 o                         
  10  13   3          5.48          5.55        12.67 o                         
  11  13   3         82.87         33.88        20.16 o                         
  12  13   3        275.60        266.77        40.28 o                         
  13  13   3         15.38         48.66        34.53 o                         
  14  13   3        479.47        435.23        52.32 o                         
  15  13   3        124.80        124.52        42.38 o                         
  -2  14   3         14.53          8.97        15.33 o                         
  -1  14   3         21.80         38.39        15.61 o                         
   0  14   3          8.33         17.44        20.06 o                         
   1  14   3          3.85         -7.17        14.35 o                         
   2  14   3         21.59         18.90        12.45 o                         
   3  14   3         56.80         55.34        12.95 o                         
   4  14   3        254.31        327.74        17.41 o                         
   5  14   3        168.09        165.38        12.01 o                         
   6  14   3        129.06        151.21        10.96 o                         
   7  14   3        282.85        306.77        15.75 o                         
   8  14   3        543.82        477.58        28.36 o                         
   9  14   3        747.56        749.28        31.92 o                         
  10  14   3         85.11         56.18        18.36 o                         
  11  14   3          1.28          1.02        19.40 o                         
  12  14   3          9.08         85.80        31.91 o                         
  13  14   3         53.09         -7.32        31.91 o                         
  14  14   3          9.05         26.68        35.58 o                         
  15  14   3         47.09         52.84        40.28 o                         
   0  15   3          0.27         -4.39        15.89 o                         
   1  15   3         12.57         23.31        15.36 o                         
   2  15   3         36.26         36.84        19.71 o                         
   3  15   3         91.47        142.83        18.32 o                         
   4  15   3        360.60        414.30        22.62 o                         
   5  15   3         68.34         41.60        16.46 o                         
   6  15   3        207.86        198.52        19.50 o                         
   7  15   3        243.11        248.76        20.68 o                         
   8  15   3        594.70        546.91        45.07 o                         
   9  15   3        316.58        336.81        28.99 o                         
  10  15   3         64.05         63.23        19.11 o                         
  11  15   3        912.87        965.33        47.68 o                         
  12  15   3          1.81          1.05        30.87 o                         
  13  15   3         30.08         66.97        36.10 o                         
  14  15   3        146.07        116.67        39.76 o                         
   1  16   3         60.53         82.96        20.37 o                         
   2  16   3         27.50         24.31        17.19 o                         
   3  16   3         28.34          1.94        16.45 o                         
   4  16   3        244.72        296.33        22.82 o                         
   5  16   3         24.15         24.00        17.41 o                         
   6  16   3        126.67        162.54        30.21 o                         
   7  16   3         81.00         89.02        22.77 o                         
   8  16   3          3.78         54.86        25.98 o                         
   9  16   3        639.53        617.17        55.21 o                         
  10  16   3         57.55         41.67        22.49 o                         
  11  16   3        401.81        413.73        63.83 o                         
  12  16   3        422.34        361.98        46.56 o                         
  13  16   3         44.32         24.59        35.58 o                         
   4  17   3         50.90         94.34        22.19 o                         
   5  17   3        381.60        395.73        29.36 o                         
   6  17   3          2.12          5.27        24.92 o                         
   7  17   3          2.94         22.78        63.57 o                         
   8  17   3        120.88        134.85        30.41 o                         
   9  17   3         72.51         88.42        39.76 o                         
  10  17   3         38.61         18.28        24.01 o                         
  11  17   3         37.47         68.90        26.51 o                         
 -10 -16   4         14.62         24.45        20.84 o                         
  -9 -16   4         44.05         44.25        21.62 o                         
  -8 -16   4        358.64        445.13        58.07 o                         
  -7 -16   4          8.07         22.68        22.79 o                         
  -6 -16   4         32.24          2.85        26.16 o                         
  -5 -16   4        131.03        165.29        26.08 o                         
  -4 -16   4        228.98        238.99        26.60 o                         
  -3 -16   4          9.73         12.71        22.27 o                         
  -2 -16   4        277.42        289.79        36.62 o                         
 -11 -15   4         12.47        -10.68        21.37 o                         
 -10 -15   4        432.61        524.23        31.20 o                         
  -9 -15   4         27.49         -4.31        20.17 o                         
  -8 -15   4          6.04         19.92        19.23 o                         
  -7 -15   4          4.53        -10.16        21.00 o                         
  -6 -15   4        173.03        255.41        27.91 o                         
  -5 -15   4        122.86        188.23        25.15 o                         
  -4 -15   4        300.93        343.86        44.21 o                         
  -3 -15   4        110.22         89.51        17.45 o                         
  -2 -15   4         12.71         -5.11        30.06 o                         
  -1 -15   4         14.80          1.34        21.45 o                         
   0 -15   4        128.24        127.65        23.54 o                         
 -12 -14   4          5.16        -13.07        26.14 o                         
 -11 -14   4         88.54        162.77        24.56 o                         
 -10 -14   4         86.20         62.56        18.09 o                         
  -9 -14   4        137.07        130.69        22.04 o                         
  -8 -14   4        488.45        523.79        29.58 o                         
  -7 -14   4        116.85        132.76        25.87 o                         
  -6 -14   4          2.29          0.73        18.86 o                         
  -5 -14   4        133.68        126.34        21.64 o                         
  -4 -14   4        571.01        591.68        34.04 o                         
  -3 -14   4         65.86         69.38        15.53 o                         
  -2 -14   4        217.46        229.83        27.40 o                         
  -1 -14   4         69.95         73.84        18.51 o                         
   0 -14   4         13.71         37.59        23.80 o                         
   1 -14   4         11.93          2.12        29.30 o                         
   2 -14   4          0.81        -21.71        43.42 o                         
 -13 -13   4         25.87          9.18        27.21 o                         
 -12 -13   4        181.66        205.34        30.38 o                         
 -11 -13   4         18.20          7.44        18.94 o                         
 -10 -13   4         39.10         39.10        16.80 o                         
  -9 -13   4         90.04        129.49        14.78 o                         
  -8 -13   4        294.33        268.03        18.62 o                         
  -7 -13   4        226.61        224.82        15.13 o                         
  -6 -13   4       1135.50       1214.64        30.31 o                         
  -5 -13   4         92.38         96.33        14.19 o                         
  -4 -13   4        629.19        660.13        27.18 o                         
  -3 -13   4         57.35         46.34        12.27 o                         
  -2 -13   4        229.85        180.19        14.22 o                         
  -1 -13   4        202.21        201.07        14.45 o                         
   0 -13   4        160.74        160.46        18.34 o                         
   1 -13   4          5.73          3.83        10.73 o                         
   2 -13   4         18.67         23.65        20.59 o                         
   3 -13   4          9.68         34.53        43.95 o                         
   4 -13   4          3.34          4.71        45.52 o                         
 -14 -12   4         36.22          7.19        25.45 o                         
 -13 -12   4         75.02         60.42        27.15 o                         
 -12 -12   4         35.39         54.89        25.11 o                         
 -11 -12   4        492.45        585.95        48.92 o                         
 -10 -12   4          2.70         -1.81        13.34 o                         
  -9 -12   4         66.05         86.24        15.11 o                         
  -8 -12   4        365.91        359.33        19.85 o                         
  -7 -12   4        259.33        324.06        16.07 o                         
  -6 -12   4         24.96          8.20         9.90 o                         
  -5 -12   4        309.67        281.06        13.96 o                         
  -4 -12   4       2536.43       2450.31        54.87 o                         
  -3 -12   4       2374.21       2318.34        49.88 o                         
  -2 -12   4         10.80          5.00        10.12 o                         
  -1 -12   4        122.91        123.72        16.08 o                         
   0 -12   4         54.86         46.08        10.64 o                         
   1 -12   4         19.70         29.53         7.96 o                         
   2 -12   4        263.85        299.20        24.66 o                         
   3 -12   4         21.73         -4.06        19.86 o                         
   4 -12   4        201.82        204.73        27.16 o                         
   5 -12   4        204.86        236.48        54.41 o                         
 -14 -11   4          6.54        -21.61        43.21 o                         
 -13 -11   4         29.34         62.69        26.12 o                         
 -12 -11   4         95.96        121.88        26.87 o                         
 -11 -11   4        174.53        183.82        19.74 o                         
 -10 -11   4         16.97         27.70        10.19 o                         
  -9 -11   4       2563.16       2529.54        46.21 o                         
  -8 -11   4          2.61         -5.26        10.52 o                         
  -7 -11   4        117.94        101.09        11.61 o                         
  -6 -11   4         79.62         89.64        13.46 o                         
  -5 -11   4        140.23        124.27        11.16 o                         
  -4 -11   4         21.24         17.34         8.55 o                         
  -3 -11   4        212.32        181.49        11.59 o                         
  -2 -11   4       1060.48        996.87        26.21 o                         
  -1 -11   4       1817.46       1751.86        38.98 o                         
   0 -11   4         75.65         91.18        11.29 o                         
   1 -11   4         28.69         21.53         7.23 o                         
   2 -11   4        112.55         79.76        14.11 o                         
   3 -11   4         64.17         71.97        13.62 o                         
   4 -11   4         78.14        108.83        57.29 o                         
   5 -11   4          2.47         -1.77        20.99 o                         
   6 -11   4        124.92        149.10        49.18 o                         
 -14 -10   4         53.92         29.12        24.63 o                         
 -13 -10   4        303.26        358.56        46.90 o                         
 -12 -10   4         54.78         20.25        22.74 o                         
 -11 -10   4         63.78        116.35        18.28 o                         
 -10 -10   4         40.62         27.17        10.28 o                         
  -9 -10   4        840.77        844.12        21.61 o                         
  -8 -10   4        154.01        143.94         9.84 o                         
  -7 -10   4       2604.99       2530.90        70.47 o                         
  -6 -10   4        421.51        376.32        24.40 o                         
  -5 -10   4        203.45        209.63        11.71 o                         
  -4 -10   4        199.49        217.74        13.61 o                         
  -3 -10   4         59.54         40.64         6.75 o                         
  -2 -10   4       1313.02       1287.96        26.20 o                         
  -1 -10   4          6.32          3.71         7.89 o                         
   0 -10   4        604.06        595.87        16.07 o                         
   1 -10   4        771.79        787.35        23.21 o                         
   2 -10   4         22.93         23.24        10.73 o                         
   3 -10   4          3.96         -4.60        10.51 o                         
   4 -10   4        294.01        296.35        17.41 o                         
   5 -10   4        101.91         98.52        22.02 o                         
   6 -10   4        136.40        123.70        24.55 o                         
   7 -10   4          7.54         50.75        41.85 o                         
 -14  -9   4          5.57          8.40        19.19 o                         
 -13  -9   4          8.51          1.36        18.39 o                         
 -12  -9   4        635.34        631.35        32.40 o                         
 -11  -9   4          0.50         29.27        14.35 o                         
 -10  -9   4         23.49         17.73        10.47 o                         
  -9  -9   4        123.35        157.37        10.98 o                         
  -8  -9   4        420.78        418.40        14.32 o                         
  -7  -9   4        611.70        611.63        16.41 o                         
  -6  -9   4        863.04        876.78        39.12 o                         
  -5  -9   4          5.88          0.06         6.58 o                         
  -4  -9   4       2577.82       2478.94        42.29 o                         
  -3  -9   4       2821.52       2615.73        43.89 o                         
  -2  -9   4        193.50        188.32        11.42 o                         
  -1  -9   4        511.56        471.00        12.65 o                         
   0  -9   4        783.62        809.71        16.19 o                         
   1  -9   4        322.53        346.20        10.10 o                         
   2  -9   4         88.34        117.75         9.85 o                         
   3  -9   4         79.64        101.76        13.74 o                         
   4  -9   4        371.68        348.89        14.78 o                         
   5  -9   4        828.53        848.31        24.11 o                         
   6  -9   4        104.94        110.45        24.03 o                         
   7  -9   4          8.61         21.38        14.78 o                         
   8  -9   4         57.87         87.76        38.98 o                         
 -14  -8   4        109.77        161.52        27.03 o                         
 -13  -8   4         88.96        105.56        16.13 o                         
 -12  -8   4         49.12         45.78        13.74 o                         
 -11  -8   4        489.63        481.62        19.42 o                         
 -10  -8   4          3.31         13.73         8.26 o                         
  -9  -8   4        548.94        559.17        14.27 o                         
  -8  -8   4        464.14        466.18        12.32 o                         
  -7  -8   4         29.40         31.53         5.00 o                         
  -6  -8   4       1091.47       1041.61        18.45 o                         
  -5  -8   4       6162.86       6285.88        98.11 o                         
  -4  -8   4        582.61        549.13        14.10 o                         
  -3  -8   4         28.94         21.09         5.48 o                         
  -2  -8   4       2551.60       2615.33        34.33 o                         
  -1  -8   4       2446.08       2487.43        34.69 o                         
   0  -8   4          1.53          9.22         4.01 o                         
   1  -8   4        472.22        473.24        11.39 o                         
   2  -8   4          4.96         11.21         4.93 o                         
   3  -8   4        151.46        159.96         9.69 o                         
   4  -8   4         63.60         48.75         8.21 o                         
   5  -8   4        455.52        454.64        15.32 o                         
   6  -8   4        183.06        197.76        11.69 o                         
   7  -8   4         62.43         58.26        11.66 o                         
   8  -8   4         39.41         68.69        14.27 o                         
   9  -8   4         52.11         68.11        63.30 o                         
 -14  -7   4         53.66         21.66        24.19 o                         
 -13  -7   4          3.70         -6.33        13.66 o                         
 -12  -7   4         35.18         26.08        12.86 o                         
 -11  -7   4       1451.28       1399.52        46.89 o                         
 -10  -7   4        323.78        287.59        12.91 o                         
  -9  -7   4         49.51         53.53         7.87 o                         
  -8  -7   4        314.09        299.01        10.26 o                         
  -7  -7   4        695.88        692.97        13.49 o                         
  -6  -7   4        380.24        382.21         8.72 o                         
  -5  -7   4       1776.84       1814.97        22.87 o                         
  -4  -7   4          8.93         24.11         5.25 o                         
  -3  -7   4       6739.64       6716.36        88.16 o                         
  -2  -7   4         22.83         33.85         3.82 o                         
  -1  -7   4        135.00        137.26         5.54 o                         
   0  -7   4        530.83        592.06         9.38 o                         
   1  -7   4        136.60        168.32         5.40 o                         
   2  -7   4        132.30        185.96         6.51 o                         
   3  -7   4        640.74        644.25        16.90 o                         
   4  -7   4         21.17         19.34         7.30 o                         
   5  -7   4         37.59         32.98         7.86 o                         
   6  -7   4         35.52         26.67         9.70 o                         
   7  -7   4        100.17         97.95        10.24 o                         
   8  -7   4          0.32         -3.51         9.19 o                         
   9  -7   4         90.37        102.89        15.44 o                         
  10  -7   4         24.92         14.34        23.29 o                         
 -14  -6   4        163.70        215.10        37.55 o                         
 -13  -6   4        564.67        612.75        28.48 o                         
 -12  -6   4        126.33        175.97        15.38 o                         
 -11  -6   4         10.43         11.59        10.46 o                         
 -10  -6   4         14.38         32.12        10.88 o                         
  -9  -6   4       1144.60       1118.25        23.99 o                         
  -8  -6   4       1601.32       1575.55        26.14 o                         
  -7  -6   4        997.05        965.42        16.91 o                         
  -6  -6   4       1406.81       1375.68        19.73 o                         
  -5  -6   4        602.21        510.56        10.11 o                         
  -4  -6   4       2656.83       2741.61        29.49 o                         
  -3  -6   4        290.46        238.67         6.76 o                         
  -2  -6   4         51.19        105.14         4.52 o                         
  -1  -6   4       4015.47       4057.49        47.37 o                         
   0  -6   4          0.72         37.04         3.10 o                         
   1  -6   4       1026.83        917.63        12.91 o                         
   2  -6   4       2007.00       2089.24        27.42 o                         
   3  -6   4        816.26        778.66        15.51 o                         
   4  -6   4         22.30         14.42         6.94 o                         
   5  -6   4       1346.24       1273.36        26.47 o                         
   6  -6   4         24.30         17.26         7.12 o                         
   7  -6   4          4.67          7.18         7.77 o                         
   8  -6   4        333.95        320.52        12.42 o                         
   9  -6   4         22.31         30.27        11.10 o                         
  10  -6   4         19.89          2.35        17.83 o                         
  11  -6   4         55.24         78.54        30.61 o                         
 -14  -5   4         29.08          7.37        23.50 o                         
 -13  -5   4        816.07        747.17        25.84 o                         
 -12  -5   4        192.67        243.12        16.95 o                         
 -11  -5   4         57.86         53.70         9.59 o                         
 -10  -5   4        513.43        434.74        14.68 o                         
  -9  -5   4        420.66        410.13        13.32 o                         
  -8  -5   4        602.41        676.51        22.10 o                         
  -7  -5   4         47.57         50.98         5.61 o                         
  -6  -5   4        185.69        179.05         6.38 o                         
  -5  -5   4         80.47         91.26         4.34 o                         
  -4  -5   4       1109.21       1205.92        15.82 o                         
  -3  -5   4         31.14         28.23         2.30 o                         
  -2  -5   4        189.59        208.06         6.85 o                         
  -1  -5   4        175.70        179.18         4.29 o                         
   0  -5   4       7715.01       8244.66        99.09 o                         
   1  -5   4       2452.94       2568.93        31.18 o                         
   2  -5   4        387.60        388.98        10.92 o                         
   3  -5   4        594.83        578.62        14.81 o                         
   4  -5   4        277.97        302.92        10.59 o                         
   5  -5   4        296.56        269.02         9.83 o                         
   6  -5   4        233.38        227.87         9.59 o                         
   7  -5   4          3.41          0.66         6.74 o                         
   8  -5   4        259.53        281.16        13.79 o                         
   9  -5   4          6.58          8.76        10.12 o                         
  10  -5   4        224.71        194.48        15.65 o                         
  11  -5   4        151.59        151.06        21.26 o                         
 -14  -4   4        308.70        274.10        20.53 o                         
 -13  -4   4        105.56        101.20        16.03 o                         
 -12  -4   4        164.09        156.65        14.97 o                         
 -11  -4   4        154.06        133.05        10.65 o                         
 -10  -4   4        621.53        661.02        17.73 o                         
  -9  -4   4         42.27         29.87         7.75 o                         
  -8  -4   4       1089.53       1104.22        19.76 o                         
  -7  -4   4          6.01        139.56        49.94 o                         
  -6  -4   4        145.72        135.95         5.47 o                         
  -5  -4   4        937.75       1054.27        14.93 o                         
  -4  -4   4       7574.81       7700.20        85.57 o                         
  -3  -4   4       4193.61       4078.82        46.18 o                         
  -2  -4   4      10220.19      10039.90       115.19 o                         
  -1  -4   4         58.59         50.32         2.88 o                         
   0  -4   4          1.45          7.63         2.17 o                         
   1  -4   4       2778.89       2730.60        31.36 o                         
   2  -4   4       2058.21       2191.46        29.74 o                         
   3  -4   4         42.41        132.74         6.47 o                         
   4  -4   4       1793.31       1831.83        31.74 o                         
   5  -4   4         13.67          7.32         5.13 o                         
   6  -4   4        915.00        883.49        17.72 o                         
   7  -4   4         36.63         50.97         6.91 o                         
   8  -4   4        276.48        280.02         9.04 o                         
   9  -4   4         80.67         68.15         7.41 o                         
  10  -4   4        136.62        145.67        11.00 o                         
  11  -4   4        278.98        297.52        18.88 o                         
  12  -4   4         27.80         17.01        19.36 o                         
 -14  -3   4         57.56         82.29        16.40 o                         
 -13  -3   4         30.18         20.81        14.36 o                         
 -12  -3   4        175.97        212.81        16.82 o                         
 -11  -3   4          4.62          5.50         9.63 o                         
 -10  -3   4          0.55         -3.91         7.82 o                         
  -9  -3   4        128.11        130.20         9.27 o                         
  -8  -3   4       1483.34       1459.14        31.99 o                         
  -7  -3   4       3318.75       3292.06        44.50 o                         
  -6  -3   4        756.20        785.69        16.56 o                         
  -5  -3   4       1051.99       1305.78        19.28 o                         
  -4  -3   4       9455.87      10023.12       122.89 o                         
  -3  -3   4       1935.97       1842.12        22.27 o                         
  -2  -3   4        252.98        188.08         5.84 o                         
  -1  -3   4       1158.96       1212.33        15.40 o                         
   0  -3   4       8858.20       9026.63       108.51 o                         
   1  -3   4          9.79         16.71         2.03 o                         
   2  -3   4        649.51        796.67        11.30 o                         
   3  -3   4        573.81        759.13        13.97 o                         
   4  -3   4        793.79        793.22        15.29 o                         
   5  -3   4          4.41         -1.68         4.16 o                         
   6  -3   4       1006.01        978.21        22.50 o                         
   7  -3   4        291.76        279.58         8.85 o                         
   8  -3   4        190.44        216.80        10.74 o                         
   9  -3   4        208.15        205.77        10.01 o                         
  10  -3   4        261.50        257.99        11.32 o                         
  11  -3   4          5.91         -2.73        13.32 o                         
  12  -3   4         18.92         13.64        19.35 o                         
  13  -3   4          4.31         -9.04        18.07 o                         
 -14  -2   4          0.88         -8.98        17.95 o                         
 -13  -2   4         24.00         62.07        19.30 o                         
 -12  -2   4         13.14          8.55        10.79 o                         
 -11  -2   4         16.06         13.13         9.86 o                         
 -10  -2   4        842.70        885.21        21.41 o                         
  -9  -2   4        223.69        234.46        10.68 o                         
  -8  -2   4         80.56        109.91        10.90 o                         
  -7  -2   4          4.88         14.32         6.22 o                         
  -6  -2   4        153.31        226.65         9.86 o                         
  -5  -2   4       3246.27       3272.61        40.75 o                         
  -4  -2   4         88.91         89.46         5.01 o                         
  -3  -2   4        987.32       1193.86        16.35 o                         
  -2  -2   4       5059.57       4609.89        51.65 o                         
  -1  -2   4         17.90         30.97         1.90 o                         
   0  -2   4       1534.73       1648.03        22.50 o                         
   1  -2   4       2780.55       2958.88        36.87 o                         
   2  -2   4       1726.92       1778.46        22.06 o                         
   3  -2   4         57.22         92.23         3.60 o                         
   4  -2   4         18.39         23.51         2.73 o                         
   5  -2   4       2734.34       2658.19        35.70 o                         
   6  -2   4        677.59        645.06        14.90 o                         
   7  -2   4       1527.88       1443.94        21.87 o                         
   8  -2   4         28.41         27.03         5.57 o                         
   9  -2   4        171.03        154.25         8.15 o                         
  10  -2   4        277.74        274.11        10.30 o                         
  11  -2   4        152.05        166.59        12.02 o                         
  12  -2   4          2.10          0.76        13.58 o                         
  13  -2   4          9.22         -9.41        18.82 o                         
 -13  -1   4         20.23         41.11        18.44 o                         
 -12  -1   4          5.15          6.09        12.22 o                         
 -11  -1   4          5.43         -2.79        11.93 o                         
 -10  -1   4          2.26         21.02         7.67 o                         
  -9  -1   4        215.76        252.36        11.93 o                         
  -8  -1   4        173.42        172.27        11.54 o                         
  -7  -1   4       1251.70       1207.17        20.89 o                         
  -6  -1   4        617.96        511.84        13.13 o                         
  -5  -1   4        337.59        448.46        10.00 o                         
  -4  -1   4       2832.09       3722.64        43.41 o                         
  -3  -1   4       6074.82       5903.65        66.59 o                         
  -2  -1   4        247.50        312.61         8.64 o                         
  -1  -1   4       1396.02       1515.41        18.15 o                         
   0  -1   4      14139.42      14022.26       208.15 o                         
   1  -1   4        694.47        975.16        15.58 o                         
   2  -1   4       6032.64       6652.41        81.22 o                         
   3  -1   4      11340.21      12415.89       150.00 o                         
   4  -1   4        716.77        730.57        12.15 o                         
   5  -1   4         18.39         16.53         3.25 o                         
   6  -1   4       1176.34        995.53        15.85 o                         
   7  -1   4        147.41        131.59         7.27 o                         
   8  -1   4        848.48        797.82        17.85 o                         
   9  -1   4        973.75        995.91        18.87 o                         
  10  -1   4        799.44        793.81        20.08 o                         
  11  -1   4        127.97        141.45        11.31 o                         
  12  -1   4         83.14         68.19        14.00 o                         
  13  -1   4          0.42         -6.36        12.71 o                         
  14  -1   4         84.40        121.86        16.74 o                         
 -13   0   4         21.08          7.21        17.60 o                         
 -12   0   4         38.33         20.18        18.20 o                         
 -11   0   4          2.05          0.44        13.30 o                         
 -10   0   4         78.52         88.61        12.63 o                         
  -9   0   4        454.09        406.51        13.18 o                         
  -8   0   4          2.54          7.01         6.25 o                         
  -7   0   4          8.38         20.15         5.27 o                         
  -6   0   4         27.33         34.46         5.80 o                         
  -5   0   4       1108.37        991.75        15.32 o                         
  -4   0   4         22.08         12.86         3.37 o                         
  -3   0   4        520.47        696.82        10.07 o                         
  -2   0   4       1232.91       1275.91        15.60 o                         
  -1   0   4       3686.12       4879.60        48.47 o                         
   0   0   4       9843.84      11047.19       115.35 o                         
   1   0   4        142.84         93.95         3.73 o                         
   2   0   4      47694.53      51418.07       655.08 o                         
   3   0   4         12.78         83.56         3.39 o                         
   4   0   4       1259.33       1098.66        14.91 o                         
   5   0   4       5786.53       6168.70        72.43 o                         
   6   0   4       2776.19       3055.71        37.86 o                         
   7   0   4        136.51         75.22         4.94 o                         
   8   0   4        257.60        263.92         9.29 o                         
   9   0   4        535.37        542.42        19.41 o                         
  10   0   4         23.03         69.36        11.82 o                         
  11   0   4         23.63         19.05        12.68 o                         
  12   0   4          5.43         -5.06        12.24 o                         
  13   0   4         35.02         52.09        15.01 o                         
  14   0   4         20.49         20.45        15.23 o                         
 -12   1   4          0.74         23.84        21.60 o                         
 -11   1   4         10.50          3.21        15.45 o                         
 -10   1   4        225.50        180.93        14.53 o                         
  -9   1   4       1446.29       1427.74        26.43 o                         
  -8   1   4        367.24        314.80        10.93 o                         
  -7   1   4         17.64         22.89         5.55 o                         
  -6   1   4        896.06        846.16        15.15 o                         
  -5   1   4        104.96         90.52         4.97 o                         
  -4   1   4       2609.60       2519.09        30.63 o                         
  -3   1   4      12957.04      12666.57       133.81 o                         
  -2   1   4       2551.40       2676.02        27.80 o                         
  -1   1   4       7465.01       8233.09        83.66 o                         
   0   1   4         29.18         43.23         2.75 o                         
   1   1   4      35865.59      38512.58       383.33 o                         
   2   1   4       3755.34       4012.87        41.33 o                         
   3   1   4         44.52         57.49         3.25 o                         
   4   1   4      33760.16      35721.17       434.28 o                         
   5   1   4      17065.13      17885.55       187.00 o                         
   6   1   4         18.10         17.25         3.60 o                         
   7   1   4         16.71          7.60         3.99 o                         
   8   1   4         45.23         33.37         5.20 o                         
   9   1   4        905.70        890.49        18.80 o                         
  10   1   4         67.01         71.18        11.26 o                         
  11   1   4          5.21         28.51        12.09 o                         
  12   1   4         99.74        144.09        19.90 o                         
  13   1   4          9.60          6.78        13.89 o                         
  14   1   4         21.74          1.59        26.06 o                         
  15   1   4         23.56         37.08        17.61 o                         
 -12   2   4          6.82         18.25        17.30 o                         
 -11   2   4        287.65        271.44        20.74 o                         
 -10   2   4        764.84        737.54        24.88 o                         
  -9   2   4        122.82         85.68        11.82 o                         
  -8   2   4       2506.35       2470.42        38.89 o                         
  -7   2   4       1072.68       1016.69        20.28 o                         
  -6   2   4        105.61        112.87         5.97 o                         
  -5   2   4         24.39         35.25         4.35 o                         
  -4   2   4        510.10        457.39        16.79 o                         
  -3   2   4       3856.92       3876.87        43.16 o                         
  -2   2   4        249.74        233.39         5.09 o                         
  -1   2   4       5120.51       4296.71        42.92 o                         
   0   2   4       4372.76       5079.62        51.90 o                         
   1   2   4        223.39        149.29         3.18 o                         
   2   2   4        304.76        253.40         4.03 o                         
   3   2   4        593.00        894.78        10.70 o                         
   4   2   4       4371.04       4853.55        59.96 o                         
   5   2   4        157.67        147.00         4.65 o                         
   6   2   4          2.28         37.58         5.43 o                         
   7   2   4       2581.68       2168.67        42.32 o                         
   8   2   4        302.75        349.26         8.94 o                         
   9   2   4          0.89          2.03         5.12 o                         
  10   2   4        235.49        261.31        12.73 o                         
  11   2   4          4.23         -3.61        10.91 o                         
  12   2   4         87.33         98.04        14.72 o                         
  13   2   4         14.81         19.15        16.06 o                         
  14   2   4          8.57          3.39        14.25 o                         
  15   2   4         58.40         73.34        22.05 o                         
 -12   3   4          9.30         -5.89        17.52 o                         
 -11   3   4          0.69         -7.49        14.99 o                         
 -10   3   4        142.53        101.89        21.97 o                         
  -9   3   4         35.26         26.05        13.80 o                         
  -8   3   4         57.02         52.73         9.14 o                         
  -7   3   4         20.58         25.14         7.07 o                         
  -6   3   4        323.68        333.32         9.02 o                         
  -5   3   4        256.81        293.42        10.04 o                         
  -4   3   4       2264.57       2390.60        30.93 o                         
  -3   3   4       3722.45       3363.03        40.11 o                         
  -2   3   4        252.89        233.15         7.38 o                         
  -1   3   4         73.00         43.73         5.15 o                         
   0   3   4       1145.24       1102.00        13.06 o                         
   1   3   4       7535.64       7180.29        67.49 o                         
   2   3   4       8688.68       8738.67        79.12 o                         
   3   3   4       4616.42       4739.26        45.31 o                         
   4   3   4        211.44        191.14         4.06 o                         
   5   3   4       1560.24       1428.42        19.09 o                         
   6   3   4       1222.62       1421.63        21.64 o                         
   7   3   4         96.91        115.39         5.94 o                         
   8   3   4         26.61         31.29         4.70 o                         
   9   3   4       3945.83       3508.64        49.53 o                         
  10   3   4         20.37         10.41         8.09 o                         
  11   3   4        118.01        119.18        14.27 o                         
  12   3   4          7.21         19.44        12.53 o                         
  13   3   4         92.59         79.46        17.57 o                         
  14   3   4         20.40          4.78        25.26 o                         
  15   3   4         25.10         11.93        15.65 o                         
 -11   4   4          1.43         -2.09        16.33 o                         
 -10   4   4          0.17         10.62        14.88 o                         
  -9   4   4         12.92         26.99        12.30 o                         
  -8   4   4        255.63        253.14        15.07 o                         
  -7   4   4        397.73        400.38        13.05 o                         
  -6   4   4        357.45        346.10        12.51 o                         
  -5   4   4          6.75          7.14         4.49 o                         
  -4   4   4       5951.35       6082.99        72.64 o                         
  -3   4   4        198.52        176.31         6.68 o                         
  -2   4   4       1938.77       2045.34        27.06 o                         
  -1   4   4       4796.16       4855.29        53.10 o                         
   0   4   4        979.51       1033.11        13.93 o                         
   1   4   4         66.89         49.94         2.56 o                         
   2   4   4        895.91        975.26        11.37 o                         
   3   4   4       8541.54       8837.91        86.02 o                         
   4   4   4       6905.57       6902.91        70.10 o                         
   5   4   4         96.63        127.43         3.68 o                         
   6   4   4       2132.82       2031.34        26.16 o                         
   7   4   4       3458.97       3179.95        39.48 o                         
   8   4   4         24.64         26.00         4.98 o                         
   9   4   4         11.25          9.02         5.65 o                         
  10   4   4         91.97         92.53         9.15 o                         
  11   4   4       1125.01       1072.73        30.62 o                         
  12   4   4         35.55         59.31        13.39 o                         
  13   4   4          1.54         13.93        15.70 o                         
  14   4   4         12.97         15.70        17.67 o                         
  15   4   4         95.43        105.84        26.43 o                         
  16   4   4         77.33         81.20        18.59 o                         
 -10   5   4          0.25         -7.29        14.57 o                         
  -9   5   4         86.92         82.92        16.31 o                         
  -8   5   4        174.64        137.63        13.34 o                         
  -7   5   4         25.35         21.45         9.36 o                         
  -6   5   4        125.57        148.64         9.97 o                         
  -5   5   4        378.00        425.32        18.00 o                         
  -4   5   4        428.50        411.16        17.52 o                         
  -3   5   4       1161.85       1266.63        19.92 o                         
  -2   5   4       3724.69       3547.15        46.51 o                         
  -1   5   4        768.58        817.82        12.57 o                         
   0   5   4        208.22        277.03         6.76 o                         
   1   5   4        169.81        111.21         3.49 o                         
   2   5   4       1628.00       1837.36        19.76 o                         
   3   5   4       2252.52       2183.32        23.77 o                         
   4   5   4          6.34          8.94         2.57 o                         
   5   5   4        418.29        511.02         8.34 o                         
   6   5   4       3902.12       3830.93        44.12 o                         
   7   5   4        202.94        225.93         6.71 o                         
   8   5   4        359.44        342.21        11.08 o                         
   9   5   4       3781.66       3548.79        61.25 o                         
  10   5   4        418.12        481.18        35.36 o                         
  11   5   4        535.71        599.85        22.95 o                         
  12   5   4         19.33          7.94        11.90 o                         
  13   5   4        112.22        115.72        18.50 o                         
  14   5   4         96.93         23.00        17.59 o                         
  15   5   4         62.68         62.74        19.93 o                         
  16   5   4         13.82         -8.61        17.22 o                         
 -10   6   4        129.16         69.35        23.79 o                         
  -9   6   4        111.81         94.65        16.10 o                         
  -8   6   4         23.15          5.81        12.74 o                         
  -7   6   4         16.98         26.14        10.11 o                         
  -6   6   4        145.71        171.36        11.49 o                         
  -5   6   4         56.95         58.47        11.11 o                         
  -4   6   4         18.96         17.62         6.58 o                         
  -3   6   4       1832.82       1810.16        26.76 o                         
  -2   6   4       1800.70       1731.36        23.98 o                         
  -1   6   4         83.73         73.55         6.07 o                         
   0   6   4       1482.03       1411.59        19.89 o                         
   1   6   4        582.99        524.10         8.80 o                         
   2   6   4       2377.72       2569.62        26.96 o                         
   3   6   4       4229.69       4818.29        52.11 o                         
   4   6   4       8377.59       8241.54        91.47 o                         
   5   6   4       2335.56       2284.53        27.76 o                         
   6   6   4         53.94         35.73         4.08 o                         
   7   6   4         44.99         62.50         5.93 o                         
   8   6   4       4817.03       4846.76        75.87 o                         
   9   6   4        528.11        571.91        13.63 o                         
  10   6   4        127.80        146.79        18.39 o                         
  11   6   4       1118.87       1075.49        31.11 o                         
  12   6   4        234.04        234.33        16.98 o                         
  13   6   4        213.53        224.83        21.18 o                         
  14   6   4         40.42         18.67        17.50 o                         
  15   6   4         22.30         -8.42        18.90 o                         
  16   6   4         89.63         60.30        18.57 o                         
  -9   7   4         62.32         75.29        14.91 o                         
  -8   7   4          1.66         -2.11        14.96 o                         
  -7   7   4         17.77          6.72        10.51 o                         
  -6   7   4        340.98        350.56        20.10 o                         
  -5   7   4          0.91         -3.67         7.34 o                         
  -4   7   4        465.68        466.61        14.04 o                         
  -3   7   4         13.26         10.66         6.87 o                         
  -2   7   4        526.50        514.91        11.46 o                         
  -1   7   4        805.64        834.24        15.64 o                         
   0   7   4       2853.38       2645.17        35.95 o                         
   1   7   4        743.42        786.61        12.51 o                         
   2   7   4        131.56        151.21         5.12 o                         
   3   7   4       3462.13       3371.34        35.92 o                         
   4   7   4         24.72         27.43         3.15 o                         
   5   7   4          7.43         15.48         3.54 o                         
   6   7   4       3377.90       3300.02        42.88 o                         
   7   7   4       1334.44       1386.26        22.39 o                         
   8   7   4        140.47        160.70         8.76 o                         
   9   7   4         20.20         17.70         7.13 o                         
  10   7   4        636.02        647.03        28.66 o                         
  11   7   4        128.49        128.20        13.51 o                         
  12   7   4        356.91        277.91        17.38 o                         
  13   7   4        601.08        613.45        28.75 o                         
  14   7   4        110.04        118.88        20.79 o                         
  15   7   4          9.93         22.14        20.06 o                         
  16   7   4          5.17        -10.47        20.93 o                         
  -8   8   4        161.00        188.91        25.48 o                         
  -7   8   4         27.08         20.12        12.44 o                         
  -6   8   4         22.71         46.31        10.12 o                         
  -5   8   4        828.76        735.47        19.52 o                         
  -4   8   4        178.19        165.89         9.73 o                         
  -3   8   4        239.60        249.65        10.22 o                         
  -2   8   4       1784.17       1711.75        32.96 o                         
  -1   8   4          4.79          7.74         4.65 o                         
   0   8   4         13.51         11.56         5.49 o                         
   1   8   4         35.08         32.01         6.29 o                         
   2   8   4       1351.56       1189.34        18.06 o                         
   3   8   4        158.96        104.58         7.40 o                         
   4   8   4       1016.37       1047.47        14.08 o                         
   5   8   4       3138.14       3171.03        37.61 o                         
   6   8   4          6.93         26.13         4.18 o                         
   7   8   4        138.31        114.66         6.82 o                         
   8   8   4        715.06        678.30        14.75 o                         
   9   8   4        229.33        268.69        13.95 o                         
  10   8   4       3353.29       3465.78        63.29 o                         
  11   8   4         30.10          3.45        11.41 o                         
  12   8   4        173.47        172.34        15.76 o                         
  13   8   4          7.27         -6.09        15.99 o                         
  14   8   4        249.49        265.35        27.20 o                         
  15   8   4        131.17        109.85        21.48 o                         
  16   8   4         29.04         32.84        22.78 o                         
  -7   9   4         99.13         80.62        14.19 o                         
  -6   9   4         78.82         78.53        15.72 o                         
  -5   9   4          3.17         -4.55         9.11 o                         
  -4   9   4        298.78        312.27        13.26 o                         
  -3   9   4       1363.08       1269.41        23.98 o                         
  -2   9   4         48.72         52.57         7.95 o                         
  -1   9   4        106.04         99.71         8.40 o                         
   0   9   4       2019.46       1955.59        30.16 o                         
   1   9   4        168.77        194.09         7.84 o                         
   2   9   4        648.30        689.65        12.86 o                         
   3   9   4         14.83         13.15         4.50 o                         
   4   9   4        114.68        122.43         5.66 o                         
   5   9   4        534.48        538.63         9.41 o                         
   6   9   4        555.55        515.23        11.74 o                         
   7   9   4       1420.44       1408.66        20.51 o                         
   8   9   4       2360.78       2435.98        34.25 o                         
   9   9   4        477.90        481.78        19.67 o                         
  10   9   4       1358.39       1210.94        25.79 o                         
  11   9   4       2424.13       2311.95        46.27 o                         
  12   9   4        110.08        121.78        14.29 o                         
  13   9   4         55.13         56.89        17.85 o                         
  14   9   4          0.49          7.31        21.34 o                         
  15   9   4         36.58          6.88        20.12 o                         
  16   9   4        240.02        235.58        26.36 o                         
  -6  10   4          7.22          3.77        12.44 o                         
  -5  10   4        263.51        257.57        19.69 o                         
  -4  10   4        800.07        768.16        23.43 o                         
  -3  10   4         69.31         89.05        10.55 o                         
  -2  10   4         57.57         51.08         8.71 o                         
  -1  10   4        491.43        471.01        14.41 o                         
   0  10   4        305.18        299.33        11.53 o                         
   1  10   4        104.65         90.51         6.88 o                         
   2  10   4       2501.98       2434.61        36.35 o                         
   3  10   4        171.02        168.93        11.12 o                         
   4  10   4         10.04          7.55         5.93 o                         
   5  10   4        190.67        189.82         5.58 o                         
   6  10   4        152.91        153.49         7.78 o                         
   7  10   4         79.19         72.08         5.66 o                         
   8  10   4       1711.89       1583.41        24.59 o                         
   9  10   4         57.29         71.52         7.51 o                         
  10  10   4        866.30        880.52        24.51 o                         
  11  10   4        424.87        399.91        16.75 o                         
  12  10   4         52.50         42.71        16.00 o                         
  13  10   4        155.13        187.48        21.19 o                         
  14  10   4         68.95         30.43        19.09 o                         
  15  10   4         33.77         58.43        21.54 o                         
  16  10   4          4.76         -4.88        21.11 o                         
  -5  11   4         39.77         37.60        12.75 o                         
  -4  11   4          0.09         -5.03        12.42 o                         
  -3  11   4          1.13          0.00        10.99 o                         
  -2  11   4         18.79          0.58        11.30 o                         
  -1  11   4        178.29        175.98        11.80 o                         
   0  11   4        194.94        213.13        11.37 o                         
   1  11   4       3208.49       3042.37        67.77 o                         
   2  11   4        107.58        111.66         7.64 o                         
   3  11   4        124.40        125.08         7.83 o                         
   4  11   4       1662.84       1675.52        25.30 o                         
   5  11   4        292.69        287.14         9.41 o                         
   6  11   4       1555.82       1446.62        22.43 o                         
   7  11   4         12.44         11.09         5.86 o                         
   8  11   4         13.63         12.87         5.75 o                         
   9  11   4       1445.14       1449.43        25.36 o                         
  10  11   4       1021.72        961.99        19.96 o                         
  11  11   4         30.20          2.24        11.56 o                         
  12  11   4        348.45        386.18        23.26 o                         
  13  11   4          2.56         -7.74        15.49 o                         
  14  11   4         12.57         -9.00        18.00 o                         
  15  11   4         37.53         70.83        20.80 o                         
  16  11   4         19.43         17.69        20.58 o                         
  -4  12   4        189.53        173.91        19.90 o                         
  -3  12   4        143.40        158.70        14.72 o                         
  -2  12   4          5.11         -5.72        11.45 o                         
  -1  12   4         62.14         86.04        11.03 o                         
   0  12   4        213.32        207.23        14.29 o                         
   1  12   4        234.66        190.83        12.00 o                         
   2  12   4       2080.37       2178.25        37.47 o                         
   3  12   4        169.22        161.63         8.83 o                         
   4  12   4        378.16        318.83        10.89 o                         
   5  12   4        227.76        230.49         9.60 o                         
   6  12   4         16.13          9.19         8.97 o                         
   7  12   4         85.22         90.28         6.70 o                         
   8  12   4       1791.90       1750.13        28.43 o                         
   9  12   4        837.36        802.70        18.82 o                         
  10  12   4         41.11         23.49         9.79 o                         
  11  12   4         10.82         -4.34        14.59 o                         
  12  12   4          8.79         13.62        18.69 o                         
  13  12   4          3.18         -8.13        16.25 o                         
  14  12   4        369.14        409.32        51.60 o                         
  15  12   4        118.58        109.13        60.17 o                         
  -3  13   4         43.44         51.16        13.79 o                         
  -2  13   4          0.47         -2.56        12.29 o                         
  -1  13   4        119.07        111.64        21.57 o                         
   0  13   4          1.98         -3.11        12.97 o                         
   1  13   4         28.33          0.23         9.85 o                         
   2  13   4          4.43          0.11         9.63 o                         
   3  13   4        439.29        429.89        16.00 o                         
   4  13   4        200.67        168.52        12.57 o                         
   5  13   4         65.84         55.30         7.79 o                         
   6  13   4        119.37        125.61         9.19 o                         
   7  13   4          7.54          5.91         8.79 o                         
   8  13   4         22.44         21.41         9.98 o                         
   9  13   4         12.02         12.68        11.78 o                         
  10  13   4         38.62         52.14        11.71 o                         
  11  13   4         58.51         35.84        20.72 o                         
  12  13   4        123.88         94.69        33.48 o                         
  13  13   4         73.63         51.79        35.05 o                         
  14  13   4          3.41          7.85        30.87 o                         
  15  13   4          5.50         64.87        40.81 o                         
  -2  14   4         47.02         76.73        16.67 o                         
  -1  14   4         50.61         33.47        15.76 o                         
   0  14   4         29.67         -1.41        17.02 o                         
   1  14   4        239.23        266.54        22.64 o                         
   2  14   4         24.65          4.05        14.94 o                         
   3  14   4        371.00        415.40        20.76 o                         
   4  14   4        375.53        389.80        15.73 o                         
   5  14   4         59.65         68.60        10.71 o                         
   6  14   4        168.29        172.30        12.65 o                         
   7  14   4       1657.38       1706.77        66.99 o                         
   8  14   4         46.53         53.57        13.32 o                         
   9  14   4        198.78        167.66        19.31 o                         
  10  14   4        967.29        905.11        35.75 o                         
  11  14   4        209.83        170.59        25.45 o                         
  12  14   4         68.27         46.04        31.39 o                         
  13  14   4        157.54        187.82        39.24 o                         
  14  14   4        840.06        884.06        67.49 o                         
  15  14   4        138.63        195.67        46.04 o                         
   0  15   4          3.12         -8.14        16.28 o                         
   1  15   4        292.43        283.24        25.28 o                         
   2  15   4        189.56        202.13        21.22 o                         
   3  15   4        166.32        145.09        19.33 o                         
   4  15   4          1.99         -7.23        14.45 o                         
   5  15   4         17.62         23.97        11.89 o                         
   6  15   4        129.62        140.45        20.46 o                         
   7  15   4         57.83         82.75        16.91 o                         
   8  15   4         20.71         14.20        12.89 o                         
   9  15   4        305.40        330.34        21.44 o                         
  10  15   4        296.12        280.31        24.08 o                         
  11  15   4         74.47        108.83        21.16 o                         
  12  15   4        178.15        217.64        37.67 o                         
  13  15   4          3.34         34.01        32.96 o                         
  14  15   4        199.82        254.26        44.99 o                         
   2  16   4        308.14        344.24        23.63 o                         
   3  16   4         33.10         35.27        21.60 o                         
   4  16   4         54.55         61.35        18.56 o                         
   5  16   4        140.81        175.50        19.74 o                         
   6  16   4         72.47         56.35        20.46 o                         
   7  16   4        146.79        126.56        22.81 o                         
   8  16   4        167.01        198.29        21.14 o                         
   9  16   4         76.08         94.60        23.01 o                         
  10  16   4          4.77         -8.20        16.39 o                         
  11  16   4        159.50        177.11        29.78 o                         
  12  16   4        419.57        389.19        49.18 o                         
  13  16   4        226.85        253.74        43.42 o                         
   4  17   4         49.63         52.62        22.28 o                         
   5  17   4         12.40          9.02        19.07 o                         
   6  17   4        222.34        275.77        24.00 o                         
   7  17   4          9.93         41.20        19.37 o                         
   8  17   4         24.66         21.06        23.07 o                         
   9  17   4        181.71        167.89        25.88 o                         
  10  17   4          4.04         -4.15        27.47 o                         
  11  17   4         26.09         27.41        26.02 o                         
  -9 -16   5         45.21        114.22        22.11 o                         
  -8 -16   5          0.13        -11.55        23.10 o                         
  -7 -16   5         46.00         65.92        34.53 o                         
  -6 -16   5         15.55         33.91        23.84 o                         
  -5 -16   5          0.23        -11.53        23.07 o                         
  -4 -16   5         11.85        -10.39        21.05 o                         
  -3 -16   5        118.53        101.33        24.38 o                         
 -10 -15   5        313.16        273.70        23.54 o                         
  -9 -15   5         14.36         11.13        18.87 o                         
  -8 -15   5        318.33        378.69        28.01 o                         
  -7 -15   5        165.58        176.38        23.65 o                         
  -6 -15   5         89.32        120.21        23.84 o                         
  -5 -15   5         61.01         83.37        30.61 o                         
  -4 -15   5          6.20          5.01        20.51 o                         
  -3 -15   5          3.69         -4.19        26.42 o                         
  -2 -15   5         61.53         83.44        30.08 o                         
  -1 -15   5        235.74        251.80        24.76 o                         
   0 -15   5          5.00          5.23        20.40 o                         
 -12 -14   5        138.35        221.29        33.64 o                         
 -11 -14   5         68.05         43.09        22.09 o                         
 -10 -14   5         26.69         40.28        18.44 o                         
  -9 -14   5        382.02        452.13        33.38 o                         
  -8 -14   5         17.64         19.62        17.11 o                         
  -7 -14   5        271.78        235.74        42.48 o                         
  -6 -14   5         78.76         93.83        19.47 o                         
  -5 -14   5        492.82        405.94        43.95 o                         
  -4 -14   5        680.10        689.76        36.60 o                         
  -3 -14   5        160.74        166.96        23.54 o                         
  -2 -14   5        163.44        155.42        22.37 o                         
  -1 -14   5         67.77         63.69        27.47 o                         
   0 -14   5         86.33        124.09        19.33 o                         
   2 -14   5        158.94        108.30        53.36 o                         
 -12 -13   5          3.23          4.41        27.26 o                         
 -11 -13   5         18.59         22.75        20.89 o                         
 -10 -13   5         68.88         69.87        18.61 o                         
  -9 -13   5        147.94        121.93        18.23 o                         
  -8 -13   5          9.09         -6.87        15.12 o                         
  -7 -13   5        168.51        186.44        17.17 o                         
  -6 -13   5         39.95         26.23        13.49 o                         
  -5 -13   5        305.15        311.72        22.38 o                         
  -4 -13   5        131.39        118.94        45.52 o                         
  -3 -13   5          2.55          4.98        17.75 o                         
  -2 -13   5       1787.83       1714.83        51.91 o                         
  -1 -13   5         63.20         35.34        20.29 o                         
   0 -13   5         60.40         73.52        13.84 o                         
   1 -13   5        189.00        185.42        29.30 o                         
   3 -13   5         43.67         57.03        41.33 o                         
 -13 -12   5          2.80         49.41        27.89 o                         
 -12 -12   5        124.82        143.14        29.63 o                         
 -11 -12   5         12.71         37.69        24.65 o                         
 -10 -12   5          4.04         31.72        18.84 o                         
  -9 -12   5        334.18        366.47        25.37 o                         
  -8 -12   5        190.11        195.28        20.86 o                         
  -7 -12   5       1462.16       1395.71        34.35 o                         
  -6 -12   5       1102.73       1088.22        32.94 o                         
  -5 -12   5        178.44        180.90        12.64 o                         
  -4 -12   5        583.59        567.52        22.45 o                         
  -3 -12   5         24.50         20.54        13.00 o                         
  -2 -12   5        881.04        835.95        24.84 o                         
  -1 -12   5       1476.72       1398.54        39.03 o                         
   0 -12   5        342.83        371.72        22.12 o                         
   1 -12   5         60.59         52.61         8.96 o                         
   2 -12   5        411.96        435.25        27.25 o                         
   3 -12   5          9.05         10.16        16.54 o                         
   4 -12   5          1.01         27.73        43.42 o                         
   5 -12   5        225.17        193.57        52.32 o                         
 -13 -11   5        175.22        159.01        28.99 o                         
 -12 -11   5         30.36         24.85        23.12 o                         
 -11 -11   5        223.27        304.20        24.74 o                         
 -10 -11   5         13.34         38.85        10.28 o                         
  -9 -11   5         84.65         94.84        14.35 o                         
  -8 -11   5        473.52        448.44        24.13 o                         
  -7 -11   5          3.79          7.28        10.02 o                         
  -6 -11   5         19.22         23.77         9.55 o                         
  -5 -11   5         11.44          1.44         8.88 o                         
  -4 -11   5         57.23         60.43         9.36 o                         
  -3 -11   5       1306.06       1245.64        35.56 o                         
  -2 -11   5        207.18        224.15        13.15 o                         
  -1 -11   5        125.71        132.65        11.30 o                         
   0 -11   5         89.16         94.93        15.02 o                         
   1 -11   5         35.62         58.62         7.79 o                         
   2 -11   5         43.36         53.79        13.14 o                         
   3 -11   5         61.51         21.55        15.87 o                         
   4 -11   5          2.19         -7.48        14.97 o                         
   5 -11   5          2.71         13.43        20.51 o                         
   6 -11   5         28.33         31.39        44.47 o                         
 -14 -10   5          3.02          1.07        32.55 o                         
 -13 -10   5         24.98        -20.11        40.22 o                         
 -12 -10   5         25.08         40.91        24.84 o                         
 -11 -10   5          0.22         -7.72        16.50 o                         
 -10 -10   5         87.98         91.30        11.88 o                         
  -9 -10   5        838.59        845.06        22.17 o                         
  -8 -10   5         63.98         90.16         9.12 o                         
  -7 -10   5        313.68        332.26        15.96 o                         
  -6 -10   5       1855.34       1767.14        34.51 o                         
  -5 -10   5         24.63         35.97         9.31 o                         
  -4 -10   5        135.70        142.61         9.04 o                         
  -3 -10   5        251.23        218.85         9.75 o                         
  -2 -10   5         43.19         48.54         7.87 o                         
  -1 -10   5       2465.85       2415.27        49.61 o                         
   0 -10   5        994.48        937.25        21.26 o                         
   1 -10   5        481.77        467.90        13.84 o                         
   2 -10   5         60.70         70.80        19.15 o                         
   3 -10   5        636.92        638.16        25.35 o                         
   4 -10   5         50.36         46.63        12.80 o                         
   5 -10   5         19.86         10.45        12.72 o                         
   6 -10   5          1.78          5.77        26.42 o                         
   7 -10   5        132.57        169.88        46.30 o                         
 -14  -9   5         42.79         55.55        24.30 o                         
 -13  -9   5          8.59        -17.51        35.02 o                         
 -12  -9   5        175.36        145.75        23.75 o                         
 -11  -9   5         55.52         56.18        22.77 o                         
 -10  -9   5        283.67        308.37        33.35 o                         
  -9  -9   5        493.50        488.93        16.79 o                         
  -8  -9   5        776.10        744.36        19.67 o                         
  -7  -9   5       1227.26       1080.75        23.61 o                         
  -6  -9   5        190.19        214.64        10.76 o                         
  -5  -9   5       2679.13       2576.17        41.59 o                         
  -4  -9   5         68.06         64.81         7.22 o                         
  -3  -9   5       1550.79       1481.55        27.48 o                         
  -2  -9   5       1087.35       1023.79        17.32 o                         
  -1  -9   5        456.49        473.79        16.88 o                         
   0  -9   5        195.65        202.00         8.12 o                         
   1  -9   5        434.26        463.46        13.34 o                         
   2  -9   5          4.97          3.64         8.33 o                         
   3  -9   5        326.48        339.85        25.80 o                         
   4  -9   5         77.52         95.83        15.42 o                         
   5  -9   5          7.96         15.60         9.22 o                         
   6  -9   5         44.07         55.24        10.79 o                         
   7  -9   5          1.16          0.24        12.72 o                         
   8  -9   5          4.47         26.54        19.87 o                         
 -14  -8   5         16.13          9.77        19.99 o                         
 -13  -8   5        167.04        148.46        21.42 o                         
 -12  -8   5         45.12         80.70        19.78 o                         
 -11  -8   5         47.65         56.98        15.17 o                         
 -10  -8   5         95.62         94.56        15.18 o                         
  -9  -8   5       2198.33       2223.16        38.56 o                         
  -8  -8   5         15.06          7.92         7.72 o                         
  -7  -8   5       1125.06       1055.55        20.88 o                         
  -6  -8   5       2039.44       2102.78        31.78 o                         
  -5  -8   5         15.90          2.70         6.52 o                         
  -4  -8   5        119.12        139.27        12.62 o                         
  -3  -8   5       3743.88       3576.08        57.68 o                         
  -2  -8   5         54.79         63.62         4.67 o                         
  -1  -8   5       2135.71       2037.70        31.96 o                         
   0  -8   5          9.70          7.47         3.83 o                         
   1  -8   5         24.86         26.81         4.44 o                         
   2  -8   5         19.46         20.09         4.94 o                         
   3  -8   5          7.48         -5.68        11.36 o                         
   4  -8   5         27.22         21.65         8.34 o                         
   5  -8   5        354.08        379.21        14.17 o                         
   6  -8   5         47.91         68.29         9.30 o                         
   7  -8   5         11.62         20.47         9.51 o                         
   8  -8   5         83.30         68.55        13.52 o                         
   9  -8   5          4.36        -12.69        25.38 o                         
 -14  -7   5         23.53         16.69        16.07 o                         
 -13  -7   5         24.45         15.20        14.73 o                         
 -12  -7   5          0.34          2.69        12.99 o                         
 -11  -7   5          4.90          9.86        10.42 o                         
 -10  -7   5        486.11        542.54        17.01 o                         
  -9  -7   5         25.78          9.22         7.47 o                         
  -8  -7   5         34.60         26.64         6.74 o                         
  -7  -7   5        784.35        729.99        14.29 o                         
  -6  -7   5       1008.16       1008.83        17.88 o                         
  -5  -7   5       4299.49       4300.59        52.15 o                         
  -4  -7   5        129.72        153.38         6.55 o                         
  -3  -7   5        284.10        226.44         7.34 o                         
  -2  -7   5       3346.20       3323.46        43.07 o                         
  -1  -7   5        707.98        630.95        10.00 o                         
   0  -7   5        399.79        402.39         7.54 o                         
   1  -7   5        531.71        486.36        10.66 o                         
   2  -7   5         21.79         28.02         4.22 o                         
   3  -7   5        420.15        436.08        12.93 o                         
   4  -7   5          5.96          8.73         7.49 o                         
   5  -7   5        105.62        101.87         9.49 o                         
   6  -7   5        208.47        186.95        10.31 o                         
   7  -7   5         52.14         44.44         9.19 o                         
   8  -7   5         28.18         30.59        11.40 o                         
   9  -7   5         76.53         95.73        13.56 o                         
  10  -7   5        133.08        129.89        30.61 o                         
 -14  -6   5          0.02         19.27        15.84 o                         
 -13  -6   5          3.65         -4.60        14.22 o                         
 -12  -6   5        148.38        213.52        17.01 o                         
 -11  -6   5        338.98        367.99        16.92 o                         
 -10  -6   5       1146.99       1163.86        25.06 o                         
  -9  -6   5        394.68        388.47        14.06 o                         
  -8  -6   5        120.97        101.29         7.88 o                         
  -7  -6   5        716.19        686.05        17.25 o                         
  -6  -6   5         24.95         17.76         4.65 o                         
  -5  -6   5        166.98        180.68         6.28 o                         
  -4  -6   5        103.36         97.39         4.71 o                         
  -3  -6   5        189.69        156.65         6.64 o                         
  -2  -6   5        162.54        175.42         7.29 o                         
  -1  -6   5         33.79         65.98         5.01 o                         
   0  -6   5        266.32        278.45         6.21 o                         
   1  -6   5       1414.52       1331.41        17.88 o                         
   2  -6   5        875.50        954.90        14.43 o                         
   3  -6   5       2315.14       2306.04        42.26 o                         
   4  -6   5         12.40         14.96         6.59 o                         
   5  -6   5        167.08        173.61         9.26 o                         
   6  -6   5        479.72        518.16        14.24 o                         
   7  -6   5        514.33        542.04        15.62 o                         
   8  -6   5        226.20        244.43        12.54 o                         
   9  -6   5         15.71         37.73        11.63 o                         
  10  -6   5         18.02         13.41        16.06 o                         
  11  -6   5          0.21          9.89        25.64 o                         
 -14  -5   5        315.15        363.27        22.05 o                         
 -13  -5   5         11.25         10.11        14.26 o                         
 -12  -5   5         26.90         21.47        13.42 o                         
 -11  -5   5          2.20         -3.43        10.69 o                         
 -10  -5   5        121.52        154.91        10.89 o                         
  -9  -5   5        163.65        156.57        10.12 o                         
  -8  -5   5       1751.58       1592.15        26.68 o                         
  -7  -5   5        112.69        131.86         6.92 o                         
  -6  -5   5         48.93         58.09         5.18 o                         
  -5  -5   5       1060.93        965.83        18.88 o                         
  -4  -5   5        445.38        494.16        10.06 o                         
  -3  -5   5        281.47        251.80         8.21 o                         
  -2  -5   5       1379.84       1237.98        16.56 o                         
  -1  -5   5       2516.80       2575.08        31.32 o                         
   0  -5   5         13.73          4.45         2.55 o                         
   1  -5   5       6947.45       7031.56        77.80 o                         
   2  -5   5         48.28         64.66         3.84 o                         
   3  -5   5        378.50        431.42        11.92 o                         
   4  -5   5        457.94        483.14        13.44 o                         
   5  -5   5        495.19        474.86        14.25 o                         
   6  -5   5        368.04        389.47        12.10 o                         
   7  -5   5       1819.44       1739.95        27.80 o                         
   8  -5   5         55.11         53.55         8.18 o                         
   9  -5   5         12.37         -4.49         8.98 o                         
  10  -5   5        389.05        385.97        19.20 o                         
  11  -5   5          9.37         -0.46        18.54 o                         
 -14  -4   5          0.71          9.49        22.44 o                         
 -13  -4   5          0.32         -5.04        14.17 o                         
 -12  -4   5          0.75          3.44        13.14 o                         
 -11  -4   5          1.10          1.50        10.68 o                         
 -10  -4   5        275.81        305.22        24.48 o                         
  -9  -4   5         41.79         55.92         8.53 o                         
  -8  -4   5          6.94         17.08         6.93 o                         
  -7  -4   5         24.14          9.58         5.58 o                         
  -6  -4   5         72.93         79.49         5.32 o                         
  -5  -4   5         13.35         25.84         5.54 o                         
  -4  -4   5       3225.28       3320.88        38.81 o                         
  -3  -4   5        708.89        556.53         8.81 o                         
  -2  -4   5       2053.29       2031.63        25.43 o                         
  -1  -4   5       2994.09       3099.29        37.08 o                         
   0  -4   5       2479.85       2444.31        28.28 o                         
   1  -4   5        645.59        620.78         8.96 o                         
   2  -4   5         17.55         12.88         3.10 o                         
   3  -4   5       4360.85       4322.38        54.00 o                         
   4  -4   5          0.65          3.12         4.87 o                         
   5  -4   5        134.73         88.77         6.92 o                         
   6  -4   5        740.54        739.72        16.15 o                         
   7  -4   5        463.80        481.68        13.55 o                         
   8  -4   5         96.71         99.49         8.45 o                         
   9  -4   5        821.84        770.17        18.74 o                         
  10  -4   5         12.25         -3.56         9.01 o                         
  11  -4   5        104.68        150.23        16.88 o                         
  12  -4   5        206.70        243.81        29.34 o                         
 -13  -3   5         15.50         31.99        14.85 o                         
 -12  -3   5        155.18        174.32        19.84 o                         
 -11  -3   5         75.83         82.61        22.14 o                         
 -10  -3   5        818.51        893.52        21.43 o                         
  -9  -3   5          9.45         10.85         7.72 o                         
  -8  -3   5       2026.17       1928.66        51.07 o                         
  -7  -3   5        281.26        257.07         9.10 o                         
  -6  -3   5        169.73        161.79         7.33 o                         
  -5  -3   5       3556.06       3757.08        46.26 o                         
  -4  -3   5        433.88        625.08        16.63 o                         
  -3  -3   5        499.92        519.57        10.46 o                         
  -2  -3   5      13355.96      13551.11       147.86 o                         
  -1  -3   5       2061.73       1950.18        24.06 o                         
   0  -3   5       5754.67       5995.62        66.33 o                         
   1  -3   5       1872.39       1766.65        21.91 o                         
   2  -3   5        193.37        161.30         6.50 o                         
   3  -3   5       1717.81       1624.46        22.00 o                         
   4  -3   5        200.01        215.06         7.45 o                         
   5  -3   5        931.15        882.13        26.21 o                         
   6  -3   5       1161.16       1182.08        22.57 o                         
   7  -3   5        535.26        468.70        13.17 o                         
   8  -3   5        472.30        482.18        12.23 o                         
   9  -3   5        274.22        302.77        11.08 o                         
  10  -3   5         42.60         47.76         7.94 o                         
  11  -3   5          8.26         -0.72        12.83 o                         
  12  -3   5         24.95         26.39        19.14 o                         
  13  -3   5         13.01         11.76        20.53 o                         
 -13  -2   5         21.72         20.80        17.83 o                         
 -12  -2   5         10.33         -6.46        12.92 o                         
 -11  -2   5          3.52          1.83         9.72 o                         
 -10  -2   5         24.95         23.20         8.60 o                         
  -9  -2   5        213.90        236.87        10.20 o                         
  -8  -2   5        583.47        652.76        16.59 o                         
  -7  -2   5        374.87        386.51        12.01 o                         
  -6  -2   5       1285.98       1212.60        19.81 o                         
  -5  -2   5         13.60         15.52         3.92 o                         
  -4  -2   5       3360.20       4053.91        49.29 o                         
  -3  -2   5       5510.77       5456.25        64.62 o                         
  -2  -2   5       2221.64       2747.81        32.05 o                         
  -1  -2   5       6470.82       6670.99        74.02 o                         
   0  -2   5      10723.66      10516.50       155.95 o                         
   1  -2   5          0.52          2.12         1.48 o                         
   2  -2   5       3837.33       3694.50        41.72 o                         
   3  -2   5       1281.61       1605.28        20.64 o                         
   4  -2   5        166.80        210.78         6.46 o                         
   5  -2   5       1103.92       1086.36        17.47 o                         
   6  -2   5         38.13         40.52         4.40 o                         
   7  -2   5        114.29        124.32         7.32 o                         
   8  -2   5        227.50        241.41        11.24 o                         
   9  -2   5        853.68        747.90        17.02 o                         
  10  -2   5         69.94         85.24        10.29 o                         
  11  -2   5         45.65         49.38        16.31 o                         
  12  -2   5         72.60         76.64        15.68 o                         
  13  -2   5          1.38         21.86        21.18 o                         
 -13  -1   5          3.75         -8.22        16.44 o                         
 -12  -1   5          1.85         25.35        19.56 o                         
 -11  -1   5          4.72         16.69        10.29 o                         
 -10  -1   5        536.66        505.97        21.79 o                         
  -9  -1   5        190.33        197.04        10.32 o                         
  -8  -1   5         10.29          5.02         6.29 o                         
  -7  -1   5       1266.61       1254.68        20.74 o                         
  -6  -1   5        196.71        191.09         7.10 o                         
  -5  -1   5        121.48        126.92         5.02 o                         
  -4  -1   5       6018.32       5841.87        63.98 o                         
  -3  -1   5       7221.59       7206.22        77.64 o                         
  -2  -1   5        646.92        665.54         9.89 o                         
  -1  -1   5       4442.00       4501.84        50.78 o                         
   0  -1   5      12326.87      12102.37       145.14 o                         
   1  -1   5         67.53         78.39         5.29 o                         
   2  -1   5       6464.63       6621.41        86.41 o                         
   3  -1   5       1259.15       1480.71        23.11 o                         
   4  -1   5         23.23         29.91         3.64 o                         
   5  -1   5        150.13        182.10         5.86 o                         
   6  -1   5         26.20         41.94         4.20 o                         
   7  -1   5        848.35        756.95        13.83 o                         
   8  -1   5        286.75        270.38         8.46 o                         
   9  -1   5       1269.74       1359.77        21.99 o                         
  10  -1   5        298.40        352.39        13.71 o                         
  11  -1   5         76.42         58.38        11.74 o                         
  12  -1   5          8.94         -4.40        11.96 o                         
  13  -1   5         50.37         36.10        13.81 o                         
  14  -1   5         29.16         37.82        14.66 o                         
 -13   0   5         22.67         37.96        18.67 o                         
 -12   0   5          1.76          6.23        17.31 o                         
 -11   0   5        130.97        155.54        18.47 o                         
 -10   0   5          2.13          1.96         9.08 o                         
  -9   0   5          6.26         17.42         8.68 o                         
  -8   0   5        227.46        234.97         9.92 o                         
  -7   0   5          2.35         -2.67         5.34 o                         
  -6   0   5       1365.69       1162.85        26.97 o                         
  -5   0   5        211.49        178.66         6.26 o                         
  -4   0   5        181.78        168.68         6.52 o                         
  -3   0   5        108.07        129.20         4.33 o                         
  -2   0   5       3264.16       3419.12        36.46 o                         
  -1   0   5       1226.50       1111.39        13.75 o                         
   0   0   5       2154.82       2122.12        23.66 o                         
   1   0   5         13.87          4.59         1.37 o                         
   2   0   5       2056.79       1636.61        21.79 o                         
   3   0   5         75.43         46.84         3.17 o                         
   4   0   5       4581.08       4668.97        55.21 o                         
   5   0   5       3061.47       3691.19        46.95 o                         
   6   0   5        337.00        470.75         9.46 o                         
   7   0   5        167.31        151.58         6.79 o                         
   8   0   5        263.28        270.35        15.17 o                         
   9   0   5       1697.88       1567.22        29.24 o                         
  10   0   5       1735.31       1715.80        40.31 o                         
  11   0   5         24.00         26.93        12.09 o                         
  12   0   5          1.79         -2.12        20.97 o                         
  13   0   5         59.14         62.75        18.27 o                         
  14   0   5        204.55        181.24        24.46 o                         
 -12   1   5          2.36         -1.53        16.80 o                         
 -11   1   5         48.95         61.17        19.95 o                         
 -10   1   5        391.52        392.37        19.73 o                         
  -9   1   5         41.91         32.76         8.58 o                         
  -8   1   5         70.47         75.54         9.46 o                         
  -7   1   5        257.26        283.80         9.11 o                         
  -6   1   5         10.20         17.01         4.83 o                         
  -5   1   5         20.08         12.02         4.23 o                         
  -4   1   5       2603.70       1998.49        39.09 o                         
  -3   1   5         84.31         34.66         3.09 o                         
  -2   1   5       1396.31       1476.62        16.71 o                         
  -1   1   5        863.89        886.28        11.17 o                         
   0   1   5       1227.85       1307.36        14.34 o                         
   1   1   5       6207.75       6189.04        60.63 o                         
   2   1   5        525.48        493.86         7.06 o                         
   3   1   5          8.26         25.28         2.61 o                         
   4   1   5       7464.40       7418.29        86.40 o                         
   5   1   5        268.18        200.48         5.26 o                         
   6   1   5       2757.65       2667.17        32.03 o                         
   7   1   5        714.58        688.89        12.14 o                         
   8   1   5          8.29          6.06         5.03 o                         
   9   1   5          0.96          9.76         6.24 o                         
  10   1   5        187.58        227.95        15.16 o                         
  11   1   5       1091.72        981.06        30.28 o                         
  12   1   5        703.69        679.67        33.14 o                         
  13   1   5         94.18         85.14        18.24 o                         
  14   1   5         63.71         46.15        15.50 o                         
  15   1   5         10.59         19.37        16.43 o                         
 -12   2   5          5.93         -8.72        17.45 o                         
 -11   2   5         26.33         27.06        16.68 o                         
 -10   2   5         23.55         35.54        14.79 o                         
  -9   2   5       3229.68       3096.54        65.64 o                         
  -8   2   5          4.04          8.20        10.29 o                         
  -7   2   5         84.42         81.67         6.56 o                         
  -6   2   5        702.85        666.91        12.96 o                         
  -5   2   5        153.91        151.77         6.20 o                         
  -4   2   5        215.57        186.54         8.22 o                         
  -3   2   5        158.25        167.25         6.43 o                         
  -2   2   5       1381.54       2047.02        23.02 o                         
  -1   2   5      15431.76      15075.25       146.17 o                         
   0   2   5        575.92        555.54         7.75 o                         
   1   2   5        135.91        167.41         5.73 o                         
   2   2   5      16681.66      16791.67       155.92 o                         
   3   2   5        119.84        151.42         3.54 o                         
   4   2   5       2372.92       2576.57        30.32 o                         
   5   2   5        171.41        191.03         5.57 o                         
   6   2   5        156.33         78.23         6.24 o                         
   7   2   5       1544.88       1446.88        21.84 o                         
   8   2   5         11.84          7.88         5.39 o                         
   9   2   5        956.15        964.18        19.54 o                         
  10   2   5        407.13        384.17        33.75 o                         
  11   2   5          1.55         14.88        11.72 o                         
  12   2   5        802.45        762.26        30.14 o                         
  13   2   5          7.69         -0.54        16.17 o                         
  14   2   5         91.67        108.66        20.08 o                         
  15   2   5          1.80         -9.81        19.62 o                         
 -11   3   5          3.81          7.06        16.50 o                         
 -10   3   5         14.61         18.68        15.32 o                         
  -9   3   5         19.03         24.67        12.00 o                         
  -8   3   5        169.24        168.74        11.38 o                         
  -7   3   5       1108.64       1114.91        22.17 o                         
  -6   3   5         14.23         12.26         5.81 o                         
  -5   3   5         19.73         21.95         4.75 o                         
  -4   3   5        697.60        734.37        20.51 o                         
  -3   3   5       2836.37       2694.81        33.54 o                         
  -2   3   5       4648.94       4640.46        56.41 o                         
  -1   3   5        117.49        167.75         4.11 o                         
   0   3   5       1642.20       1338.46        15.03 o                         
   1   3   5       7982.74       7460.88        73.01 o                         
   2   3   5       1740.34       1833.04        18.75 o                         
   3   3   5          7.84          2.57         2.04 o                         
   4   3   5       7327.78       7568.42        69.63 o                         
   5   3   5         10.63         13.22         3.40 o                         
   6   3   5       1823.12       1774.73        24.92 o                         
   7   3   5         62.33         48.50         4.52 o                         
   8   3   5       1125.11       1035.60        22.81 o                         
   9   3   5       2330.03       2172.74        46.37 o                         
  10   3   5        258.08        250.40        15.48 o                         
  11   3   5          8.10         -5.50        11.00 o                         
  12   3   5        138.88        153.35        15.83 o                         
  13   3   5        304.25        271.13        29.49 o                         
  14   3   5          8.51         19.19        17.94 o                         
  15   3   5        109.06         93.21        19.73 o                         
 -11   4   5          0.53        -10.38        20.77 o                         
 -10   4   5         22.55         14.44        15.73 o                         
  -9   4   5         78.00         69.36        16.39 o                         
  -8   4   5          0.19          3.40        10.57 o                         
  -7   4   5         47.55         46.93         8.56 o                         
  -6   4   5        249.51        293.76        11.22 o                         
  -5   4   5         12.37          5.94         5.57 o                         
  -4   4   5        544.10        459.04        19.35 o                         
  -3   4   5         15.44         12.56         3.72 o                         
  -2   4   5       1499.02       1758.21        25.06 o                         
  -1   4   5       1846.56       1957.60        25.01 o                         
   0   4   5        460.62        387.64         6.51 o                         
   1   4   5       4478.72       4846.09        46.64 o                         
   2   4   5        124.81        137.90         3.55 o                         
   3   4   5       4841.47       4478.34        43.18 o                         
   4   4   5        150.37        111.62         3.44 o                         
   5   4   5         44.79         74.27         3.10 o                         
   6   4   5        695.52        588.91        11.20 o                         
   7   4   5        571.68        552.16        11.29 o                         
   8   4   5        890.75        927.73        22.42 o                         
   9   4   5        966.47        939.46        32.83 o                         
  10   4   5        306.94        309.94        16.94 o                         
  11   4   5        265.23        263.07        17.73 o                         
  12   4   5          2.29          7.04        12.51 o                         
  13   4   5         40.95         26.56        24.08 o                         
  14   4   5        263.81        273.72        24.14 o                         
  15   4   5          1.15         13.08        20.32 o                         
  16   4   5          5.21          7.42        17.26 o                         
 -10   5   5         53.03         91.24        18.08 o                         
  -9   5   5         71.95         77.95        16.70 o                         
  -8   5   5        181.04        195.20        15.01 o                         
  -7   5   5          9.90          5.63        10.92 o                         
  -6   5   5        408.54        384.79        13.60 o                         
  -5   5   5        115.82        120.66         9.62 o                         
  -4   5   5         60.54         56.20         6.29 o                         
  -3   5   5        718.93        671.76        14.05 o                         
  -2   5   5        322.67        251.06         7.68 o                         
  -1   5   5       1455.44       1528.79        20.53 o                         
   0   5   5       4305.22       4322.11        52.66 o                         
   1   5   5       1510.07       1397.15        16.57 o                         
   2   5   5        222.06        199.71         6.00 o                         
   3   5   5         13.51         39.11         2.89 o                         
   4   5   5       1861.93       1968.75        23.01 o                         
   5   5   5        205.80        182.89         6.48 o                         
   6   5   5         43.96         47.80         3.35 o                         
   7   5   5       1140.23       1044.39        17.21 o                         
   8   5   5       2994.69       2600.62        37.85 o                         
   9   5   5        988.77        812.91        21.30 o                         
  10   5   5        878.21        881.29        26.44 o                         
  11   5   5       1404.43       1269.30        34.49 o                         
  12   5   5          9.66          9.47        12.15 o                         
  13   5   5        299.10        397.01        40.45 o                         
  14   5   5          5.86          9.37        17.84 o                         
  15   5   5          8.75         34.30        19.81 o                         
  16   5   5        454.35        513.38        32.76 o                         
  -9   6   5          2.45         -7.81        15.61 o                         
  -8   6   5          7.86         -4.66        13.95 o                         
  -7   6   5          1.29         -3.27        11.43 o                         
  -6   6   5         65.54         53.88         9.92 o                         
  -5   6   5          0.54         -2.46         7.72 o                         
  -4   6   5        448.70        432.29        13.78 o                         
  -3   6   5          6.38         19.67         5.30 o                         
  -2   6   5        291.79        293.60         8.66 o                         
  -1   6   5         37.76         45.88         4.90 o                         
   0   6   5       2669.16       2637.25        35.82 o                         
   1   6   5        400.35        398.31         8.33 o                         
   2   6   5        519.64        605.54         9.12 o                         
   3   6   5       8603.97       8455.06        86.58 o                         
   4   6   5       1108.43       1290.43        16.37 o                         
   5   6   5       4409.19       4398.63        50.61 o                         
   6   6   5        733.31        813.18        12.50 o                         
   7   6   5       1559.13       1509.96        22.25 o                         
   8   6   5        794.41        745.50        14.06 o                         
   9   6   5        829.00        965.89        28.53 o                         
  10   6   5        158.57        165.73        11.64 o                         
  11   6   5       1614.60       1716.00        42.14 o                         
  12   6   5         48.17         21.99        13.36 o                         
  13   6   5          0.11         -7.70        15.41 o                         
  14   6   5          1.15         -8.10        16.21 o                         
  15   6   5        354.25        396.22        40.02 o                         
  16   6   5        139.43        127.08        24.83 o                         
  -9   7   5         82.49         82.50        15.89 o                         
  -8   7   5         49.87         46.48        14.17 o                         
  -7   7   5         24.18         19.29        12.03 o                         
  -6   7   5        401.61        385.40        15.06 o                         
  -5   7   5        975.27        899.68        21.34 o                         
  -4   7   5        195.69        195.87        10.05 o                         
  -3   7   5        599.39        576.77        14.58 o                         
  -2   7   5        358.21        296.16         9.16 o                         
  -1   7   5        502.73        452.02        10.89 o                         
   0   7   5       1151.83       1166.08        18.73 o                         
   1   7   5         89.15        106.84         7.56 o                         
   2   7   5       1996.50       1928.56        23.17 o                         
   3   7   5       4404.79       4383.29        46.16 o                         
   4   7   5       1749.16       2047.72        24.42 o                         
   5   7   5       1760.95       1673.27        22.66 o                         
   6   7   5        646.54        586.91        13.50 o                         
   7   7   5        863.32        885.53        15.48 o                         
   8   7   5        496.14        447.89        11.67 o                         
   9   7   5         22.18         11.96         7.56 o                         
  10   7   5       1174.67       1167.70        42.74 o                         
  11   7   5        393.49        376.80        18.47 o                         
  12   7   5        529.09        525.20        35.72 o                         
  13   7   5        148.44        234.47        41.77 o                         
  14   7   5          4.10         -8.34        16.68 o                         
  15   7   5          3.52         10.04        19.37 o                         
  16   7   5         61.08         41.52        20.63 o                         
  -8   8   5         36.82         30.13        13.74 o                         
  -7   8   5         31.86         12.60        12.79 o                         
  -6   8   5        125.83        141.00        17.98 o                         
  -5   8   5        243.11        241.71        12.76 o                         
  -4   8   5         99.05         89.73        10.21 o                         
  -3   8   5       2122.71       2061.66        37.05 o                         
  -2   8   5        650.89        627.99        15.33 o                         
  -1   8   5        242.96        238.99         8.61 o                         
   0   8   5       1654.88       1635.96        24.98 o                         
   1   8   5        121.99        119.39         8.08 o                         
   2   8   5       1467.63       1339.89        20.41 o                         
   3   8   5        837.56        806.79        11.60 o                         
   4   8   5         40.84         75.05         4.25 o                         
   5   8   5       1266.09       1161.76        16.41 o                         
   6   8   5        142.81        173.23         6.38 o                         
   7   8   5        950.50        856.43        15.61 o                         
   8   8   5        132.45         95.11         6.72 o                         
   9   8   5        888.61        862.67        19.25 o                         
  10   8   5        187.46        168.28        15.26 o                         
  11   8   5        844.89        808.13        26.70 o                         
  12   8   5        645.70        683.49        34.43 o                         
  13   8   5         90.00         74.36        17.78 o                         
  14   8   5        352.90        395.55        38.45 o                         
  15   8   5        263.59        336.04        27.07 o                         
  16   8   5         11.76         35.79        21.01 o                         
  -7   9   5          0.64         -1.17        13.34 o                         
  -6   9   5         32.40         42.53        12.18 o                         
  -5   9   5          2.24         10.74        16.77 o                         
  -4   9   5         40.71         44.63         9.84 o                         
  -3   9   5         10.55         14.98        10.02 o                         
  -2   9   5        603.24        535.52        15.17 o                         
  -1   9   5         84.24        102.55         8.31 o                         
   0   9   5        870.03        903.04        16.91 o                         
   1   9   5         22.08         20.11         5.91 o                         
   2   9   5        582.84        578.03        12.99 o                         
   3   9   5        186.08        202.15         7.22 o                         
   4   9   5        652.62        638.59        10.40 o                         
   5   9   5        853.49        846.43        12.73 o                         
   6   9   5          1.69         -2.10         4.19 o                         
   7   9   5        143.44        152.12         6.98 o                         
   8   9   5         46.19         46.70         7.06 o                         
   9   9   5         73.00         62.02         7.66 o                         
  10   9   5       1086.93        939.98        24.92 o                         
  11   9   5          3.96         -5.61        11.22 o                         
  12   9   5          2.87         -7.07        14.14 o                         
  13   9   5        549.90        602.70        29.84 o                         
  14   9   5          8.12          2.98        17.27 o                         
  15   9   5         91.28        104.44        21.53 o                         
  16   9   5        496.98        488.88        32.29 o                         
  -6  10   5         43.17         55.66        13.98 o                         
  -5  10   5         16.85         18.08        12.33 o                         
  -4  10   5          2.14         10.66        10.89 o                         
  -3  10   5          7.98         12.68         9.46 o                         
  -2  10   5         89.34         92.31        10.55 o                         
  -1  10   5         12.31         10.30         7.92 o                         
   0  10   5        678.29        630.44        14.84 o                         
   1  10   5         22.42         21.05         6.23 o                         
   2  10   5         52.90         48.67         6.58 o                         
   3  10   5         88.32         78.24         6.96 o                         
   4  10   5         14.03          2.25         5.20 o                         
   5  10   5         38.09         37.31         4.28 o                         
   6  10   5        986.45        969.08        15.27 o                         
   7  10   5        204.44        229.70         7.57 o                         
   8  10   5        862.45        908.63        16.36 o                         
   9  10   5       1190.35       1105.38        19.87 o                         
  10  10   5         77.54         80.20         9.76 o                         
  11  10   5        326.56        293.26        13.88 o                         
  12  10   5        648.55        660.15        41.57 o                         
  13  10   5        615.44        583.08        43.23 o                         
  14  10   5        238.05        311.56        34.60 o                         
  15  10   5          1.78         -9.77        19.53 o                         
  16  10   5         55.28         69.92        22.66 o                         
  -5  11   5         78.69         79.33        14.04 o                         
  -4  11   5         15.70         27.91        12.35 o                         
  -3  11   5         14.66         10.34        11.87 o                         
  -2  11   5         45.39         29.57        10.43 o                         
  -1  11   5          1.03          2.66         9.06 o                         
   0  11   5        278.78        268.09        13.06 o                         
   1  11   5         68.33         57.62         7.57 o                         
   2  11   5         91.46         89.31         7.64 o                         
   3  11   5       1458.03       1384.73        24.07 o                         
   4  11   5        253.67        250.51         9.69 o                         
   5  11   5         23.80         18.68         6.07 o                         
   6  11   5        220.44        206.38         8.01 o                         
   7  11   5        614.82        583.23        13.34 o                         
   8  11   5        519.69        515.88        13.97 o                         
   9  11   5        124.79        172.17        10.05 o                         
  10  11   5        597.82        624.47        16.90 o                         
  11  11   5        389.52        316.57        18.32 o                         
  12  11   5          6.36         -7.69        15.38 o                         
  13  11   5         15.39         24.65        17.25 o                         
  14  11   5          2.35          2.34        19.42 o                         
  15  11   5         19.17         29.41        28.27 o                         
  16  11   5         41.69         46.60        22.38 o                         
  -4  12   5         86.60        113.07        15.02 o                         
  -3  12   5         10.19         10.60        12.76 o                         
  -2  12   5         70.12         32.73        16.24 o                         
  -1  12   5        253.47        296.07        32.37 o                         
   0  12   5          2.57          4.03         9.96 o                         
   1  12   5        148.28        151.20        12.06 o                         
   2  12   5        555.73        556.13        15.60 o                         
   3  12   5          6.49          2.86         7.10 o                         
   4  12   5        531.05        529.14        13.87 o                         
   5  12   5         80.03         83.62         7.90 o                         
   6  12   5        456.06        460.13        12.73 o                         
   7  12   5         64.92         60.15         6.65 o                         
   8  12   5        267.64        275.92        10.03 o                         
   9  12   5        660.42        604.58        14.60 o                         
  10  12   5         26.22         24.91        10.24 o                         
  11  12   5          7.51         25.50        14.76 o                         
  12  12   5        484.54        519.97        32.80 o                         
  13  12   5          4.81         -7.72        16.92 o                         
  14  12   5          4.29         -7.92        18.00 o                         
  15  12   5        184.16        214.03        25.72 o                         
  -3  13   5          9.26         13.98        13.89 o                         
  -2  13   5        264.71        261.80        17.33 o                         
  -1  13   5         89.41         68.03        13.66 o                         
   0  13   5        107.28         81.33        13.70 o                         
   1  13   5         90.01         92.81        12.01 o                         
   2  13   5         83.27         64.25        10.82 o                         
   3  13   5          0.43         -3.99         7.98 o                         
   4  13   5        452.80        460.63        14.73 o                         
   5  13   5         40.40         44.00         8.66 o                         
   6  13   5          6.80          9.11         8.15 o                         
   7  13   5        201.43        224.78        11.19 o                         
   8  13   5        951.75        964.41        24.00 o                         
   9  13   5        855.81        812.14        20.14 o                         
  10  13   5        574.59        580.58        22.44 o                         
  11  13   5          6.26         -4.20        15.09 o                         
  12  13   5        111.41        103.07        34.01 o                         
  13  13   5        604.23        577.53        53.36 o                         
  14  13   5        211.79        215.55        42.38 o                         
  15  13   5         75.61        130.27        41.85 o                         
  -1  14   5          0.37         -7.68        15.36 o                         
   0  14   5        328.69        316.95        36.39 o                         
   1  14   5         62.05         56.42        17.08 o                         
   2  14   5         10.35         -6.15        14.66 o                         
   3  14   5         12.54         19.73        17.22 o                         
   4  14   5         60.25         60.05        10.74 o                         
   5  14   5         55.88         56.12        10.92 o                         
   6  14   5        146.92        144.64        15.11 o                         
   7  14   5         61.87         67.02        16.50 o                         
   8  14   5        112.76        115.28        14.34 o                         
   9  14   5        143.13        124.59        14.78 o                         
  10  14   5        332.07        322.47        17.79 o                         
  11  14   5        342.68        303.74        66.94 o                         
  12  14   5        536.73        695.77        55.46 o                         
  13  14   5          8.75         22.50        34.01 o                         
  14  14   5          2.03         31.91        37.67 o                         
   0  15   5          0.50          9.75        16.05 o                         
   1  15   5         27.41         42.32        22.75 o                         
   2  15   5        357.47        356.31        23.35 o                         
   3  15   5        153.29        133.93        19.14 o                         
   4  15   5        180.14        131.05        24.84 o                         
   5  15   5         69.30         73.90        17.34 o                         
   6  15   5          7.32         12.11        15.72 o                         
   7  15   5        436.90        448.51        25.01 o                         
   8  15   5        103.48         83.31        17.29 o                         
   9  15   5         16.47          8.79        13.42 o                         
  10  15   5        198.41        171.80        22.16 o                         
  11  15   5         62.24         74.70        22.75 o                         
  12  15   5          1.72        -15.43        30.87 o                         
  13  15   5        539.75        567.59        55.46 o                         
  14  15   5        367.99        470.81        53.36 o                         
   2  16   5         21.74         39.76        18.70 o                         
   3  16   5        179.12        249.04        22.65 o                         
   4  16   5        387.77        430.47        26.06 o                         
   5  16   5         82.63         79.29        22.05 o                         
   6  16   5         27.09         -8.19        16.37 o                         
   7  16   5         44.04         71.18        18.58 o                         
   8  16   5        120.68         62.01        18.72 o                         
   9  16   5        386.63        435.06        36.32 o                         
  10  16   5         30.75         32.85        20.14 o                         
  11  16   5         75.13         47.32        24.50 o                         
  12  16   5         17.68         14.71        40.02 o                         
  13  16   5          4.16         15.17        35.05 o                         
   5  17   5         64.84         30.51        19.49 o                         
   6  17   5         25.09         19.49        19.19 o                         
   7  17   5        129.78        129.08        21.01 o                         
   8  17   5          2.42         -9.36        18.72 o                         
   9  17   5          0.63        -11.10        22.20 o                         
  10  17   5        154.29        124.28        30.64 o                         
  11  17   5         98.32        156.11        33.64 o                         
  -6 -16   6         91.47         57.80        22.55 o                         
  -5 -16   6         71.51        111.06        26.27 o                         
  -9 -15   6         45.03         82.26        21.18 o                         
  -8 -15   6          5.33          9.16        18.74 o                         
  -7 -15   6        209.32        229.23        26.37 o                         
  -6 -15   6         44.08         52.52        18.56 o                         
  -5 -15   6         68.00         33.70        53.36 o                         
  -4 -15   6        490.02        438.94        44.99 o                         
  -3 -15   6          5.68         26.91        21.68 o                         
  -2 -15   6         13.17         11.48        20.49 o                         
  -1 -15   6          2.50         11.96        19.05 o                         
 -11 -14   6         26.84        -11.19        22.74 o                         
 -10 -14   6          0.57         34.95        21.95 o                         
  -9 -14   6         95.90         77.86        19.59 o                         
  -8 -14   6         31.77         42.83        18.62 o                         
  -7 -14   6        110.04        163.75        20.21 o                         
  -6 -14   6        171.33        143.93        18.69 o                         
  -5 -14   6         81.16         84.38        17.23 o                         
  -4 -14   6        218.47        155.37        24.18 o                         
  -3 -14   6        448.81        464.75        31.02 o                         
  -2 -14   6        269.49        292.54        26.26 o                         
  -1 -14   6          2.70         30.24        18.95 o                         
   0 -14   6         30.97         11.47        28.51 o                         
   1 -14   6        132.53        149.63        38.19 o                         
 -12 -13   6        191.72        151.64        32.10 o                         
 -11 -13   6         23.39         17.70        21.83 o                         
 -10 -13   6         89.21         98.96        22.54 o                         
  -9 -13   6        139.66        172.07        37.96 o                         
  -8 -13   6          5.33         19.56        16.81 o                         
  -7 -13   6         35.38         23.03        16.90 o                         
  -6 -13   6          5.80          1.74        12.88 o                         
  -5 -13   6          1.77          6.02        14.91 o                         
  -4 -13   6        758.64        734.61        33.50 o                         
  -3 -13   6       1136.83       1192.55        47.51 o                         
  -2 -13   6         61.20         59.31        19.44 o                         
  -1 -13   6        199.34        271.12        24.14 o                         
   0 -13   6          1.01          1.43        15.94 o                         
   1 -13   6         26.21         29.82        29.82 o                         
   2 -13   6        105.71        158.52        35.05 o                         
   3 -13   6         24.67         15.17        47.61 o                         
 -12 -12   6        170.30        189.38        33.41 o                         
 -11 -12   6         56.32         62.98        27.65 o                         
 -10 -12   6          0.54         -0.47        18.57 o                         
  -9 -12   6        466.17        410.54        24.49 o                         
  -8 -12   6        417.96        461.12        28.32 o                         
  -7 -12   6         45.36         49.47        15.90 o                         
  -6 -12   6        475.40        520.07        20.96 o                         
  -5 -12   6        195.82        183.65        14.22 o                         
  -4 -12   6        375.60        386.82        20.86 o                         
  -3 -12   6        521.50        498.05        37.62 o                         
  -2 -12   6         69.51         53.92        13.55 o                         
  -1 -12   6        325.15        282.60        29.27 o                         
   0 -12   6        979.02       1045.32        39.72 o                         
   1 -12   6          2.70          9.67        13.25 o                         
   2 -12   6          6.39         37.67        28.25 o                         
   3 -12   6         17.21         10.99        30.87 o                         
   4 -12   6         79.47        120.26        34.22 o                         
   5 -12   6         41.23         34.53        32.13 o                         
 -13 -11   6        204.16        269.52        44.71 o                         
 -12 -11   6        232.00        367.64        47.09 o                         
 -11 -11   6        301.55        275.53        32.66 o                         
 -10 -11   6         54.92         52.55        20.98 o                         
  -9 -11   6         30.44         24.37        16.34 o                         
  -8 -11   6        124.07        150.19        17.28 o                         
  -7 -11   6        327.66        315.32        31.48 o                         
  -6 -11   6         67.49         55.87        12.09 o                         
  -5 -11   6        443.03        430.80        17.88 o                         
  -4 -11   6         44.26         35.61        10.52 o                         
  -3 -11   6        760.27        731.06        29.79 o                         
  -2 -11   6          2.38         14.65        13.53 o                         
  -1 -11   6        262.13        252.51        16.33 o                         
   0 -11   6         64.22         63.58        14.12 o                         
   1 -11   6        151.78        155.64        10.34 o                         
   2 -11   6        408.61        453.54        43.42 o                         
   3 -11   6         45.52         19.88        27.21 o                         
   4 -11   6         25.26          9.66        20.21 o                         
   5 -11   6          1.32         -7.43        33.20 o                         
   6 -11   6          1.67         19.99        29.78 o                         
 -13 -10   6         65.69         20.21        23.51 o                         
 -12 -10   6         17.56         29.91        51.53 o                         
 -11 -10   6        158.81        208.41        61.21 o                         
 -10 -10   6         15.20         -3.72        21.74 o                         
  -9 -10   6        206.72        235.19        12.97 o                         
  -8 -10   6        188.79        207.37        15.33 o                         
  -7 -10   6        249.61        248.28        19.58 o                         
  -6 -10   6        497.09        461.90        16.51 o                         
  -5 -10   6        154.16        155.03        14.00 o                         
  -4 -10   6        148.76        164.31        10.74 o                         
  -3 -10   6         16.90         10.31         9.35 o                         
  -2 -10   6        113.89        124.79        11.83 o                         
  -1 -10   6        217.30        209.36        12.09 o                         
   0 -10   6        118.55        113.33        10.33 o                         
   1 -10   6        280.03        293.46        15.37 o                         
   2 -10   6          3.26          7.27        26.42 o                         
   3 -10   6         13.52         18.98        35.05 o                         
   4 -10   6        184.29        257.70        23.21 o                         
   5 -10   6         14.36         16.58        32.27 o                         
   6 -10   6          0.94          8.68        17.66 o                         
   7 -10   6        120.76        116.17        51.27 o                         
 -13  -9   6          1.07          4.91        22.34 o                         
 -12  -9   6        107.94        152.15        32.53 o                         
 -11  -9   6        180.25        205.04        22.85 o                         
 -10  -9   6         65.82         34.93        20.56 o                         
  -9  -9   6         91.76         84.38        10.73 o                         
  -8  -9   6         14.24          9.20        15.72 o                         
  -7  -9   6        132.39        150.76        10.53 o                         
  -6  -9   6       1043.84        994.64        23.45 o                         
  -5  -9   6        422.35        437.03        13.68 o                         
  -4  -9   6        507.37        522.73        14.33 o                         
  -3  -9   6         82.17         91.24         7.62 o                         
  -2  -9   6        364.81        346.24        12.75 o                         
  -1  -9   6       1558.83       1543.42        30.87 o                         
   0  -9   6        245.27        255.05         8.88 o                         
   1  -9   6        287.74        304.20        10.96 o                         
   2  -9   6        306.17        290.40        18.50 o                         
   3  -9   6         43.80         40.12        10.59 o                         
   4  -9   6        137.67        156.19        14.24 o                         
   5  -9   6        243.81        257.07        15.99 o                         
   6  -9   6          0.52         -2.31        12.40 o                         
   7  -9   6          4.36         -7.14        14.28 o                         
   8  -9   6         33.62          1.25        23.26 o                         
 -13  -8   6          6.23          6.18        19.03 o                         
 -12  -8   6          3.02        -10.12        20.90 o                         
 -11  -8   6        169.93        191.91        19.86 o                         
 -10  -8   6         82.21        109.75        18.39 o                         
  -9  -8   6        172.17        221.86        13.48 o                         
  -8  -8   6        849.21        857.13        21.89 o                         
  -7  -8   6         13.80          0.07         7.34 o                         
  -6  -8   6         21.20         13.87         5.87 o                         
  -5  -8   6        199.50        184.65        11.14 o                         
  -4  -8   6        301.69        277.93        12.40 o                         
  -3  -8   6        180.30        144.80         7.92 o                         
  -2  -8   6       7693.37       7625.58       110.82 o                         
  -1  -8   6         61.23         63.96         4.28 o                         
   0  -8   6        468.01        469.28        10.63 o                         
   1  -8   6       1548.31       1630.35        22.11 o                         
   2  -8   6         36.52         41.90         4.97 o                         
   3  -8   6        976.92       1003.91        21.62 o                         
   4  -8   6        157.31        165.97        10.32 o                         
   5  -8   6        256.36        211.32        11.40 o                         
   6  -8   6        286.12        306.85        13.34 o                         
   7  -8   6         54.81         71.61        11.38 o                         
   8  -8   6         25.69         22.78        13.27 o                         
   9  -8   6         17.08          9.27        32.70 o                         
 -13  -7   6         90.91         84.64        19.74 o                         
 -12  -7   6          3.36         -5.23        13.82 o                         
 -11  -7   6          5.20          6.42        11.16 o                         
 -10  -7   6        241.94        301.47        15.07 o                         
  -9  -7   6          1.82         11.62         8.33 o                         
  -8  -7   6         22.44         24.64         6.89 o                         
  -7  -7   6       1324.10       1329.17        31.70 o                         
  -6  -7   6        120.74        110.16         6.06 o                         
  -5  -7   6         44.00         55.72         4.26 o                         
  -4  -7   6         22.84         11.94         4.13 o                         
  -3  -7   6        250.62        241.99         6.62 o                         
  -2  -7   6        157.42        179.48         7.87 o                         
  -1  -7   6        945.65        960.26        13.27 o                         
   0  -7   6        485.87        474.94         8.86 o                         
   1  -7   6        655.52        642.28        11.45 o                         
   2  -7   6        554.72        584.10        11.20 o                         
   3  -7   6         28.65         39.66         7.07 o                         
   4  -7   6       1940.69       1942.76        36.90 o                         
   5  -7   6        157.15        197.33        14.82 o                         
   6  -7   6         58.82         76.55         9.34 o                         
   7  -7   6         40.23         53.92         9.42 o                         
   8  -7   6         66.71         46.96        10.23 o                         
   9  -7   6         15.19         31.63        13.19 o                         
  10  -7   6        253.23        260.44        24.64 o                         
 -13  -6   6         17.36         53.59        15.47 o                         
 -12  -6   6         19.26         -3.37        13.56 o                         
 -11  -6   6        115.74         87.48        12.84 o                         
 -10  -6   6        167.18        207.05        13.55 o                         
  -9  -6   6        233.63        315.52        12.53 o                         
  -8  -6   6         84.03         82.81         8.03 o                         
  -7  -6   6        221.18        251.47         9.23 o                         
  -6  -6   6         20.26         32.35         5.07 o                         
  -5  -6   6       1086.60        958.56        15.87 o                         
  -4  -6   6          2.99          1.13         3.54 o                         
  -3  -6   6        932.48        908.84        14.62 o                         
  -2  -6   6        114.61         69.88         4.16 o                         
  -1  -6   6        264.92        284.69         7.27 o                         
   0  -6   6         17.30         22.34         4.13 o                         
   1  -6   6         46.19         45.89         3.91 o                         
   2  -6   6        704.78        705.91        12.39 o                         
   3  -6   6       2348.91       2306.20        39.32 o                         
   4  -6   6        319.44        322.80        11.62 o                         
   5  -6   6        552.28        595.13        18.36 o                         
   6  -6   6        249.93        267.09        11.58 o                         
   7  -6   6        180.37        208.10        12.34 o                         
   8  -6   6        226.98        284.11        12.03 o                         
   9  -6   6         40.47         62.23        13.10 o                         
  10  -6   6         89.19         79.41        18.51 o                         
  11  -6   6         53.97         65.99        19.29 o                         
 -13  -5   6         26.19         27.55        14.97 o                         
 -12  -5   6         21.95         26.64        14.08 o                         
 -11  -5   6        231.99        281.65        16.08 o                         
 -10  -5   6        256.30        371.91        19.65 o                         
  -9  -5   6       2536.60       2330.39        39.96 o                         
  -8  -5   6         39.02         35.67         7.17 o                         
  -7  -5   6       3995.49       3934.50        55.70 o                         
  -6  -5   6         50.66         71.41         5.64 o                         
  -5  -5   6        634.16        627.69        11.64 o                         
  -4  -5   6        713.74        720.55        11.84 o                         
  -3  -5   6       2675.55       2315.68        30.54 o                         
  -2  -5   6       7804.85       8028.22        93.20 o                         
  -1  -5   6       1350.65       1380.19        20.20 o                         
   0  -5   6       1241.46       1160.33        15.87 o                         
   1  -5   6        117.75         62.20         6.12 o                         
   2  -5   6         21.89         13.56         3.72 o                         
   3  -5   6        448.98        506.60        10.23 o                         
   4  -5   6         86.92        105.81         7.74 o                         
   5  -5   6       5120.94       5037.42        74.17 o                         
   6  -5   6         43.55         33.93         7.57 o                         
   7  -5   6        148.60        155.35         9.92 o                         
   8  -5   6        115.06        116.31        11.58 o                         
   9  -5   6         15.46          6.91         9.18 o                         
  10  -5   6         21.06         -6.11        12.22 o                         
  11  -5   6         15.12         -9.14        18.27 o                         
 -13  -4   6         53.79         44.64        16.10 o                         
 -12  -4   6         99.10         77.59        21.31 o                         
 -11  -4   6         71.51         80.25        13.81 o                         
 -10  -4   6        233.12        220.31        14.15 o                         
  -9  -4   6          4.64         12.65         7.98 o                         
  -8  -4   6       2298.08       2296.72        36.22 o                         
  -7  -4   6        361.84        331.34         9.80 o                         
  -6  -4   6         59.41         45.80         5.87 o                         
  -5  -4   6       1170.77       1089.54        16.78 o                         
  -4  -4   6         51.69         68.16         5.71 o                         
  -3  -4   6         73.16         68.07         3.66 o                         
  -2  -4   6        109.46        132.14         5.07 o                         
  -1  -4   6         15.17          2.84         2.30 o                         
   0  -4   6       7644.76       8019.85        95.96 o                         
   1  -4   6        504.39        460.85         7.86 o                         
   2  -4   6       1036.69       1033.06        15.45 o                         
   3  -4   6       1856.99       1769.09        24.35 o                         
   4  -4   6        134.33        146.83         7.07 o                         
   5  -4   6        420.58        402.98        11.71 o                         
   6  -4   6         94.05        113.20        11.58 o                         
   7  -4   6         43.87         34.78         7.54 o                         
   8  -4   6        227.95        247.19        12.79 o                         
   9  -4   6          1.97         -4.57         9.14 o                         
  10  -4   6         16.30         22.38        11.33 o                         
  11  -4   6         63.98         54.94        13.92 o                         
  12  -4   6        175.61        158.69        23.97 o                         
 -13  -3   6         24.79         17.60        15.09 o                         
 -12  -3   6         17.57         14.87        15.66 o                         
 -11  -3   6          2.42         -6.07        12.15 o                         
 -10  -3   6        291.80        341.96        16.64 o                         
  -9  -3   6        761.50        768.86        25.44 o                         
  -8  -3   6         82.94        100.58        12.58 o                         
  -7  -3   6         13.68         16.91         6.20 o                         
  -6  -3   6       5495.90       5391.85        63.13 o                         
  -5  -3   6          8.92         12.17         4.16 o                         
  -4  -3   6        429.90        404.36         9.17 o                         
  -3  -3   6       1298.37       1129.30        15.37 o                         
  -2  -3   6         46.77         27.82         2.75 o                         
  -1  -3   6        556.43        476.54         9.04 o                         
   0  -3   6        692.49        788.44        12.72 o                         
   1  -3   6        105.85        106.41         3.73 o                         
   2  -3   6       3523.83       3463.36        43.92 o                         
   3  -3   6       1639.32       1809.69        23.38 o                         
   4  -3   6         67.24         60.45         4.22 o                         
   5  -3   6       3857.25       3797.55        56.40 o                         
   6  -3   6        324.72        348.37        10.66 o                         
   7  -3   6         16.55         10.69         5.37 o                         
   8  -3   6        549.02        532.84        13.20 o                         
   9  -3   6         66.74         61.25         7.82 o                         
  10  -3   6          0.71         -3.85         7.70 o                         
  11  -3   6         61.83         40.50        12.95 o                         
  12  -3   6          0.55         -3.35        17.28 o                         
  13  -3   6         14.05         -1.33        21.22 o                         
 -13  -2   6          8.95         13.17        18.24 o                         
 -12  -2   6          1.54         14.37        13.84 o                         
 -11  -2   6        359.81        378.28        19.24 o                         
 -10  -2   6          0.28         -4.03         8.06 o                         
  -9  -2   6         96.66         86.33         8.83 o                         
  -8  -2   6          3.61          7.29         7.54 o                         
  -7  -2   6         78.84         70.79         7.13 o                         
  -6  -2   6         36.97         21.05         4.57 o                         
  -5  -2   6        130.53        174.07         6.41 o                         
  -4  -2   6       1792.88       1838.76        22.78 o                         
  -3  -2   6       2668.62       2633.20        41.05 o                         
  -2  -2   6        101.64        109.84         3.81 o                         
  -1  -2   6         66.11         49.79         7.68 o                         
   0  -2   6       1337.65       1052.53        19.48 o                         
   1  -2   6       3588.81       3700.39        52.80 o                         
   2  -2   6        157.23        174.65         4.98 o                         
   3  -2   6         78.63         74.43         4.19 o                         
   4  -2   6       2964.96       2953.07        36.42 o                         
   5  -2   6        260.99        244.06         9.02 o                         
   6  -2   6        306.17        320.12         7.89 o                         
   7  -2   6       2841.25       2776.35        38.06 o                         
   8  -2   6        809.59        797.55        17.97 o                         
   9  -2   6          3.01         -3.57         7.14 o                         
  10  -2   6         62.46         53.19         9.46 o                         
  11  -2   6         13.71         -7.17        14.35 o                         
  12  -2   6          4.37         16.83        13.82 o                         
  13  -2   6         14.51         26.63        20.18 o                         
 -12  -1   6         54.07         71.71        18.33 o                         
 -11  -1   6         51.13         37.08        15.53 o                         
 -10  -1   6          0.67         -1.78        12.80 o                         
  -9  -1   6        500.98        508.79        15.07 o                         
  -8  -1   6        514.73        497.18        13.91 o                         
  -7  -1   6        448.89        427.21        11.50 o                         
  -6  -1   6         61.38         65.49         7.75 o                         
  -5  -1   6        203.22        237.90         6.72 o                         
  -4  -1   6       5430.65       5264.75        58.39 o                         
  -3  -1   6       3608.64       4032.87        45.26 o                         
  -2  -1   6         78.44         88.52         3.70 o                         
  -1  -1   6       7358.38       7726.22        85.15 o                         
   0  -1   6       2435.70       2650.30        32.29 o                         
   1  -1   6       5148.75       5007.86        76.54 o                         
   2  -1   6       4875.24       4489.52        50.31 o                         
   3  -1   6       5748.75       6189.67        76.58 o                         
   4  -1   6       7053.12       7703.56       108.30 o                         
   5  -1   6        832.04        793.21        14.23 o                         
   6  -1   6       1007.52        862.38        14.70 o                         
   7  -1   6        664.95        608.06        11.87 o                         
   8  -1   6         93.20        110.34         6.82 o                         
   9  -1   6        926.38        944.46        18.46 o                         
  10  -1   6        361.09        407.48        14.61 o                         
  11  -1   6        269.72        260.93        12.14 o                         
  12  -1   6          3.65         -3.03        13.93 o                         
  13  -1   6         87.86         17.69        19.33 o                         
  14  -1   6         38.59         25.90        20.47 o                         
 -12   0   6        152.52        127.59        26.05 o                         
 -11   0   6          2.62         12.85        16.25 o                         
 -10   0   6         48.90         64.44        10.94 o                         
  -9   0   6        102.63         98.60         8.80 o                         
  -8   0   6        768.46        698.11        17.79 o                         
  -7   0   6          3.43          6.85         5.97 o                         
  -6   0   6       2606.85       2451.87        34.86 o                         
  -5   0   6         48.00         50.02         5.07 o                         
  -4   0   6        790.66        698.33        12.39 o                         
  -3   0   6         77.22        112.98         4.33 o                         
  -2   0   6         23.57         57.92         3.52 o                         
  -1   0   6       4455.43       4717.17        51.35 o                         
   0   0   6        253.93        317.40         5.44 o                         
   1   0   6       4181.50       3878.13        45.90 o                         
   2   0   6       1419.52       1313.86        17.20 o                         
   3   0   6       2889.43       3060.22        39.27 o                         
   4   0   6       3953.25       3888.54        46.80 o                         
   5   0   6        113.52        142.30         5.72 o                         
   6   0   6       5239.62       5404.62        67.98 o                         
   7   0   6        782.57        730.00        13.74 o                         
   8   0   6          0.56          4.73         5.37 o                         
   9   0   6         24.08         74.81         7.38 o                         
  10   0   6        310.64        299.67        17.80 o                         
  11   0   6         17.82         43.77        12.98 o                         
  12   0   6        136.32        207.09        19.34 o                         
  13   0   6          1.09        -18.26        36.51 o                         
  14   0   6         63.63         82.67        16.25 o                         
 -12   1   6         21.05         46.55        18.79 o                         
 -11   1   6          1.07         -7.82        15.65 o                         
 -10   1   6         16.12         39.45        12.83 o                         
  -9   1   6        136.63        113.86        11.21 o                         
  -8   1   6        259.04        263.54        10.19 o                         
  -7   1   6        162.24        193.29         8.04 o                         
  -6   1   6         16.20         22.41         5.32 o                         
  -5   1   6         52.64         44.61         5.26 o                         
  -4   1   6       4231.46       3991.82        43.84 o                         
  -3   1   6        229.94        231.70         5.73 o                         
  -2   1   6       6489.85       6476.68        69.92 o                         
  -1   1   6        172.14        186.08         6.07 o                         
   0   1   6       1631.00       2023.25        21.49 o                         
   1   1   6        527.38        578.92         7.60 o                         
   2   1   6       9257.42       9167.65        96.86 o                         
   3   1   6        198.29        209.83         5.25 o                         
   4   1   6        135.34         74.69         4.10 o                         
   5   1   6        624.72        707.32        11.26 o                         
   6   1   6        710.02        646.89        10.71 o                         
   7   1   6        571.40        577.27        11.14 o                         
   8   1   6        203.74        186.28         7.37 o                         
   9   1   6          3.61          1.79         6.39 o                         
  10   1   6        897.38        904.57        29.44 o                         
  11   1   6        180.79        184.36        18.71 o                         
  12   1   6         21.18         -2.01        15.43 o                         
  13   1   6          0.09         -3.38        25.46 o                         
  14   1   6          2.27         -0.70        18.52 o                         
  15   1   6         36.79         73.95        18.08 o                         
 -11   2   6          3.97         -6.26        16.60 o                         
 -10   2   6         12.06         11.45        15.58 o                         
  -9   2   6          1.20          4.16        12.04 o                         
  -8   2   6        100.78        105.15         9.52 o                         
  -7   2   6        527.02        544.79        13.70 o                         
  -6   2   6        404.93        380.26         9.99 o                         
  -5   2   6         62.17         58.06         5.46 o                         
  -4   2   6        385.40        396.10        10.64 o                         
  -3   2   6       1433.81       1577.59        19.80 o                         
  -2   2   6       9387.35       9374.93        96.13 o                         
  -1   2   6       4585.67       4886.20        51.31 o                         
   0   2   6       1953.40       2296.84        24.28 o                         
   1   2   6       8420.96       8266.13        80.88 o                         
   2   2   6        415.73        410.87         6.26 o                         
   3   2   6       6485.57       6965.30        71.27 o                         
   4   2   6      10412.95      10192.08       108.04 o                         
   5   2   6         98.07        121.89         4.28 o                         
   6   2   6       3026.52       2873.00        35.98 o                         
   7   2   6        308.65        304.98         8.20 o                         
   8   2   6         37.83         20.32         6.00 o                         
   9   2   6        536.66        488.90        14.72 o                         
  10   2   6        126.65         91.31        12.69 o                         
  11   2   6          6.46          7.01        11.66 o                         
  12   2   6        941.37        953.40        41.00 o                         
  13   2   6         38.72         22.81        17.16 o                         
  14   2   6        167.30        143.81        22.70 o                         
  15   2   6         36.22         43.24        21.03 o                         
 -11   3   6          0.11          2.35        25.75 o                         
 -10   3   6        182.26        177.66        19.62 o                         
  -9   3   6          0.36         13.23        11.88 o                         
  -8   3   6        109.31        133.72        13.63 o                         
  -7   3   6         22.63         20.00         7.15 o                         
  -6   3   6        155.36        174.88         8.66 o                         
  -5   3   6        501.35        472.42        11.87 o                         
  -4   3   6        200.57        166.28         6.62 o                         
  -3   3   6          7.04          5.45         4.29 o                         
  -2   3   6       1390.73       1559.72        18.76 o                         
  -1   3   6       1306.23       1520.62        17.39 o                         
   0   3   6       2141.27       1824.12        20.87 o                         
   1   3   6       8819.57       9214.86        90.06 o                         
   2   3   6      10702.69      11128.03       108.08 o                         
   3   3   6       1069.80       1155.17        13.02 o                         
   4   3   6       1521.08       1375.98        15.09 o                         
   5   3   6        182.99        245.18         8.08 o                         
   6   3   6       2328.89       2326.25        31.59 o                         
   7   3   6        188.87        226.77         8.26 o                         
   8   3   6        598.63        546.28        11.96 o                         
   9   3   6         30.22         21.90         8.74 o                         
  10   3   6         79.44         94.40        12.42 o                         
  11   3   6        168.33        138.17        14.97 o                         
  12   3   6         27.71         29.49        13.68 o                         
  13   3   6         72.97         80.74        17.84 o                         
  14   3   6         45.81         78.92        20.20 o                         
  15   3   6        126.88        146.29        23.14 o                         
 -10   4   6          0.46         -8.41        16.82 o                         
  -9   4   6         97.99         79.60        16.89 o                         
  -8   4   6         78.79        124.04        16.07 o                         
  -7   4   6        128.55        148.00        10.80 o                         
  -6   4   6        133.01        144.67         8.78 o                         
  -5   4   6        206.42        199.88        11.42 o                         
  -4   4   6         70.08         80.17         6.77 o                         
  -3   4   6       1479.05       1394.32        21.18 o                         
  -2   4   6       1019.04        963.14        14.97 o                         
  -1   4   6         93.50         97.56         5.11 o                         
   0   4   6       1264.21       1367.40        15.91 o                         
   1   4   6       1811.91       1763.25        18.69 o                         
   2   4   6       3032.23       2925.39        29.26 o                         
   3   4   6       3281.53       3330.46        32.96 o                         
   4   4   6       2124.57       2153.88        22.40 o                         
   5   4   6       3074.93       3293.12        32.89 o                         
   6   4   6         65.06         73.86         6.45 o                         
   7   4   6        108.02        134.54         6.64 o                         
   8   4   6        105.29         65.72         7.63 o                         
   9   4   6        185.86        172.70        11.30 o                         
  10   4   6       1785.76       1755.48        36.98 o                         
  11   4   6         17.00         25.49        14.24 o                         
  12   4   6         71.82         75.60        14.68 o                         
  13   4   6        266.56        254.22        22.17 o                         
  14   4   6          9.39         -8.90        17.79 o                         
  15   4   6          6.42         -2.23        22.11 o                         
 -10   5   6          2.48          4.24        29.00 o                         
  -9   5   6          1.50         27.99        15.94 o                         
  -8   5   6          0.06         17.92        14.40 o                         
  -7   5   6         18.37         15.60        11.31 o                         
  -6   5   6         82.29         73.42         9.53 o                         
  -5   5   6        448.85        430.39        15.40 o                         
  -4   5   6        521.45        558.43        13.73 o                         
  -3   5   6       2578.54       2569.14        38.44 o                         
  -2   5   6       1093.65       1054.99        17.72 o                         
  -1   5   6         46.48         33.20         4.53 o                         
   0   5   6       1664.07       1612.83        20.23 o                         
   1   5   6        549.37        567.62         8.85 o                         
   2   5   6        934.94        933.17        11.31 o                         
   3   5   6       2173.49       2200.35        22.88 o                         
   4   5   6       2887.96       2960.07        30.97 o                         
   5   5   6        129.77         97.96         4.52 o                         
   6   5   6        263.15        308.03         6.71 o                         
   7   5   6         56.91         87.17         6.04 o                         
   8   5   6       5586.14       5355.88        77.41 o                         
   9   5   6        283.99        295.39        14.08 o                         
  10   5   6        285.04        265.14        13.39 o                         
  11   5   6         45.29         44.60        12.15 o                         
  12   5   6         82.72         64.01        13.61 o                         
  13   5   6        449.24        424.89        26.36 o                         
  14   5   6        274.93        270.81        24.71 o                         
  15   5   6          5.45          9.88        20.22 o                         
  16   5   6          4.44         -9.93        20.84 o                         
  -9   6   6         33.81         44.42        17.11 o                         
  -8   6   6        316.74        263.42        20.50 o                         
  -7   6   6          0.24         -5.89        11.79 o                         
  -6   6   6         86.19         54.31        13.86 o                         
  -5   6   6         22.91          4.39         8.61 o                         
  -4   6   6        155.25        178.26        11.66 o                         
  -3   6   6       1479.73       1388.52        24.59 o                         
  -2   6   6        381.12        373.89        10.26 o                         
  -1   6   6          2.55         -2.29         4.58 o                         
   0   6   6          5.93         30.62         4.35 o                         
   1   6   6        385.14        300.47         6.23 o                         
   2   6   6        514.22        522.36         8.60 o                         
   3   6   6      10158.93      10185.93       103.95 o                         
   4   6   6        148.81        132.11         4.67 o                         
   5   6   6        760.18        764.19        12.09 o                         
   6   6   6         11.57         39.96         4.53 o                         
   7   6   6        908.30        886.79        15.28 o                         
   8   6   6        170.92        129.43         7.95 o                         
   9   6   6       3037.13       3056.98        56.59 o                         
  10   6   6       1379.78       1252.81        29.21 o                         
  11   6   6         38.19         25.84        11.66 o                         
  12   6   6         19.52         25.72        14.55 o                         
  13   6   6          3.42         -7.98        15.96 o                         
  14   6   6          0.16         -5.32        18.15 o                         
  15   6   6         23.10         -5.62        18.83 o                         
  16   6   6         75.47         87.63        23.14 o                         
  -8   7   6         27.64         31.61        17.24 o                         
  -7   7   6          0.33         -6.16        12.32 o                         
  -6   7   6         65.85         63.84        10.91 o                         
  -5   7   6        361.71        385.16        14.83 o                         
  -4   7   6         88.69         96.14         9.49 o                         
  -3   7   6          5.31          7.65         6.22 o                         
  -2   7   6          9.63          5.78         5.81 o                         
  -1   7   6       2288.78       2151.32        31.20 o                         
   0   7   6          6.66          2.38         6.22 o                         
   1   7   6        173.25        196.87         7.04 o                         
   2   7   6        343.73        330.46         6.60 o                         
   3   7   6       3402.15       3390.16        38.47 o                         
   4   7   6        769.15        863.86        13.18 o                         
   5   7   6       5605.36       5478.28        65.66 o                         
   6   7   6         72.20         77.68         6.40 o                         
   7   7   6        215.98        246.72         8.11 o                         
   8   7   6        140.11        130.66         6.62 o                         
   9   7   6         24.47         34.97         8.90 o                         
  10   7   6        332.77        339.76        15.25 o                         
  11   7   6        624.43        604.31        23.39 o                         
  12   7   6        407.55        416.71        21.06 o                         
  13   7   6        320.27        339.59        24.46 o                         
  14   7   6        284.43        294.58        24.92 o                         
  15   7   6        229.29        241.72        25.73 o                         
  16   7   6         20.80         22.15        21.52 o                         
  -7   8   6         74.16         87.10        14.92 o                         
  -6   8   6          7.63          0.26        11.68 o                         
  -5   8   6         82.56         85.08        11.54 o                         
  -4   8   6         46.59         52.48         9.73 o                         
  -3   8   6         65.23         74.61         8.71 o                         
  -2   8   6        882.07        829.54        16.88 o                         
  -1   8   6         41.90         56.57         6.47 o                         
   0   8   6        471.43        478.66        12.23 o                         
   1   8   6       2927.06       2811.73        38.99 o                         
   2   8   6         34.31         42.50         4.56 o                         
   3   8   6        630.87        558.55         9.53 o                         
   4   8   6         25.26         19.11         4.20 o                         
   5   8   6       1930.50       1962.37        27.60 o                         
   6   8   6         23.25         10.64         5.22 o                         
   7   8   6       1037.77        984.57        17.38 o                         
   8   8   6        362.21        387.84        11.97 o                         
   9   8   6          9.30         -3.20         7.95 o                         
  10   8   6        214.79        173.78        17.74 o                         
  11   8   6         15.74         13.28        12.17 o                         
  12   8   6          6.52         11.75        12.37 o                         
  13   8   6        294.12        295.10        25.62 o                         
  14   8   6          6.81         31.00        18.33 o                         
  15   8   6          6.60         -9.94        19.87 o                         
  16   8   6        107.98        121.87        24.29 o                         
  -7   9   6          4.88          1.30        16.87 o                         
  -6   9   6         52.63         56.86        13.24 o                         
  -5   9   6         82.77         96.26        12.61 o                         
  -4   9   6         11.00         12.29         9.95 o                         
  -3   9   6          1.30         -4.46         8.92 o                         
  -2   9   6          9.76          2.34         7.47 o                         
  -1   9   6         20.40         17.75         6.37 o                         
   0   9   6         39.82         52.42         6.52 o                         
   1   9   6        258.03        281.98         9.41 o                         
   2   9   6       2085.11       2108.57        32.23 o                         
   3   9   6       2179.75       2137.84        30.29 o                         
   4   9   6       2451.12       2406.63        29.62 o                         
   5   9   6        672.07        640.34        11.07 o                         
   6   9   6        585.42        628.60        12.42 o                         
   7   9   6        111.84        135.64         7.42 o                         
   8   9   6        726.35        730.93        15.22 o                         
   9   9   6         46.30         59.77         8.23 o                         
  10   9   6        395.71        359.42        15.93 o                         
  11   9   6       2004.86       1856.18        39.99 o                         
  12   9   6        326.19        295.10        42.78 o                         
  13   9   6         27.81         26.55        17.64 o                         
  14   9   6        487.30        512.67        54.26 o                         
  15   9   6         56.83         76.44        22.01 o                         
  16   9   6         31.12         30.43        22.72 o                         
  -6  10   6          9.98          5.06        13.22 o                         
  -5  10   6         32.91         20.78        15.25 o                         
  -4  10   6         20.79         10.25        11.60 o                         
  -3  10   6         23.16         30.79        10.40 o                         
  -2  10   6          6.61          7.15         9.22 o                         
  -1  10   6         12.78          3.23         8.76 o                         
   0  10   6          6.10          1.63         6.25 o                         
   1  10   6        981.86        992.66        19.36 o                         
   2  10   6         48.56         57.81         6.99 o                         
   3  10   6       1753.62       1626.68        26.83 o                         
   4  10   6       2096.46       2038.82        29.43 o                         
   5  10   6        502.89        475.55        10.58 o                         
   6  10   6       1177.47       1165.80        18.16 o                         
   7  10   6       1242.17       1208.80        18.25 o                         
   8  10   6          5.37          2.96         5.91 o                         
   9  10   6        367.12        343.22        11.02 o                         
  10  10   6        391.55        362.62        14.48 o                         
  11  10   6        592.81        540.21        19.88 o                         
  12  10   6         31.19         10.45        16.13 o                         
  13  10   6        326.80        362.04        24.47 o                         
  14  10   6        167.53        145.45        22.21 o                         
  15  10   6        375.04        387.12        28.46 o                         
  16  10   6        137.46        166.56        25.09 o                         
  -5  11   6         53.56         73.73        15.40 o                         
  -4  11   6         37.67         37.29        13.71 o                         
  -3  11   6          0.91         -6.11        12.25 o                         
  -2  11   6        648.33        611.31        21.94 o                         
  -1  11   6          2.00         -4.04         9.93 o                         
   0  11   6        115.95        110.70        10.42 o                         
   1  11   6        155.49        184.79         9.59 o                         
   2  11   6         35.84         41.58         7.38 o                         
   3  11   6          5.58          1.47         6.46 o                         
   4  11   6        346.15        332.94        11.22 o                         
   5  11   6       1262.52       1204.10        20.46 o                         
   6  11   6        271.34        307.67        12.72 o                         
   7  11   6        228.69        242.46         9.23 o                         
   8  11   6         62.32         70.49         7.45 o                         
   9  11   6        834.25        750.64        15.50 o                         
  10  11   6        175.72        168.89        10.82 o                         
  11  11   6         20.42         21.17        12.98 o                         
  12  11   6        633.73        628.26        40.08 o                         
  13  11   6         27.74         17.18        17.11 o                         
  14  11   6          4.45         -0.36        19.06 o                         
  15  11   6         39.11         21.49        21.02 o                         
  16  11   6          0.36        -10.38        20.76 o                         
  -4  12   6        173.52        157.36        16.71 o                         
  -3  12   6         15.51         26.73        14.38 o                         
  -2  12   6        368.15        361.58        19.01 o                         
  -1  12   6         76.53         88.44        13.97 o                         
   0  12   6        510.18        473.46        21.49 o                         
   1  12   6         29.87         45.88        14.18 o                         
   2  12   6       1333.39       1319.41        26.09 o                         
   3  12   6         69.33         70.84         8.96 o                         
   4  12   6        203.04        240.47        10.41 o                         
   5  12   6         99.86        110.49         8.74 o                         
   6  12   6        736.67        705.23        15.35 o                         
   7  12   6        912.32        859.28        16.94 o
[truncated: 391,719 more chars]
