# Supplementary material for: Regioisomers of singly bridged calix[6]crown-6 and their heavy alkali metal complexes: a molecular baseball glove for caesium(I)
Source: IUCrJ. 2021 Nov 3;9(Pt 1):43–8. doi: 10.1107/S2052252521010563 (PMC8733876; doi:10.1107/S2052252521010563)
Supplement: Supplementary file 3 [file m-09-00043-2sup3.hkl]

data_2                                                                          
_shelx_title ' aaa in P2(1)/n'                                                  
_shelx_refln_list_code          4                                               
_shelx_F_calc_maximum      438.04                                               
_exptl_crystal_F_000      2684.00                                               
_reflns_d_resolution_high  0.7493                                               
                                                                                
loop_                                                                           
 _space_group_symop_operation_xyz                                               
 'x, y, z'                                                                      
 '-x+1/2, y+1/2, -z+1/2'                                                        
 '-x, -y, -z'                                                                   
 'x-1/2, -y-1/2, z-1/2'                                                         
                                                                                
_cell_length_a    13.1773                                                       
_cell_length_b    20.3444                                                       
_cell_length_c    22.5814                                                       
_cell_angle_alpha  90.000                                                       
_cell_angle_beta  106.172                                                       
_cell_angle_gamma  90.000                                                       
                                                                                
_shelx_F_squared_multiplier     1.000                                           
                                                                                
loop_                                                                           
 _refln_index_h                                                                 
 _refln_index_k                                                                 
 _refln_index_l                                                                 
 _refln_F_squared_calc                                                          
 _refln_F_squared_meas                                                          
 _refln_F_squared_sigma                                                         
 _refln_observed_status                                                         
   2   0   0      37125.40      32680.25       368.07 o                         
   4   0   0       3979.64       3433.39       294.00 o                         
   6   0   0       3320.95       3298.87        76.78 o                         
   8   0   0        770.46       1033.75        44.45 o                         
  10   0   0         16.81         -8.49        20.88 o                         
  12   0   0       3451.69       3323.57       103.57 o                         
  14   0   0          8.27         -0.94        34.68 o                         
  16   0   0        624.38        636.22        73.49 o                         
   1   1   0       1976.16       2076.80        26.48 o                         
   2   1   0       2906.34       4963.19        46.58 o                         
   3   1   0       8316.89       9076.38       134.70 o                         
   4   1   0       2442.72       2695.53        35.96 o                         
   5   1   0      40285.34      42860.41       450.40 o                         
   6   1   0      15170.18      14799.60       182.09 o                         
   7   1   0       5006.25       5342.28       105.30 o                         
   8   1   0        407.92        334.97        19.68 o                         
   9   1   0        189.72        251.64        20.24 o                         
  10   1   0        417.31        327.80        36.49 o                         
  11   1   0       5739.68       5888.03       100.53 o                         
  12   1   0         60.01         79.98        19.68 o                         
  13   1   0        923.47        963.14        39.22 o                         
  14   1   0        285.42        223.95        34.00 o                         
  15   1   0        365.11        493.96        45.39 o                         
  16   1   0          0.43        -31.34        34.03 o                         
   0   2   0      45269.70      47637.66      1995.54 o                         
   1   2   0         41.79        559.99         9.14 o                         
   2   2   0      27246.27      25036.44       265.22 o                         
   3   2   0       4895.76       5085.20       100.16 o                         
   4   2   0        393.60        743.32        43.40 o                         
   5   2   0      15131.66      15226.39       169.21 o                         
   6   2   0       2759.85       3088.62        47.37 o                         
   7   2   0        994.34       1124.66        28.33 o                         
   8   2   0       6231.83       5755.27        88.13 o                         
   9   2   0       1989.82       1861.43        45.50 o                         
  10   2   0       8693.35       8740.80       119.31 o                         
  11   2   0        158.14        126.51        23.58 o                         
  12   2   0        266.72        292.03        26.50 o                         
  13   2   0        252.57        253.13        25.87 o                         
  14   2   0        167.24        171.59        31.07 o                         
  15   2   0         48.24         10.10        29.75 o                         
  16   2   0        121.36        142.01        57.42 o                         
   1   3   0        223.92         94.42         6.84 o                         
   2   3   0       1268.82       1330.18        47.74 o                         
   3   3   0      41894.78      36365.32       365.81 o                         
   4   3   0       1833.70       2053.59        27.42 o                         
   5   3   0      12464.69      13654.80       153.18 o                         
   6   3   0        866.64        634.95        20.72 o                         
   7   3   0      12182.25      11227.50       134.37 o                         
   8   3   0        124.74         78.63        12.26 o                         
   9   3   0        695.88        751.34        61.08 o                         
  10   3   0        837.85        942.66        30.35 o                         
  11   3   0       2463.82       2378.08        54.32 o                         
  12   3   0        121.89        138.17        22.78 o                         
  13   3   0        979.99        948.95        43.05 o                         
  14   3   0          9.60        -30.13        30.13 o                         
  15   3   0        535.79        613.37        56.81 o                         
  16   3   0          1.39         40.09        70.64 o                         
   0   4   0      58879.32      63641.03      1024.90 o                         
   1   4   0        238.92         33.31         5.95 o                         
   2   4   0         39.38         83.77         6.65 o                         
   3   4   0       2262.47       2714.90        54.99 o                         
   4   4   0      11915.64      13074.75       127.70 o                         
   5   4   0       3124.02       3155.42        36.86 o                         
   6   4   0        179.59        328.68        15.00 o                         
   7   4   0        327.34        393.58        18.31 o                         
   8   4   0       5492.05       5492.80        67.60 o                         
   9   4   0       1769.66       1782.40        34.39 o                         
  10   4   0       3145.47       3130.14        59.90 o                         
  11   4   0        242.33        277.72        23.94 o                         
  12   4   0       1699.77       1588.86        47.74 o                         
  13   4   0        111.29        143.09        32.88 o                         
  14   4   0        298.21        151.06        30.83 o                         
  15   4   0          8.25         28.55        45.21 o                         
  16   4   0        257.06        328.36        93.54 o                         
   1   5   0       2248.64       2923.44        46.47 o                         
   2   5   0       5187.60       4861.82        70.99 o                         
   3   5   0       6860.99       8284.08       112.85 o                         
   4   5   0       8084.08       8115.06        87.30 o                         
   5   5   0      24274.35      23962.08       228.24 o                         
   6   5   0      10324.07       9252.94       102.34 o                         
   7   5   0       4780.50       4501.71        58.54 o                         
   8   5   0        726.46        795.78        21.74 o                         
   9   5   0         53.75         58.77        11.32 o                         
  10   5   0        248.45        232.13        21.12 o                         
  11   5   0       2560.37       2682.61        57.45 o                         
  12   5   0        109.98        105.46        23.72 o                         
  13   5   0        461.35        495.80        39.08 o                         
  14   5   0        180.78        204.55        38.38 o                         
  15   5   0        667.34        621.09        92.59 o                         
  16   5   0          5.13        -11.45        66.82 o                         
   0   6   0      57550.45      65572.42       802.89 o                         
   1   6   0       4129.71       3470.01        67.40 o                         
   2   6   0       1995.31       2347.09        42.26 o                         
   3   6   0       3572.85       3851.85        59.28 o                         
   4   6   0       1734.44       1535.29        27.37 o                         
   5   6   0       1295.44       1396.68        34.09 o                         
   6   6   0       2949.29       2985.10        47.98 o                         
   7   6   0        153.09        159.22        12.90 o                         
   8   6   0      12493.30      12707.65       133.20 o                         
   9   6   0         23.99         31.92        12.75 o                         
  10   6   0       2312.33       2231.42        45.27 o                         
  11   6   0        432.65        455.82        29.36 o                         
  12   6   0        840.25        905.15        44.43 o                         
  13   6   0        181.17        170.21        36.10 o                         
  14   6   0         61.89         66.93        34.48 o                         
  15   6   0          0.01         95.45        52.65 o                         
  16   6   0        437.67        656.72       116.45 o                         
   1   7   0        378.66        370.31        11.91 o                         
   2   7   0       1465.56       1935.25       102.84 o                         
   3   7   0      20013.03      21379.43       252.17 o                         
   4   7   0       3792.98       3966.89        53.06 o                         
   5   7   0      19147.91      18507.53       205.20 o                         
   6   7   0       5101.02       4950.28        62.61 o                         
   7   7   0       3863.93       3854.87        54.57 o                         
   8   7   0        377.95        348.21        17.40 o                         
   9   7   0       1408.40       1417.15        43.20 o                         
  10   7   0         20.23         31.98        16.38 o                         
  11   7   0        285.36        279.81        29.70 o                         
  12   7   0         26.62         -4.78        27.46 o                         
  13   7   0       1341.14       1320.91        64.90 o                         
  14   7   0          2.28          1.68        33.56 o                         
  15   7   0        452.15        450.54        97.36 o                         
  16   7   0         45.70         26.73        72.54 o                         
   0   8   0       1863.03       2293.05        71.81 o                         
   1   8   0        157.06         83.54        14.23 o                         
   2   8   0      36140.54      35368.42       406.88 o                         
   3   8   0       5187.18       5760.02        79.35 o                         
   4   8   0        132.68        118.26        13.70 o                         
   5   8   0       2450.62       2638.38        40.68 o                         
   6   8   0       3733.35       3692.20        69.60 o                         
   7   8   0          0.82         -3.51        11.18 o                         
   8   8   0       5371.61       5522.05        78.13 o                         
   9   8   0        987.94        835.08        32.70 o                         
  10   8   0       8254.67       8566.93       255.99 o                         
  11   8   0        170.12        115.04        31.43 o                         
  12   8   0        111.03        101.21        31.84 o                         
  13   8   0          0.69        -18.47        28.95 o                         
  14   8   0         29.96         -1.12        32.37 o                         
  15   8   0          1.44         39.73        68.73 o                         
  16   8   0        167.09        311.18        95.45 o                         
   1   9   0       2010.59       1589.89        51.19 o                         
   2   9   0         95.35         65.38        10.74 o                         
   3   9   0       5905.59       5518.28        77.97 o                         
   4   9   0        110.98         79.35        19.58 o                         
   5   9   0      15857.57      15930.26       219.75 o                         
   6   9   0         17.58         -0.60         9.57 o                         
   7   9   0       4439.55       4321.10        98.61 o                         
   8   9   0        927.95       1012.68        32.78 o                         
   9   9   0        516.36        319.00        27.56 o                         
  10   9   0       1329.56       1429.63        66.13 o                         
  11   9   0       1850.46       1986.03        74.33 o                         
  12   9   0          3.64        -18.46        28.05 o                         
  13   9   0       2891.40       2645.80        92.66 o                         
  14   9   0          7.28        -26.08        33.23 o                         
  15   9   0        279.60        332.17        67.46 o                         
   0  10   0       6064.11       6370.09       115.55 o                         
   1  10   0         16.88         12.42        12.08 o                         
   2  10   0      19613.00      20112.72       239.93 o                         
   3  10   0         55.62         37.78        10.10 o                         
   4  10   0       4162.97       4290.88        79.12 o                         
   5  10   0          0.01          4.04        12.79 o                         
   6  10   0       7361.77       7106.36       116.12 o                         
   7  10   0       1484.70       1535.80        47.33 o                         
   8  10   0      10995.54      10104.16       245.75 o                         
   9  10   0       1864.96       1910.88        81.51 o                         
  10  10   0        378.28        395.96        38.81 o                         
  11  10   0         37.24         35.46        28.48 o                         
  12  10   0         81.44        106.39        34.93 o                         
  13  10   0          5.25         58.31        37.77 o                         
  14  10   0          4.19        -36.42        52.67 o                         
  15  10   0         76.67        120.62       101.18 o                         
   1  11   0       3606.76       3333.11        47.45 o                         
   2  11   0       4480.10       5117.61        74.19 o                         
   3  11   0      12804.36      12613.53       178.55 o                         
   4  11   0        199.30        182.58        14.58 o                         
   5  11   0       8628.32       8405.77       145.64 o                         
   6  11   0        258.05        279.02        23.10 o                         
   7  11   0       3279.85       2842.59        72.35 o                         
   8  11   0        315.30        388.98        38.23 o                         
   9  11   0        149.82        233.46        24.33 o                         
  10  11   0        914.15       1007.24        59.03 o                         
  11  11   0        694.37        683.42        50.65 o                         
  12  11   0        110.54         47.51        32.91 o                         
  13  11   0        602.85        631.87        58.14 o                         
  14  11   0         98.42         67.86        51.33 o                         
  15  11   0        481.95        503.92       124.09 o                         
   0  12   0      16311.87      17070.09       291.76 o                         
   1  12   0       1316.27       1371.94        28.38 o                         
   2  12   0       8927.19       9477.53       124.47 o                         
   3  12   0       2653.81       2750.49        51.90 o                         
   4  12   0        122.10        113.19        13.72 o                         
   5  12   0        362.60        375.56        33.93 o                         
   6  12   0       5368.23       5726.19       172.67 o                         
   7  12   0         25.00         19.91        18.38 o                         
   8  12   0        366.09        351.82        28.07 o                         
   9  12   0       2375.90       2408.54        96.53 o                         
  10  12   0        562.50        590.83        46.14 o                         
  11  12   0         33.77        -25.67        26.89 o                         
  12  12   0        361.84        287.36        43.00 o                         
  13  12   0        222.10        239.36        42.44 o                         
  14  12   0         91.02        190.87        62.76 o                         
  15  12   0         31.54        -10.58        85.91 o                         
   1  13   0        737.18        700.57        22.19 o                         
   2  13   0        832.33        770.53        29.77 o                         
   3  13   0      10113.09       9922.94       134.54 o                         
   4  13   0         57.21          1.96        12.45 o                         
   5  13   0       9066.89       9271.53       145.76 o                         
   6  13   0        421.13        386.80        30.09 o                         
   7  13   0       1361.67       1196.90        45.04 o                         
   8  13   0        309.94        230.87        33.30 o                         
   9  13   0        337.23        307.11        28.83 o                         
  10  13   0         19.72         -4.03        20.60 o                         
  11  13   0         36.06         42.41        32.20 o                         
  12  13   0         10.28          4.23        30.27 o                         
  13  13   0        892.78        881.62        61.96 o                         
  14  13   0        148.73         88.08        58.71 o                         
   0  14   0       9322.11       9587.94       179.25 o                         
   1  14   0       1173.11       1031.54        37.33 o                         
   2  14   0      11233.56      10608.37       140.46 o                         
   3  14   0          0.19        -12.22        12.22 o                         
   4  14   0         38.72         26.94        13.49 o                         
   5  14   0         11.56        -17.11        17.11 o                         
   6  14   0         14.76        -16.10        16.10 o                         
   7  14   0       1556.61       1538.11        63.89 o                         
   8  14   0        454.63        476.06        40.71 o                         
   9  14   0         50.15         26.29        23.12 o                         
  10  14   0       3410.18       3337.15        92.24 o                         
  11  14   0        127.67        112.11        34.13 o                         
  12  14   0        118.17        115.24        39.32 o                         
  13  14   0         54.16         97.57        53.67 o                         
  14  14   0         51.16         66.59        57.07 o                         
   1  15   0        489.61        445.60        22.57 o                         
   2  15   0        432.30        344.37        26.81 o                         
   3  15   0      10008.93       9211.60       167.10 o                         
   4  15   0        759.37        720.59        49.72 o                         
   5  15   0       6016.50       5916.34       108.07 o                         
   6  15   0        246.85        219.88        26.47 o                         
   7  15   0       2072.22       1808.01        66.30 o                         
   8  15   0         51.77         14.64        21.41 o                         
   9  15   0         29.52        -11.16        22.75 o                         
  10  15   0        102.14         80.99        25.36 o                         
  11  15   0        221.94        148.38        37.82 o                         
  12  15   0         17.23        -15.41        36.52 o                         
  13  15   0        908.98       1042.85        98.88 o                         
  14  15   0          8.79        -32.41        52.44 o                         
   0  16   0      18358.77      17766.08       593.72 o                         
   1  16   0        570.09        560.70        55.77 o                         
   2  16   0       2896.78       3114.16        76.12 o                         
   3  16   0        483.37        493.94        29.21 o                         
   4  16   0       3775.78       3987.48        83.23 o                         
   5  16   0        828.40        935.05        41.80 o                         
   6  16   0        167.67        158.95        24.37 o                         
   7  16   0        662.37        587.38        48.59 o                         
   8  16   0       3266.85       2905.69        76.99 o                         
   9  16   0         12.98         -5.97        23.76 o                         
  10  16   0       1634.24       1794.72        62.16 o                         
  11  16   0          0.71          0.70        20.60 o                         
  12  16   0        114.31         82.79        54.12 o                         
  13  16   0          0.32        -10.05        51.79 o                         
   1  17   0       1875.77       1836.91        68.43 o                         
   2  17   0        828.48        975.57        75.23 o                         
   3  17   0       3453.93       3484.97        85.93 o                         
   4  17   0        134.02        108.22        26.23 o                         
   5  17   0       5057.51       5012.79        99.66 o                         
   6  17   0        185.67        133.16        25.37 o                         
   7  17   0       1133.07        944.16        51.65 o                         
   8  17   0          1.99         15.21        23.84 o                         
   9  17   0         48.62         71.21        26.83 o                         
  10  17   0         73.48         29.14        33.20 o                         
  11  17   0        635.83        746.40        98.65 o                         
  12  17   0          6.75        -57.95        84.00 o                         
  13  17   0        376.91        342.03       117.41 o                         
   0  18   0       8191.30       8858.09       349.36 o                         
   1  18   0         40.05         57.75        40.09 o                         
   2  18   0       3019.69       2885.49        78.06 o                         
   3  18   0        367.52        306.52        36.43 o                         
   4  18   0        143.63        140.91        27.15 o                         
   5  18   0         63.22         47.20        25.02 o                         
   6  18   0       2421.27       2443.31        89.88 o                         
   7  18   0          2.19        -28.75        28.75 o                         
   8  18   0        598.40        596.83        44.59 o                         
   9  18   0         27.76         28.76        29.39 o                         
  10  18   0       1298.14       1219.33        60.07 o                         
  11  18   0         24.56         91.07        33.55 o                         
  12  18   0        170.57        225.74        65.77 o                         
   1  19   0       1016.70       1103.27        80.24 o                         
   2  19   0         21.87          9.13        40.43 o                         
   3  19   0       1696.89       1595.56        70.69 o                         
   4  19   0          0.79         -8.56        23.22 o                         
   5  19   0        963.28       1036.97        51.72 o                         
   6  19   0        221.20        192.41        37.84 o                         
   7  19   0       1572.52       1811.54        84.59 o                         
   8  19   0         36.86         17.63        26.98 o                         
   9  19   0          4.48        -27.32        27.32 o                         
  10  19   0          0.20        -21.89        26.59 o                         
  11  19   0        409.01        443.94        46.78 o                         
  12  19   0        140.07        179.45        87.82 o                         
   0  20   0       1265.87        832.36       108.82 o                         
   1  20   0          2.23        -19.81        38.87 o                         
   2  20   0       3387.24       3727.92       148.33 o                         
   3  20   0        359.69        434.36        61.40 o                         
   4  20   0         59.69         18.21        30.19 o                         
   5  20   0        199.87        224.18        39.56 o                         
   6  20   0        136.62        160.62        65.64 o                         
   7  20   0        481.69        499.13        43.86 o                         
   8  20   0       1168.21       1063.65        58.83 o                         
   9  20   0         99.14        109.47        38.58 o                         
  10  20   0        415.64        449.97        50.80 o                         
  11  20   0          3.42          7.87        33.95 o                         
   1  21   0         99.48        -17.83        54.41 o                         
   2  21   0        163.01        239.29        54.66 o                         
   3  21   0       1896.90       1797.97       108.16 o                         
   4  21   0        662.46        737.37        74.30 o                         
   5  21   0       1741.29       1739.82       101.77 o                         
   6  21   0          9.08        -10.15        29.25 o                         
   7  21   0        520.84        562.12        47.30 o                         
   8  21   0         19.86         15.93        29.38 o                         
   9  21   0          4.29         -2.87        29.81 o                         
  10  21   0         14.69         16.95        36.70 o                         
   0  22   0       3252.09       3415.33       213.82 o                         
   1  22   0        329.78        379.38        66.10 o                         
   2  22   0        180.93         92.33        50.92 o                         
   3  22   0          3.25          8.13        46.33 o                         
   4  22   0        136.59        145.09        84.00 o                         
   5  22   0          2.66        -41.64        41.64 o                         
   6  22   0        502.47        495.49        71.46 o                         
   7  22   0          4.63        -28.32        28.32 o                         
   8  22   0       1367.90       1504.79        71.89 o                         
   9  22   0         88.25         67.89        35.45 o                         
   1  23   0        233.59        101.36        56.50 o                         
   2  23   0        409.09        396.73        97.36 o                         
   3  23   0        521.12        511.17        83.04 o                         
   4  23   0         12.40        -36.81        45.09 o                         
   5  23   0        994.98       1057.26        94.30 o                         
   6  23   0         40.78         75.54        54.98 o                         
   7  23   0        300.44        264.08        63.29 o                         
   8  23   0          0.09         16.90        74.45 o                         
   0  24   0        650.80        540.73        77.98 o                         
   1  24   0        131.88        151.82        48.18 o                         
   2  24   0       1619.76       1660.15        77.51 o                         
   3  24   0        132.70         36.55        54.98 o                         
   4  24   0          0.32         -2.44        49.64 o                         
   5  24   0        135.09        100.77        60.53 o                         
   6  24   0        244.94        346.78        69.68 o                         
   7  24   0          4.79        -24.58        53.45 o                         
   1  25   0        135.82        206.20        56.69 o                         
   2  25   0         24.85         54.97        66.05 o                         
   3  25   0        884.38       1165.02        83.41 o                         
   4  25   0          4.57        -22.49        48.93 o                         
   5  25   0        647.51        592.63        82.53 o                         
   6  25   0         71.45         78.74        60.03 o                         
   0  26   0        439.62        283.82        72.75 o                         
   1  26   0        130.23         69.26        48.75 o                         
   2  26   0        565.36        502.07        82.36 o                         
   3  26   0          1.34          4.74        54.56 o                         
   4  26   0         26.61         51.00        48.31 o                         
   1  27   0        192.05        154.87        66.10 o                         
 -17   0   1        108.51         53.45        78.27 o                         
 -15   0   1          0.23        -17.56        40.43 o                         
 -13   0   1         74.99        104.74        40.43 o                         
 -11   0   1       3394.88       3411.92        85.12 o                         
  -9   0   1      12581.47      12059.09       228.52 o                         
  -7   0   1        445.07        537.15        30.03 o                         
  -5   0   1        507.57        627.85        29.19 o                         
  -3   0   1      40903.17      42599.96       481.27 o                         
  -1   0   1      65661.42      67399.53      1623.56 o                         
   1   0   1     126758.76     112145.70      1712.10 o                         
   3   0   1     191878.42     185534.80      2656.61 o                         
   5   0   1        221.18        270.18        16.18 o                         
   7   0   1      18697.81      18644.03       576.42 o                         
   9   0   1      10224.61       9535.53       190.66 o                         
  11   0   1       3864.88       3727.12       115.73 o                         
  13   0   1        264.79        366.07        44.86 o                         
  15   0   1        199.89        140.35        42.50 o                         
 -17   1   1          7.86         48.44        81.14 o                         
 -16   1   1        183.79        224.53        46.99 o                         
 -15   1   1         45.70          4.28        28.96 o                         
 -14   1   1       1539.53       1702.89        67.94 o                         
 -13   1   1          6.51         27.18        22.69 o                         
 -12   1   1        118.72         90.94        18.25 o                         
 -11   1   1        615.59        746.34        32.27 o                         
 -10   1   1         75.33         14.54        16.14 o                         
  -9   1   1        139.57        166.88        19.78 o                         
  -8   1   1       1654.70       1611.51        70.72 o                         
  -7   1   1       5493.29       5658.00        83.64 o                         
  -6   1   1      29513.04      30338.92       352.22 o                         
  -5   1   1        276.16        480.88        15.32 o                         
  -4   1   1      92031.36      98173.59       949.54 o                         
  -3   1   1        381.59        354.73         7.42 o                         
  -2   1   1       1231.05        827.59        11.71 o                         
  -1   1   1        507.39        199.88         5.47 o                         
   0   1   1      11030.27      10900.47       223.47 o                         
   1   1   1       1008.92        655.79         8.54 o                         
   2   1   1       4793.35       5428.87        54.48 o                         
   3   1   1      42698.78      44499.02       465.32 o                         
   4   1   1      41922.11      42881.16       448.44 o                         
   5   1   1       1989.49       1965.53        51.98 o                         
   6   1   1         36.06         17.79         8.94 o                         
   7   1   1        649.33        925.18        60.30 o                         
   8   1   1        266.06        220.73        17.21 o                         
   9   1   1        224.19        202.82        22.84 o                         
  10   1   1        912.86        793.15        30.17 o                         
  11   1   1         37.97        112.74        19.86 o                         
  12   1   1       2221.32       2325.02        55.61 o                         
  13   1   1          5.39        -15.14        18.14 o                         
  14   1   1       1868.58       1971.47        63.08 o                         
  15   1   1         19.72         -2.66        25.08 o                         
  16   1   1          2.00        -31.44        31.44 o                         
 -16   2   1         57.03         44.38        38.17 o                         
 -15   2   1         26.58         12.41        29.52 o                         
 -14   2   1        105.82        172.78        33.85 o                         
 -13   2   1        312.48        298.26        36.92 o                         
 -12   2   1        567.54        558.92        32.31 o                         
 -11   2   1      10854.05      10693.60       142.94 o                         
 -10   2   1       1221.05       1215.47        37.23 o                         
  -9   2   1       1073.48       1154.99        33.12 o                         
  -8   2   1        925.91        889.43        27.03 o                         
  -7   2   1       5239.03       4667.53        98.19 o                         
  -6   2   1         38.83         13.46        12.00 o                         
  -5   2   1       9476.87       9432.32        96.28 o                         
  -4   2   1      38800.64      40098.19       352.26 o                         
  -3   2   1      48793.00      55934.21       463.65 o                         
  -2   2   1       2144.34       2879.78        32.59 o                         
  -1   2   1      17911.78      18943.70       189.36 o                         
   0   2   1       9651.45      10121.72       194.55 o                         
   1   2   1      14231.59      17137.54       197.13 o                         
   2   2   1       2210.36       3824.89        39.56 o                         
   3   2   1      30155.64      26417.08       279.30 o                         
   4   2   1       4111.61       5360.74        57.83 o                         
   5   2   1      27709.39      28126.87       301.04 o                         
   6   2   1      15519.20      16254.24       183.11 o                         
   7   2   1       6076.05       6102.43        96.59 o                         
   8   2   1       2465.17       2409.39        45.63 o                         
   9   2   1       8311.11       7998.06       107.80 o                         
  10   2   1        984.19        977.20        39.18 o                         
  11   2   1          2.93        -15.03        18.75 o                         
  12   2   1        210.22        280.98        24.59 o                         
  13   2   1         12.97         -6.76        19.72 o                         
  14   2   1         33.13         39.73        25.34 o                         
  15   2   1        351.96        331.36        42.08 o                         
  16   2   1        113.01        125.84        46.39 o                         
 -16   3   1        652.66        843.37        84.30 o                         
 -15   3   1        180.71        199.03        42.96 o                         
 -14   3   1       1046.61       1238.04       103.61 o                         
 -13   3   1         15.35         41.50        21.36 o                         
 -12   3   1        352.87        309.28        26.78 o                         
 -11   3   1       1372.99       1337.48        41.80 o                         
 -10   3   1        118.48        117.69        26.06 o                         
  -9   3   1       1332.87       1212.24        34.57 o                         
  -8   3   1       7468.30       7505.71        99.58 o                         
  -7   3   1        303.78        287.13        15.24 o                         
  -6   3   1      52911.49      53691.49       497.90 o                         
  -5   3   1        455.98        318.72        13.17 o                         
  -4   3   1       8550.02       9402.67        98.67 o                         
  -3   3   1      33900.96      37432.72       345.50 o                         
  -2   3   1      15898.49      15696.83       141.96 o                         
  -1   3   1          3.35          7.16         2.55 o                         
   0   3   1        225.71        154.42         5.26 o                         
   1   3   1        656.44        810.06        16.66 o                         
   2   3   1      14907.89      12767.37       150.88 o                         
   3   3   1       6976.11       8162.29        91.86 o                         
   4   3   1      24714.62      22784.96       215.17 o                         
   5   3   1       2373.39       2399.34        43.02 o                         
   6   3   1       2875.57       2594.35        43.81 o                         
   7   3   1         12.51         15.27         9.49 o                         
   8   3   1         45.92         14.53        10.39 o                         
   9   3   1         10.57         15.66        12.91 o                         
  10   3   1       4808.35       5176.27        84.00 o                         
  11   3   1        140.67        146.50        21.52 o                         
  12   3   1       3849.77       3893.20        74.33 o                         
  13   3   1         55.29         32.20        19.24 o                         
  14   3   1         60.02         24.26        24.03 o                         
  15   3   1         10.39         27.91        31.54 o                         
  16   3   1          9.41        -30.55        66.82 o                         
 -16   4   1         14.62         21.00        70.64 o                         
 -15   4   1        144.53        279.22        46.60 o                         
 -14   4   1         29.51         14.71        32.49 o                         
 -13   4   1        210.87        248.24        27.52 o                         
 -12   4   1        447.86        455.17        31.04 o                         
 -11   4   1       9180.74       9514.38       150.40 o                         
 -10   4   1          9.72         -9.36        15.36 o                         
  -9   4   1       1867.79       1743.60        41.15 o                         
  -8   4   1        793.81        691.28        22.37 o                         
  -7   4   1        403.24        428.80        20.28 o                         
  -6   4   1        124.81         26.50        10.57 o                         
  -5   4   1       2791.11       3218.80        63.44 o                         
  -4   4   1       4227.40       3825.75        46.23 o                         
  -3   4   1     123860.39     126365.97      1705.82 o                         
  -2   4   1      44574.64      55296.66       731.57 o                         
  -1   4   1        922.30        991.71        13.06 o                         
   0   4   1      67711.19      74724.48       840.44 o                         
   1   4   1         68.51        108.93         7.13 o                         
   2   4   1      48756.64      45835.12       519.39 o                         
   3   4   1       5649.78       5363.15        69.21 o                         
   4   4   1       1972.41       2274.64        30.21 o                         
   5   4   1       8667.14       8360.21        92.07 o                         
   6   4   1       2111.30       1939.95        33.35 o                         
   7   4   1      11753.70      12089.96       133.37 o                         
   8   4   1          1.99         -9.90         9.90 o                         
   9   4   1       5556.95       5224.13        68.32 o                         
  10   4   1         75.37         56.60        18.44 o                         
  11   4   1         36.71         25.80        18.35 o                         
  12   4   1        520.63        549.63        30.77 o                         
  13   4   1          2.60          0.32        19.00 o                         
  14   4   1          4.56         -6.45        25.75 o                         
  15   4   1        850.19        912.13        70.10 o                         
  16   4   1         34.82         84.00        78.27 o                         
 -16   5   1        702.76        836.17       122.18 o                         
 -15   5   1          0.16        -41.02        41.02 o                         
 -14   5   1        676.88        723.28        59.10 o                         
 -13   5   1         31.42        -22.59        22.59 o                         
 -12   5   1         52.17         38.31        20.03 o                         
 -11   5   1          0.08        -14.56        18.85 o                         
 -10   5   1          4.79          6.20        16.20 o                         
  -9   5   1       1661.00       1498.37        32.47 o                         
  -8   5   1       4353.28       4320.59        69.36 o                         
  -7   5   1         67.48         93.77        10.06 o                         
  -6   5   1       3121.04       2542.41        41.24 o                         
  -5   5   1       3471.21       3771.64        47.99 o                         
  -4   5   1      53767.25      53943.09       527.38 o                         
  -3   5   1        371.93        212.13         9.25 o                         
  -2   5   1       4324.00       4571.75        88.36 o                         
  -1   5   1      24707.75      25149.90       249.85 o                         
   0   5   1         71.88        276.80        15.51 o                         
   1   5   1      20594.37      22498.72       356.01 o                         
   2   5   1     116518.63     121023.65      1657.56 o                         
   3   5   1        644.53        551.00        26.23 o                         
   4   5   1      14610.45      17121.44       207.36 o                         
   5   5   1       1462.85       1344.27        30.10 o                         
   6   5   1          9.63         23.14         6.98 o                         
   7   5   1       1798.76       1764.61        30.41 o                         
   8   5   1        560.93        532.13        18.38 o                         
   9   5   1        371.42        369.40        20.01 o                         
  10   5   1       3155.00       2711.46        51.14 o                         
  11   5   1        193.15        241.37        26.09 o                         
  12   5   1       2062.98       2111.71        75.28 o                         
  13   5   1         98.89         39.52        24.81 o                         
  14   5   1        522.42        439.26        41.10 o                         
  15   5   1         15.21         63.15        55.31 o                         
  16   5   1         82.84        -40.09        66.82 o                         
 -16   6   1         22.43         42.00        72.54 o                         
 -15   6   1          0.59        -39.08        39.08 o                         
 -14   6   1         29.68         19.15        35.16 o                         
 -13   6   1        295.48        339.30        39.55 o                         
 -12   6   1        169.15        123.80        27.41 o                         
 -11   6   1       1347.75       1224.58        42.71 o                         
 -10   6   1       3120.54       3377.41        67.91 o                         
  -9   6   1       3449.17       3539.98        59.85 o                         
  -8   6   1        328.43        302.60        17.06 o                         
  -7   6   1       8221.39       8401.44       105.53 o                         
  -6   6   1       1249.58       1183.01        24.11 o                         
  -5   6   1        467.53        619.22        30.28 o                         
  -4   6   1       1191.63       1221.30        20.04 o                         
  -3   6   1       3292.88       3436.88        57.03 o                         
  -2   6   1       7127.38       7817.11        98.61 o                         
  -1   6   1     110619.32     111931.55      1377.68 o                         
   0   6   1        343.69        357.97        15.69 o                         
   1   6   1       7911.08       7835.76        90.09 o                         
   2   6   1      16377.63      14703.90       225.10 o                         
   3   6   1      21236.84      20308.25       238.91 o                         
   4   6   1          0.70         16.76         5.86 o                         
   5   6   1        299.09        339.90        13.18 o                         
   6   6   1         48.53         51.48         7.53 o                         
   7   6   1      19856.32      19787.76       208.88 o                         
   8   6   1        192.09        236.60        17.17 o                         
   9   6   1       1385.08       1327.49        62.69 o                         
  10   6   1       2479.86       2574.96        49.60 o                         
  11   6   1       2608.73       2643.56        57.63 o                         
  12   6   1         39.43         37.97        22.06 o                         
  13   6   1        276.84        259.49        37.92 o                         
  14   6   1          0.18         -4.43        27.86 o                         
  15   6   1        632.22        777.02        68.88 o                         
  16   6   1         29.22         74.45        80.18 o                         
 -16   7   1        371.04        406.63       101.18 o                         
 -15   7   1         17.00         60.16        49.73 o                         
 -14   7   1       2039.40       2127.80       129.78 o                         
 -13   7   1         15.02        -28.56        28.56 o                         
 -12   7   1        971.10        901.70        52.33 o                         
 -11   7   1         40.49         38.43        21.83 o                         
 -10   7   1       1617.80       1642.47        46.75 o                         
  -9   7   1        291.00        378.62        33.33 o                         
  -8   7   1       4382.46       4491.56        69.63 o                         
  -7   7   1       3565.21       3745.23        77.54 o                         
  -6   7   1        112.08        212.23        10.77 o                         
  -5   7   1         10.01          2.41         8.54 o                         
  -4   7   1      23953.15      24786.31       320.23 o                         
  -3   7   1         15.92         -2.04         8.52 o                         
  -2   7   1      13559.56      12860.24       156.04 o                         
  -1   7   1       1567.44       1782.96        38.99 o                         
   0   7   1       5767.02       5838.25        60.77 o                         
   1   7   1       1228.25        994.26        19.73 o                         
   2   7   1      66630.36      69759.04       785.99 o                         
   3   7   1       4034.38       4371.18        67.72 o                         
   4   7   1      25689.36      26010.18       319.47 o                         
   5   7   1       1019.64        977.40        20.86 o                         
   6   7   1         48.34        114.34        17.16 o                         
   7   7   1       1329.17       1322.55        35.77 o                         
   8   7   1       2193.20       1838.66        40.21 o                         
   9   7   1        339.73        335.16        37.88 o                         
  10   7   1        343.17        353.08        21.20 o                         
  11   7   1        140.77        179.37        28.85 o                         
  12   7   1       1948.77       1866.40        71.99 o                         
  13   7   1        112.99        175.26        35.89 o                         
  14   7   1       1444.53       1506.81        65.37 o                         
  15   7   1          1.26        -18.63        35.00 o                         
  16   7   1         57.90        -24.82        74.45 o                         
 -16   8   1         79.91         19.09        74.45 o                         
 -15   8   1          9.89         60.17        50.61 o                         
 -14   8   1          0.70        -11.28        35.86 o                         
 -13   8   1         21.00         22.13        32.05 o                         
 -12   8   1         10.49        -11.36        27.79 o                         
 -11   8   1       4188.02       4045.83       105.45 o                         
 -10   8   1         37.88         -1.46        27.06 o                         
  -9   8   1       5150.91       4932.26       133.03 o                         
  -8   8   1        341.74        500.07        21.91 o                         
  -7   8   1       2587.33       2747.52        42.16 o                         
  -6   8   1       2019.16       2032.51        37.11 o                         
  -5   8   1         14.59          2.90         6.00 o                         
  -4   8   1       1471.03       1374.22        43.88 o                         
  -3   8   1       9726.58      11323.58       141.73 o                         
  -2   8   1       1624.53       1942.59        35.52 o                         
  -1   8   1      22439.99      20765.38       195.84 o                         
   0   8   1       1745.09       2745.93        33.45 o                         
   1   8   1      10877.02      12267.13       149.16 o                         
   2   8   1       2116.73       1803.22        32.99 o                         
   3   8   1        554.34        743.04        25.39 o                         
   4   8   1       4801.98       5596.46        79.37 o                         
   5   8   1       6024.10       5685.44        68.20 o                         
   6   8   1        546.10        429.22        16.05 o                         
   7   8   1       3473.24       3598.97        52.80 o                         
   8   8   1        624.04        757.87        26.95 o                         
   9   8   1      10202.13       9721.80       127.47 o                         
  10   8   1          7.87         41.07        25.69 o                         
  11   8   1        357.33        341.80        37.62 o                         
  12   8   1         39.48         49.79        30.48 o                         
  13   8   1         51.79         49.12        34.36 o                         
  14   8   1        292.69        184.53        47.12 o                         
  15   8   1        158.73        244.31        57.87 o                         
 -16   9   1        116.56        137.45        87.82 o                         
 -15   9   1          4.55          9.16        50.29 o                         
 -14   9   1        456.13        561.86        71.51 o                         
 -13   9   1          5.20        -29.88        29.88 o                         
 -12   9   1        310.43        206.82        36.48 o                         
 -11   9   1        132.64        113.85        35.82 o                         
 -10   9   1       1164.26       1266.00        60.90 o                         
  -9   9   1        310.31        211.32        32.19 o                         
  -8   9   1       7962.55       7796.59       166.73 o                         
  -7   9   1        273.47        294.27        18.66 o                         
  -6   9   1      12551.14      12913.09       150.34 o                         
  -5   9   1         59.99         31.79        13.49 o                         
  -4   9   1       3894.37       4609.47        78.48 o                         
  -3   9   1        415.78        491.13        18.20 o                         
  -2   9   1       2755.50       2620.94        42.52 o                         
  -1   9   1       6620.42       7827.23        84.86 o                         
   0   9   1      37287.97      36215.51       337.35 o                         
   1   9   1       5719.80       6197.52        75.47 o                         
   2   9   1      12865.43      14136.92       172.66 o                         
   3   9   1       1441.25       1641.55        34.33 o                         
   4   9   1       5859.92       6538.82        97.90 o                         
   5   9   1         60.66         35.62         8.19 o                         
   6   9   1       2856.81       2929.90        46.83 o                         
   7   9   1          2.15         -0.69        11.15 o                         
   8   9   1        703.50        686.20        33.85 o                         
   9   9   1        374.70        391.80        29.47 o                         
  10   9   1       5155.94       4797.82       164.78 o                         
  11   9   1          2.08        -25.09        25.09 o                         
  12   9   1       3116.07       3169.38       135.94 o                         
  13   9   1        320.83        355.55        44.26 o                         
  14   9   1        586.01        658.56        55.05 o                         
  15   9   1         60.85         58.79        40.59 o                         
 -15  10   1          8.27         15.68        50.61 o                         
 -14  10   1          1.07        -12.35        34.45 o                         
 -13  10   1        595.26        630.76        51.61 o                         
 -12  10   1        340.63        298.68        40.54 o                         
 -11  10   1       3121.38       3087.14        92.42 o                         
 -10  10   1       1028.06       1062.70        54.99 o                         
  -9  10   1       6049.70       6291.61       151.55 o                         
  -8  10   1        491.45        428.73        36.38 o                         
  -7  10   1        862.63        799.15        37.19 o                         
  -6  10   1       1203.26       1097.18        36.66 o                         
  -5  10   1       1793.45       1958.07        47.75 o                         
  -4  10   1         10.50        -15.40        15.40 o                         
  -3  10   1        570.75        556.41        24.05 o                         
  -2  10   1       2802.65       2309.12        40.23 o                         
  -1  10   1      26963.31      28471.91       283.99 o                         
   0  10   1        580.89        755.12        21.72 o                         
   1  10   1       6080.26       5987.24        74.47 o                         
   2  10   1        417.65        344.21        21.77 o                         
   3  10   1       1718.15       2073.41        97.76 o                         
   4  10   1        549.63        729.95        22.48 o                         
   5  10   1        453.53        426.10        27.64 o                         
   6  10   1        768.46        635.06        30.44 o                         
   7  10   1      17370.45      17706.96       226.08 o                         
   8  10   1        168.21        119.91        30.32 o                         
   9  10   1        531.99        428.90        39.45 o                         
  10  10   1          7.43         42.01        26.78 o                         
  11  10   1        190.54        143.95        33.99 o                         
  12  10   1          4.14         20.52        30.04 o                         
  13  10   1        476.12        514.81        49.46 o                         
  14  10   1        273.73        220.41        53.94 o                         
  15  10   1        532.39        632.79        63.65 o                         
 -15  11   1         58.61         51.45        55.30 o                         
 -14  11   1        511.66        430.36        68.85 o                         
 -13  11   1          2.37        -22.80        34.25 o                         
 -12  11   1       1324.11       1410.12        79.71 o                         
 -11  11   1         61.83         83.03        31.41 o                         
 -10  11   1        231.11        174.32        31.64 o                         
  -9  11   1        501.83        459.80        50.43 o                         
  -8  11   1       8169.93       8196.92       136.08 o                         
  -7  11   1          0.61        -16.96        16.96 o                         
  -6  11   1       6795.20       6691.73       112.19 o                         
  -5  11   1       3460.53       3254.49       134.16 o                         
  -4  11   1      13173.56      13376.18       170.52 o                         
  -3  11   1       4634.42       4162.78        95.62 o                         
  -2  11   1        300.16        304.18        17.60 o                         
  -1  11   1       1348.10       1374.16        47.79 o                         
   0  11   1        785.08        671.11        18.39 o                         
   1  11   1         86.59        240.81        11.92 o                         
   2  11   1      38071.49      38148.53       441.46 o                         
   3  11   1       1081.38       1105.09        38.92 o                         
   4  11   1       1780.45       1633.23        36.12 o                         
   5  11   1       1325.55       1422.74        47.20 o                         
   6  11   1       2015.44       1867.48        50.94 o                         
   7  11   1         64.84        114.21        17.68 o                         
   8  11   1          1.13        -12.92        20.92 o                         
   9  11   1        509.89        485.81        41.61 o                         
  10  11   1       1987.82       1997.17        72.77 o                         
  11  11   1          3.29         19.45        28.57 o                         
  12  11   1       1100.48       1075.49        62.64 o                         
  13  11   1         69.30         25.80        50.98 o                         
  14  11   1        287.67        203.91        63.53 o                         
  15  11   1         21.75          2.31        36.74 o                         
 -15  12   1         10.45        -70.16       111.68 o                         
 -14  12   1          3.30        -15.55        45.82 o                         
 -13  12   1        353.39        382.52        76.33 o                         
 -12  12   1         51.63         55.10        33.33 o                         
 -11  12   1        392.68        414.79        43.01 o                         
 -10  12   1        624.67        584.36        35.30 o                         
  -9  12   1        667.39        781.98       103.33 o                         
  -8  12   1         67.22         68.87        25.80 o                         
  -7  12   1       1087.88        849.17        49.98 o                         
  -6  12   1        727.09        652.46        32.16 o                         
  -5  12   1        511.88        530.41        34.78 o                         
  -4  12   1        453.64        506.92        22.23 o                         
  -3  12   1      19377.63      18547.70       228.70 o                         
  -2  12   1       6311.63       6303.45        97.98 o                         
  -1  12   1      18524.65      19323.17       213.68 o                         
   0  12   1       2937.87       2908.68        50.93 o                         
   1  12   1       5622.90       6003.70        79.74 o                         
   2  12   1       1377.23       1481.38        33.74 o                         
   3  12   1        995.12       1006.42        34.89 o                         
   4  12   1       1460.55       1295.17        33.65 o                         
   5  12   1       2760.09       2559.45        59.79 o                         
   6  12   1        416.38        319.88        27.79 o                         
   7  12   1       6093.93       6109.14        99.87 o                         
   8  12   1       1270.02       1346.85        56.21 o                         
   9  12   1        691.02        707.05        34.65 o                         
  10  12   1        143.86        114.91        40.89 o                         
  11  12   1        574.08        578.95        49.51 o                         
  12  12   1         15.47         48.54        33.33 o                         
  13  12   1        178.78        128.78        40.26 o                         
  14  12   1         57.77         29.27        42.14 o                         
 -14  13   1        904.70        921.40        90.93 o                         
 -13  13   1        180.95        124.48        44.90 o                         
 -12  13   1         40.28         23.16        34.72 o                         
 -11  13   1          5.05          5.45        27.88 o                         
 -10  13   1         97.56         56.77        22.57 o                         
  -9  13   1       1328.87       1267.99        59.99 o                         
  -8  13   1       4992.96       4931.52       115.86 o                         
  -7  13   1        170.42        202.72        25.31 o                         
  -6  13   1       9588.37       9084.33       145.87 o                         
  -5  13   1        218.45        101.65        20.59 o                         
  -4  13   1       4137.81       3676.54        74.75 o                         
  -3  13   1        823.35        831.03        29.06 o                         
  -2  13   1       6230.26       6282.33        98.79 o                         
  -1  13   1        593.42        664.50        21.18 o                         
   0  13   1       3269.32       2950.52        45.72 o                         
   1  13   1       1714.77       1637.83        38.99 o                         
   2  13   1       6354.96       6259.61        90.05 o                         
   3  13   1        348.41        341.41        23.97 o                         
   4  13   1       4478.60       4156.03        69.73 o                         
   5  13   1       2355.82       2407.33        59.64 o                         
   6  13   1       1787.44       1810.93        52.90 o                         
   7  13   1          8.66         10.82        16.01 o                         
   8  13   1         97.40         76.45        21.88 o                         
   9  13   1        286.47        325.79        31.18 o                         
  10  13   1        979.05        942.43        56.11 o                         
  11  13   1          3.68         11.12        30.25 o                         
  12  13   1        620.10        602.85        51.86 o                         
  13  13   1          4.79        -38.20        38.20 o                         
  14  13   1        285.02        358.46        58.96 o                         
 -14  14   1         11.01         -5.33        50.82 o                         
 -13  14   1        101.95        170.16        60.34 o                         
 -12  14   1         85.85         43.76        39.25 o                         
 -11  14   1       1873.38       2039.51       114.35 o                         
 -10  14   1          7.99         -7.23        22.33 o                         
  -9  14   1       5567.80       5651.76       132.36 o                         
  -8  14   1       4624.50       4737.63       151.28 o                         
  -7  14   1        226.69        185.22        29.50 o                         
  -6  14   1        349.74        368.18        27.68 o                         
  -5  14   1       4268.75       4164.99        83.28 o                         
  -4  14   1         24.32         13.48        13.49 o                         
  -3  14   1       1014.81       1045.58        43.59 o                         
  -2  14   1         92.04         12.40        11.34 o                         
  -1  14   1       9593.56       9514.30       172.60 o                         
   0  14   1        461.00        619.12        22.91 o                         
   1  14   1       2521.00       2502.19        44.28 o                         
   2  14   1        217.61        251.26        16.47 o                         
   3  14   1       2688.09       2710.72        67.02 o                         
   4  14   1         33.23         54.77        14.07 o                         
   5  14   1       1188.11       1159.59        42.59 o                         
   6  14   1        276.47        276.59        25.99 o                         
   7  14   1       1006.61        989.90        37.69 o                         
   8  14   1        519.36        489.91        33.71 o                         
   9  14   1       3194.64       3352.77       104.85 o                         
  10  14   1         59.18         50.74        20.43 o                         
  11  14   1         76.80         94.44        35.13 o                         
  12  14   1         93.95        163.17        49.87 o                         
  13  14   1         63.81         72.82        54.06 o                         
  14  14   1         15.79         -6.15        53.67 o                         
 -14  15   1        240.91        369.72        74.18 o                         
 -13  15   1         65.56        126.15        60.88 o                         
 -12  15   1        211.09        213.59        48.21 o                         
 -11  15   1        117.71        102.22        26.77 o                         
 -10  15   1        213.21        147.19        30.06 o                         
  -9  15   1        128.82         69.92        31.59 o                         
  -8  15   1        892.12       1053.38        54.67 o                         
  -7  15   1        387.34        196.32        32.11 o                         
  -6  15   1       6390.10       6130.61       112.22 o                         
  -5  15   1         37.20          8.24        26.98 o                         
  -4  15   1       8210.43       8213.23       150.40 o                         
  -3  15   1          2.85        -15.35        15.35 o                         
  -2  15   1         24.66         23.84        16.18 o                         
  -1  15   1         20.29         25.44        13.11 o                         
   0  15   1        429.70        491.27        20.76 o                         
   1  15   1        202.15        373.06        24.36 o                         
   2  15   1       3066.73       3208.16        74.93 o                         
   3  15   1       3625.45       3487.31        91.39 o                         
   4  15   1      10687.56      10170.01       187.05 o                         
   5  15   1          8.40        -18.02        18.02 o                         
   6  15   1       3187.72       2916.51        70.91 o                         
   7  15   1        709.40        709.96        33.68 o                         
   8  15   1         56.22         58.60        23.41 o                         
   9  15   1         25.98          7.18        22.70 o                         
  10  15   1       1182.09       1296.22        79.79 o                         
  11  15   1        118.05        143.47        37.37 o                         
  12  15   1        893.30        862.92        60.98 o                         
  13  15   1          3.66         36.51        45.95 o                         
 -13  16   1        246.95        299.05        70.40 o                         
 -12  16   1         62.06        107.95        55.93 o                         
 -11  16   1        373.38        319.01        52.41 o                         
 -10  16   1          0.43        -10.82        26.45 o                         
  -9  16   1       2510.39       2925.67       176.62 o                         
  -8  16   1         37.96        129.32        35.97 o                         
  -7  16   1        877.65        707.88        77.30 o                         
  -6  16   1         24.89          6.86        21.55 o                         
  -5  16   1       1550.85       1461.35        56.29 o                         
  -4  16   1        665.01        600.05        37.89 o                         
  -3  16   1       3255.98       3148.76        68.54 o                         
  -2  16   1         26.62         -6.68        15.93 o                         
  -1  16   1       9542.69      10262.61       173.91 o                         
   0  16   1         76.45         85.28        36.65 o                         
   1  16   1       5607.30       5405.16       122.79 o                         
   2  16   1         18.33         41.72        17.11 o                         
   3  16   1       1364.15       1289.80        44.92 o                         
   4  16   1         78.92        132.11        26.96 o                         
   5  16   1         79.14          3.53        19.58 o                         
   6  16   1        733.07        726.27        61.04 o                         
   7  16   1       2662.24       2913.04       111.85 o                         
   8  16   1          0.65        -20.98        20.98 o                         
   9  16   1        843.65        695.71        41.40 o                         
  10  16   1        100.43        109.97        25.94 o                         
  11  16   1        419.11        342.17        45.46 o                         
  12  16   1         32.18         80.78        45.94 o                         
  13  16   1         22.30         63.78        54.56 o                         
 -13  17   1         14.15          8.44        55.04 o                         
 -12  17   1        190.31        205.58        63.26 o                         
 -11  17   1        212.01        169.23        45.74 o                         
 -10  17   1          0.29         17.51        27.52 o                         
  -9  17   1         25.76         54.35        28.01 o                         
  -8  17   1        851.48        798.65        87.90 o                         
  -7  17   1         16.75          2.70        29.08 o                         
  -6  17   1       4385.54       4584.48       126.89 o                         
  -5  17   1          2.52        -20.86        20.86 o                         
  -4  17   1       6997.48       6939.99       137.62 o                         
  -3  17   1         17.88         45.21        23.06 o                         
  -2  17   1         27.51         13.08        17.66 o                         
  -1  17   1        173.80        300.63        47.91 o                         
   0  17   1          3.84        -17.06        17.06 o                         
   1  17   1       1236.24       1099.86        55.09 o                         
   2  17   1       3806.11       3772.40       126.75 o                         
   3  17   1        447.03        537.30        35.95 o                         
   4  17   1       2724.95       2407.05        63.79 o                         
   5  17   1        177.36        158.58        25.32 o                         
   6  17   1       1369.13       1559.87        49.33 o                         
   7  17   1         31.52         14.75        22.75 o                         
   8  17   1        297.45        387.50        34.54 o                         
   9  17   1         19.66         14.13        25.17 o                         
  10  17   1        599.10        631.27        44.67 o                         
  11  17   1         94.11         87.40        37.91 o                         
  12  17   1        620.89        618.99        85.33 o                         
 -12  18   1          0.01        -49.98        49.98 o                         
 -11  18   1        855.71       1057.74        56.76 o                         
 -10  18   1        479.21        578.98        45.53 o                         
  -9  18   1       1732.39       1607.95        68.40 o                         
  -8  18   1        101.69         64.96        36.28 o                         
  -7  18   1        827.81        742.15        55.83 o                         
  -6  18   1         35.53         26.98        35.04 o                         
  -5  18   1         78.48         65.28        26.41 o                         
  -4  18   1         39.57         22.73        23.86 o                         
  -3  18   1       3628.33       3425.02        88.09 o                         
  -2  18   1         18.74        -20.73        20.73 o                         
  -1  18   1       2696.34       2262.60        83.70 o                         
   0  18   1        315.50        321.57        53.31 o                         
   1  18   1       1316.75       1429.95       112.64 o                         
   2  18   1          2.83        -14.92        25.64 o                         
   3  18   1       1027.84       1047.74        85.97 o                         
   4  18   1        558.94        560.68        34.41 o                         
   5  18   1       2133.98       2273.59        65.12 o                         
   6  18   1        128.28         34.24        24.28 o                         
   7  18   1       2810.71       2591.62        74.21 o                         
   8  18   1         38.41         18.40        25.19 o                         
   9  18   1        877.11        891.63        51.34 o                         
  10  18   1          7.87        -24.25        24.25 o                         
  11  18   1          7.61         46.50        54.36 o                         
  12  18   1         25.55        -22.48        53.67 o                         
 -12  19   1        118.30        129.99        35.02 o                         
 -11  19   1          3.74         93.72        35.40 o                         
 -10  19   1         42.13         24.53        29.78 o                         
  -9  19   1        157.44        176.70        35.91 o                         
  -8  19   1        316.40        311.40        45.76 o                         
  -7  19   1          2.79         17.06        32.14 o                         
  -6  19   1       1808.15       1798.03        79.62 o                         
  -5  19   1        159.30        107.71        43.46 o                         
  -4  19   1        828.81        777.61        56.76 o                         
  -3  19   1         27.35        -10.84        26.05 o                         
  -2  19   1       1045.67       1217.74        82.81 o                         
  -1  19   1        518.33        501.85        46.83 o                         
   0  19   1       1670.03       1382.52        89.70 o                         
   1  19   1        627.27        838.06        77.32 o                         
   2  19   1       5258.08       5306.48       180.75 o                         
   3  19   1         10.51        -25.25        26.84 o                         
   4  19   1       1485.34       1369.67        57.30 o                         
   5  19   1         41.86         15.06        20.60 o                         
   6  19   1        165.63        106.33        27.17 o                         
   7  19   1        299.61        321.26        35.31 o                         
   8  19   1          0.14        -16.85        23.33 o                         
   9  19   1        183.85        239.66        33.38 o                         
  10  19   1        107.30        155.62        35.27 o                         
  11  19   1          0.20         31.35        29.08 o                         
 -11  20   1        332.33        310.77        49.14 o                         
 -10  20   1         42.14         57.33        30.97 o                         
  -9  20   1        505.34        536.04        47.66 o                         
  -8  20   1        272.20        296.16        39.87 o                         
  -7  20   1        414.09        422.81        55.56 o                         
  -6  20   1          7.31        -20.19        30.48 o                         
  -5  20   1        179.75        236.74        40.50 o                         
  -4  20   1         12.30          4.66        28.03 o                         
  -3  20   1       3053.99       2822.75       127.30 o                         
  -2  20   1        453.59        483.73        62.05 o                         
  -1  20   1       3895.06       4110.89       123.87 o                         
   0  20   1        194.48        297.12        43.01 o                         
   1  20   1       1004.64        912.57        76.26 o                         
   2  20   1          5.85        -84.00        84.00 o                         
   3  20   1          0.29        -29.48        64.91 o                         
   4  20   1         33.02         41.35        27.52 o                         
   5  20   1       2025.98       1969.25        72.80 o                         
   6  20   1        674.15        794.27        52.63 o                         
   7  20   1        598.32        510.81        44.83 o                         
   8  20   1        310.64        351.88        48.12 o                         
   9  20   1        994.89       1121.62        61.41 o                         
  10  20   1         56.76         76.18        36.09 o                         
  11  20   1        171.71        215.59        50.59 o                         
 -10  21   1         96.53         55.70        48.68 o                         
  -9  21   1          3.38        -11.55        30.92 o                         
  -8  21   1        291.21        356.55        43.81 o                         
  -7  21   1        114.01         98.31        40.77 o                         
  -6  21   1       1623.60       1683.77        82.20 o                         
  -5  21   1        404.54        338.32        57.55 o                         
  -4  21   1        676.25        707.91        72.46 o                         
  -3  21   1          3.81         13.01        43.11 o                         
  -2  21   1          1.48         -8.30        36.18 o                         
  -1  21   1         25.21         74.56        47.19 o                         
   0  21   1          7.36        -15.95        31.44 o                         
   1  21   1         56.79        -18.40        41.16 o                         
   2  21   1       2210.62       2195.89       117.23 o                         
   3  21   1         83.59         82.83        42.02 o                         
   4  21   1       2829.18       2977.56       111.38 o                         
   5  21   1         42.97         51.38        40.54 o                         
   6  21   1        623.86        591.92        49.87 o                         
   7  21   1         16.18          7.16        44.64 o                         
   8  21   1        233.22        282.25        39.42 o                         
   9  21   1        179.73        196.25        38.19 o                         
  10  21   1        284.02        321.85        48.55 o                         
 -10  22   1         16.93        -38.99        38.99 o                         
  -9  22   1        980.58        974.47        65.31 o                         
  -8  22   1         25.43         14.47        52.63 o                         
  -7  22   1         69.83         11.10        35.70 o                         
  -6  22   1        152.66        127.91        87.82 o                         
  -5  22   1         23.92        -63.00        74.45 o                         
  -4  22   1         21.74        106.91        82.09 o                         
  -3  22   1       1516.15       1527.12       104.04 o                         
  -2  22   1        871.56        923.80       166.09 o                         
  -1  22   1       1759.74       1892.50        96.07 o                         
   0  22   1          5.84        -11.42        37.64 o                         
   1  22   1        263.97        304.94        46.69 o                         
   2  22   1          0.55          0.99        43.86 o                         
   3  22   1         55.66        -29.73        33.99 o                         
   4  22   1         25.24         13.30        35.78 o                         
   5  22   1        651.50        642.17       125.04 o                         
   6  22   1         96.93         18.43        75.41 o                         
   7  22   1       1190.28       1187.54        89.28 o                         
   8  22   1         14.26         43.96        32.48 o                         
   9  22   1        754.47        903.55        68.79 o                         
  -9  23   1         13.85         10.89        68.73 o                         
  -8  23   1        390.04        357.60        69.53 o                         
  -7  23   1          0.20        -44.79        44.79 o                         
  -6  23   1        785.40        730.81       181.36 o                         
  -5  23   1          0.48         43.91        82.09 o                         
  -4  23   1       1418.86       1720.07       164.18 o                         
  -3  23   1        142.56        154.63        93.54 o                         
  -2  23   1         29.43          5.20        49.15 o                         
  -1  23   1         26.68         38.91        48.32 o                         
   0  23   1        456.21        470.03        58.28 o                         
   1  23   1        323.29        307.29        43.11 o                         
   2  23   1       2204.46       2285.55        89.40 o                         
   3  23   1        106.38        119.08        43.90 o                         
   4  23   1        347.65        331.48        66.85 o                         
   5  23   1         37.48        -45.53        46.23 o                         
   6  23   1        368.12        367.30        70.64 o                         
   7  23   1         71.95          3.82        48.38 o                         
   8  23   1         78.30         13.90        51.19 o                         
  -8  24   1         53.82         82.09        68.73 o                         
  -7  24   1        148.90        134.89        61.36 o                         
  -6  24   1         43.18        147.32        58.98 o                         
  -5  24   1          1.63          4.49        51.19 o                         
  -4  24   1        241.55        399.00       106.91 o                         
  -3  24   1        958.53        570.81       122.18 o                         
  -2  24   1        132.76        136.36        60.09 o                         
  -1  24   1       1404.38       1543.30        90.94 o                         
   0  24   1         14.41        -39.47        39.47 o                         
   1  24   1        568.15        593.20        64.34 o                         
   2  24   1        378.24        474.09        56.67 o                         
   3  24   1         12.16         40.95        42.51 o                         
   4  24   1          9.22        -23.88        39.59 o                         
   5  24   1        356.86        344.55        55.43 o                         
   6  24   1        128.80         95.71        45.96 o                         
   7  24   1        390.77        302.15       141.27 o                         
  -6  25   1        633.12        699.04        87.46 o                         
  -5  25   1         46.33        -26.26        93.54 o                         
  -4  25   1        175.32         83.76        59.35 o                         
  -3  25   1          4.25         84.00        93.54 o                         
  -2  25   1        346.42        357.00       108.82 o                         
  -1  25   1        255.72        230.23        63.40 o                         
   0  25   1         26.23         42.99        45.44 o                         
   1  25   1         96.64        -17.15        45.45 o                         
   2  25   1        960.02       1018.25        92.86 o                         
   3  25   1          1.12        -39.36        39.36 o                         
   4  25   1        782.85        968.01        78.79 o                         
   5  25   1          0.92         35.77        44.71 o                         
   6  25   1        135.86         45.82        52.59 o                         
  -5  26   1         64.82        -51.54        68.73 o                         
  -4  26   1          0.18        -11.81        56.32 o                         
  -3  26   1        568.92        522.28        82.31 o                         
  -2  26   1        164.34        182.31        81.14 o                         
  -1  26   1       1161.98       1235.22        87.72 o                         
   0  26   1         84.83         79.61        49.91 o                         
   1  26   1        184.43        137.49        52.89 o                         
   2  26   1          1.10         51.48       126.95 o                         
   3  26   1         94.19          6.90        55.91 o                         
   4  26   1          5.07         40.64        46.25 o                         
  -1  27   1         36.74         20.21        76.36 o                         
   0  27   1         40.26         31.84        47.97 o                         
   1  27   1         58.70         88.91        51.79 o                         
 -16   0   2         54.86          3.82        45.82 o                         
 -14   0   2        809.78        928.81        75.60 o                         
 -12   0   2       1650.77       1678.47        68.27 o                         
 -10   0   2       2947.94       3313.34        79.32 o                         
  -8   0   2       8309.17       7363.75       150.18 o                         
  -6   0   2      11528.09      10143.77       157.65 o                         
  -4   0   2       3536.46       3151.82        45.51 o                         
  -2   0   2      18650.23      19835.95       248.76 o                         
   0   0   2      39347.46      47551.55       933.46 o                         
   2   0   2      77332.14      79530.05       980.68 o                         
   4   0   2      22820.74      21437.85       306.83 o                         
   6   0   2       3089.18       3260.29        66.53 o                         
   8   0   2       1310.02       1501.99        46.26 o                         
  10   0   2         19.52         33.42        21.20 o                         
  12   0   2         58.00         73.91        30.74 o                         
  14   0   2       1602.31       1868.58        84.74 o                         
  16   0   2        502.17        631.72        76.91 o                         
 -17   1   2        300.38        476.96        95.45 o                         
 -16   1   2         36.98        101.80        50.70 o                         
 -15   1   2        586.77        764.21        51.45 o                         
 -14   1   2        157.05        119.77        32.29 o                         
 -13   1   2        140.75        107.81        28.06 o                         
 -12   1   2          6.64         -0.63        19.55 o                         
 -11   1   2       1365.67       1340.09        40.31 o                         
 -10   1   2        181.47        193.24        23.09 o                         
  -9   1   2       4086.55       4289.52        68.78 o                         
  -8   1   2          0.20        -10.34        10.34 o                         
  -7   1   2      11291.69      11238.93       124.78 o                         
  -6   1   2       1526.13       1726.14        30.19 o                         
  -5   1   2      27317.84      30105.34       283.71 o                         
  -4   1   2       3022.65       4754.44       125.82 o                         
  -3   1   2      28564.89      31624.39       311.45 o                         
  -2   1   2       3360.45       4018.71        41.70 o                         
  -1   1   2      25874.59      27368.40       345.12 o                         
   0   1   2        926.61        701.32        10.09 o                         
   1   1   2      16349.46      18130.20       153.50 o                         
   2   1   2       6218.03       6835.34        65.05 o                         
   3   1   2       6401.11       6732.76        98.04 o                         
   4   1   2       4657.00       4529.21        58.00 o                         
   5   1   2        275.78        240.00        19.58 o                         
   6   1   2       5132.53       5540.65        69.21 o                         
   7   1   2        114.56         47.46         9.64 o                         
   8   1   2        637.40        746.57        25.44 o                         
   9   1   2       4501.71       4671.41        73.35 o                         
  10   1   2         42.98         33.04        14.79 o                         
  11   1   2       1837.00       1702.56        42.65 o                         
  12   1   2         27.64          9.66        19.16 o                         
  13   1   2       1572.55       1725.14        56.49 o                         
  14   1   2        104.42        115.44        28.05 o                         
  15   1   2          3.49          6.41        24.47 o                         
  16   1   2         12.57         28.38        35.04 o                         
 -17   2   2          0.63        -13.36        69.68 o                         
 -16   2   2         62.72         15.32        37.43 o                         
 -15   2   2         30.35         36.00        30.01 o                         
 -14   2   2        877.07        981.70        56.49 o                         
 -13   2   2         22.98        -23.75        23.75 o                         
 -12   2   2       1661.07       1747.19        55.56 o                         
 -11   2   2        489.48        442.76        26.35 o                         
 -10   2   2       8935.57       8472.14       125.24 o                         
  -9   2   2         87.63         71.28        15.04 o                         
  -8   2   2        123.27         90.08        10.80 o                         
  -7   2   2       1486.72       1582.10        31.20 o                         
  -6   2   2       2938.72       3864.03        90.30 o                         
  -5   2   2       3475.54       3634.46        59.16 o                         
  -4   2   2      39118.02      41021.60       402.31 o                         
  -3   2   2      26580.40      26667.75       282.09 o                         
  -2   2   2      15875.20      19351.69       222.33 o                         
  -1   2   2      28172.64      29510.51       475.94 o                         
   0   2   2      28360.32      28307.28       298.65 o                         
   1   2   2       2872.96       3437.20        59.76 o                         
   2   2   2         53.64        172.88         5.97 o                         
   3   2   2         65.15         83.17        11.20 o                         
   4   2   2       9084.72       9959.00       122.55 o                         
   5   2   2      24073.19      25853.56       301.68 o                         
   6   2   2       7437.57       7999.49       160.28 o                         
   7   2   2       2409.10       2571.81        47.02 o                         
   8   2   2       6196.46       6146.74        79.86 o                         
   9   2   2         22.74         29.47        13.59 o                         
  10   2   2         20.03        -11.54        15.03 o                         
  11   2   2        331.56        358.76        26.26 o                         
  12   2   2        322.34        455.80        29.31 o                         
  13   2   2        187.77        222.81        25.38 o                         
  14   2   2       1117.10       1271.45        51.74 o                         
  15   2   2         57.29         11.34        34.35 o                         
  16   2   2        350.40        388.30        75.77 o                         
 -17   3   2        129.56        240.54        91.64 o                         
 -16   3   2         10.53         11.36        39.91 o                         
 -15   3   2       1100.23       1104.01        72.13 o                         
 -14   3   2         19.16         25.76        28.29 o                         
 -13   3   2        310.87        299.12        30.27 o                         
 -12   3   2        249.09        330.31        27.57 o                         
 -11   3   2       1130.10       1271.29        60.74 o                         
 -10   3   2       2414.58       2335.76        53.59 o                         
  -9   3   2       8300.55       8075.49       117.39 o                         
  -8   3   2        326.72        420.05        24.27 o                         
  -7   3   2      37188.44      36899.24       397.01 o                         
  -6   3   2      11969.09      11401.25       133.37 o                         
  -5   3   2        731.93        619.55        19.12 o                         
  -4   3   2       1950.86       1609.12        32.39 o                         
  -3   3   2       3997.99       4386.46        51.56 o                         
  -2   3   2       4997.39       6248.18        62.40 o                         
  -1   3   2       6776.02       8432.45        87.79 o                         
   0   3   2      80237.79      79833.28      1143.34 o                         
   1   3   2      11472.82       9284.71       121.88 o                         
   2   3   2      15403.59      16806.77       169.09 o                         
   3   3   2        111.25         48.91         5.33 o                         
   4   3   2       9226.57       9294.37       106.60 o                         
   5   3   2       8124.06       8275.30       220.76 o                         
   6   3   2       2440.51       2841.65        76.94 o                         
   7   3   2      12472.34      12130.08       134.61 o                         
   8   3   2       5063.80       4613.12        64.71 o                         
   9   3   2       3616.10       3675.19        61.33 o                         
  10   3   2        114.33         92.72        18.13 o                         
  11   3   2       6310.77       6455.12       100.07 o                         
  12   3   2        156.79        162.57        22.19 o                         
  13   3   2        620.69        632.61        32.08 o                         
  14   3   2         44.98         56.17        23.83 o                         
  15   3   2         27.40         18.96        32.59 o                         
  16   3   2         54.22         41.09        56.50 o                         
 -16   4   2         20.31         37.54        47.57 o                         
 -15   4   2         50.13         47.44        39.53 o                         
 -14   4   2        780.74        770.63        58.44 o                         
 -13   4   2          2.24        -12.07        21.77 o                         
 -12   4   2       2625.43       2685.01        64.56 o                         
 -11   4   2        141.28         66.20        22.29 o                         
 -10   4   2       1777.78       1867.09        56.06 o                         
  -9   4   2        126.10         97.32        16.88 o                         
  -8   4   2       4498.27       4114.02        68.81 o                         
  -7   4   2        208.60         97.81        11.68 o                         
  -6   4   2       3576.87       3415.83       101.81 o                         
  -5   4   2        130.34        257.71         9.75 o                         
  -4   4   2      20665.88      19973.19       200.85 o                         
  -3   4   2       2667.63       2068.87        34.15 o                         
  -2   4   2      92230.62      95454.46       880.38 o                         
  -1   4   2      36408.29      40531.69       356.97 o                         
   0   4   2        501.44        714.74        12.74 o                         
   1   4   2      45841.56      51704.12       584.93 o                         
   2   4   2       1130.73       1219.44        23.37 o                         
   3   4   2       9576.37       9598.44       115.55 o                         
   4   4   2       5327.79       4950.41        85.13 o                         
   5   4   2       1842.42       1998.67        33.06 o                         
   6   4   2      29495.40      27996.85       283.63 o                         
   7   4   2         24.04         25.99         9.40 o                         
   8   4   2      15553.01      15778.18       172.44 o                         
   9   4   2        942.56        939.95        27.90 o                         
  10   4   2       1354.38       1130.34        37.13 o                         
  11   4   2         24.56         -3.07        16.67 o                         
  12   4   2        143.74        110.67        20.01 o                         
  13   4   2          2.51        -14.83        17.62 o                         
  14   4   2       1594.89       1619.96        58.67 o                         
  15   4   2          7.91          4.82        40.40 o                         
  16   4   2        515.28        635.85        80.86 o                         
 -16   5   2         19.23         84.00        76.36 o                         
 -15   5   2        751.29        816.58        89.73 o                         
 -14   5   2        252.85        200.70        67.10 o                         
 -13   5   2        676.09        762.88        58.69 o                         
 -12   5   2        337.83        371.29        29.27 o                         
 -11   5   2       1198.24       1210.53        43.28 o                         
 -10   5   2       3613.56       3242.81        75.56 o                         
  -9   5   2       2445.85       2493.04        53.37 o                         
  -8   5   2       3008.70       2780.54        43.72 o                         
  -7   5   2      14268.79      14720.40       158.51 o                         
  -6   5   2          2.58         -8.40         8.40 o                         
  -5   5   2       5244.43       5316.61        62.69 o                         
  -4   5   2          0.86         -0.92         3.49 o                         
  -3   5   2       1535.48       1793.80        22.90 o                         
  -2   5   2       3159.17       2704.28        34.93 o                         
  -1   5   2      20478.13      21185.12       199.85 o                         
   0   5   2      11810.80      11192.22       115.29 o                         
   1   5   2      43382.23      50592.62       573.75 o                         
   2   5   2      20120.07      21865.58       253.26 o                         
   3   5   2      45599.91      41650.58       438.15 o                         
   4   5   2        420.15        461.23        14.99 o                         
   5   5   2       1463.95       1668.11        61.32 o                         
   6   5   2        547.27        789.97        20.00 o                         
   7   5   2        333.27        382.59        38.86 o                         
   8   5   2         52.37        140.52        13.28 o                         
   9   5   2      10763.06      10965.23       131.36 o                         
  10   5   2        760.38        680.53        27.47 o                         
  11   5   2       2186.14       2149.77        59.13 o                         
  12   5   2         64.56         48.80        18.48 o                         
  13   5   2        308.28        231.97        26.64 o                         
  14   5   2        303.11        296.41        38.80 o                         
  15   5   2         18.69         44.32        42.90 o                         
  16   5   2          3.53        -18.84        50.29 o                         
 -16   6   2          1.42         93.54        80.18 o                         
 -15   6   2         20.17          3.16        56.32 o                         
 -14   6   2        463.46        475.38        52.81 o                         
 -13   6   2        133.30        172.28        40.29 o                         
 -12   6   2       3235.25       3279.06        84.26 o                         
 -11   6   2         55.52         80.35        20.63 o                         
 -10   6   2       1275.97       1198.53        39.85 o                         
  -9   6   2         86.44        111.29        13.69 o                         
  -8   6   2       1275.79       1339.07        28.94 o                         
  -7   6   2         60.53         17.43        10.23 o                         
  -6   6   2       2647.90       2578.06        37.88 o                         
  -5   6   2         93.05         70.64         6.95 o                         
  -4   6   2       5095.91       6092.77        84.89 o                         
  -3   6   2        256.58        198.12        12.32 o                         
  -2   6   2      10123.72      11673.40       142.62 o                         
  -1   6   2      17139.76      17930.10       170.23 o                         
   0   6   2      24691.95      28148.75       297.57 o                         
   1   6   2        420.00        399.08        19.66 o                         
   2   6   2      16956.71      14639.30       216.82 o                         
   3   6   2       3881.97       4059.49        55.14 o                         
   4   6   2      65178.33      67607.47       661.21 o                         
   5   6   2       7975.70       7640.45        87.59 o                         
   6   6   2      16268.99      16422.16       186.89 o                         
   7   6   2       5101.80       5265.39        75.17 o                         
   8   6   2       3616.60       3573.20        55.46 o                         
   9   6   2       2297.20       2324.87        79.82 o                         
  10   6   2        114.53         38.70        16.05 o                         
  11   6   2          0.38         -5.54        17.06 o                         
  12   6   2        121.96        102.20        23.20 o                         
  13   6   2         21.79         44.94        27.65 o                         
  14   6   2        316.10        383.62        40.63 o                         
  15   6   2          4.92        -48.93        48.93 o                         
  16   6   2        488.35        605.70        83.56 o                         
 -16   7   2          0.01        -40.09        72.54 o                         
 -15   7   2        729.42        679.63       119.32 o                         
 -14   7   2          0.22        -18.73        36.34 o                         
 -13   7   2        222.82        247.76        42.58 o                         
 -12   7   2        114.25        134.99        31.41 o                         
 -11   7   2         33.17         -5.88        21.06 o                         
 -10   7   2       1420.00       1519.72        49.95 o                         
  -9   7   2        576.15        550.77        20.30 o                         
  -8   7   2        308.68        312.88        27.80 o                         
  -7   7   2      10118.57      10714.25       129.38 o                         
  -6   7   2         75.03         90.82         8.57 o                         
  -5   7   2       8589.95       8110.23        97.46 o                         
  -4   7   2       2342.82       2929.13        59.82 o                         
  -3   7   2          6.63          3.20         6.42 o                         
  -2   7   2          5.00          0.42         7.08 o                         
  -1   7   2      59699.18      65874.70       605.41 o                         
   0   7   2        569.02        518.79        17.56 o                         
   1   7   2      20535.04      23691.88       273.63 o                         
   2   7   2        668.67        592.74        50.42 o                         
   3   7   2       8444.68       8726.19       118.99 o                         
   4   7   2       2752.03       3002.41        46.05 o                         
   5   7   2      17890.59      18507.57       183.48 o                         
   6   7   2       2636.04       2775.05        42.93 o                         
   7   7   2       1205.40       1375.61        32.85 o                         
   8   7   2        101.05         76.87        14.79 o                         
   9   7   2       4881.19       4793.36       136.63 o                         
  10   7   2        741.64        812.58        34.81 o                         
  11   7   2       3074.59       2979.20        76.01 o                         
  12   7   2         10.84         -5.93        25.25 o                         
  13   7   2       1796.23       1912.94        69.55 o                         
  14   7   2        196.74        139.97        32.91 o                         
  15   7   2         10.52         -5.65        38.97 o                         
 -16   8   2          1.37        -43.91        64.91 o                         
 -15   8   2        149.64        341.72        95.45 o                         
 -14   8   2        368.73        314.63        50.96 o                         
 -13   8   2        100.84         75.27        35.74 o                         
 -12   8   2       1258.30       1294.42        69.20 o                         
 -11   8   2        798.06        729.21        47.15 o                         
 -10   8   2       3725.69       3749.68        97.07 o                         
  -9   8   2        356.94        378.27        19.84 o                         
  -8   8   2       1457.77       1353.07        47.12 o                         
  -7   8   2        178.23        159.87        12.26 o                         
  -6   8   2         23.73         -5.61         8.47 o                         
  -5   8   2        878.67       1107.03        34.97 o                         
  -4   8   2      12194.62      11733.73       150.70 o                         
  -3   8   2       1155.35       1398.78        29.66 o                         
  -2   8   2        969.36       1335.40        36.43 o                         
  -1   8   2        585.76        623.36        13.98 o                         
   0   8   2         25.16        175.13         8.84 o                         
   1   8   2       4820.92       5079.91        68.45 o                         
   2   8   2         96.29        229.87        31.14 o                         
   3   8   2         43.55         97.33        12.71 o                         
   4   8   2       8597.05       8808.00        91.82 o                         
   5   8   2        587.76        444.25        17.50 o                         
   6   8   2      13784.04      13944.52       151.49 o                         
   7   8   2       1388.46       1396.43        39.02 o                         
   8   8   2       2896.76       2710.60        50.56 o                         
   9   8   2         27.26         -0.99        15.52 o                         
  10   8   2       2097.98       1940.69        58.32 o                         
  11   8   2        338.20        397.61        39.32 o                         
  12   8   2        556.89        686.33        53.46 o                         
  13   8   2         10.57         42.95        30.07 o                         
  14   8   2        270.58        355.93        54.30 o                         
  15   8   2         37.69         32.23        38.33 o                         
 -16   9   2          0.30         45.82        76.36 o                         
 -15   9   2        664.50        572.41        75.56 o                         
 -14   9   2        221.00        242.61        48.07 o                         
 -13   9   2        628.28        765.10        61.33 o                         
 -12   9   2        179.55        270.42        42.24 o                         
 -11   9   2        296.91        318.99        37.37 o                         
 -10   9   2         60.94         19.72        17.73 o                         
  -9   9   2      12477.11      11784.74       207.84 o                         
  -8   9   2        116.03        136.63        21.93 o                         
  -7   9   2       6964.10       6823.80        98.60 o                         
  -6   9   2        445.58        430.07        28.68 o                         
  -5   9   2       1665.41       1405.27        35.38 o                         
  -4   9   2        506.43        341.22        20.63 o                         
  -3   9   2          0.18         17.59         9.15 o                         
  -2   9   2       4602.84       5095.30        71.21 o                         
  -1   9   2       1204.98       1182.45        21.15 o                         
   0   9   2       3710.88       4613.08        59.56 o                         
   1   9   2      27219.07      27126.33       289.97 o                         
   2   9   2       3557.78       3484.60        66.09 o                         
   3   9   2      21307.08      21476.57       283.01 o                         
   4   9   2        622.06        760.02        23.65 o                         
   5   9   2      12486.29      12733.13       129.69 o                         
   6   9   2         31.55         31.93         8.05 o                         
   7   9   2       4751.62       4570.38        95.87 o                         
   8   9   2         24.80         20.54        16.47 o                         
   9   9   2       3657.62       3571.33       151.33 o                         
  10   9   2        362.18        346.61        37.69 o                         
  11   9   2        695.80        692.96        47.45 o                         
  12   9   2         24.75         27.74        30.40 o                         
  13   9   2        510.48        618.74        47.05 o                         
  14   9   2        128.93        111.33        45.02 o                         
  15   9   2         96.67         89.69        41.98 o                         
 -15  10   2         13.54         40.85        53.79 o                         
 -14  10   2        131.82         39.10        39.18 o                         
 -13  10   2        166.19        175.64        42.96 o                         
 -12  10   2       2887.08       2607.58        99.19 o                         
 -11  10   2        351.79        327.31        40.01 o                         
 -10  10   2       1578.02       1620.95        62.82 o                         
  -9  10   2          6.26         15.90        25.03 o                         
  -8  10   2       2847.70       2986.55        94.23 o                         
  -7  10   2        232.08        185.50        30.58 o                         
  -6  10   2         38.18         39.16        14.56 o                         
  -5  10   2        913.54        715.74        27.02 o                         
  -4  10   2      32884.89      32344.12       353.43 o                         
  -3  10   2       2189.47       2835.02        53.93 o                         
  -2  10   2       8805.64       8437.68       110.18 o                         
  -1  10   2       8626.08       9091.25       100.12 o                         
   0  10   2        698.27        649.68        17.55 o                         
   1  10   2       5113.53       5114.94        68.51 o                         
   2  10   2       2415.37       2821.44        47.69 o                         
   3  10   2          8.14         -1.12         8.01 o                         
   4  10   2       3149.37       3180.97        53.73 o                         
   5  10   2       1459.92       1302.31        40.06 o                         
   6  10   2       5979.22       5757.65        90.12 o                         
   7  10   2       1288.20       1257.84        54.46 o                         
   8  10   2       3860.57       3931.47        82.57 o                         
   9  10   2        197.87        269.00        35.68 o                         
  10  10   2        239.57        145.42        30.84 o                         
  11  10   2         17.68         -7.80        25.92 o                         
  12  10   2        282.62        331.69        41.05 o                         
  13  10   2         56.21         56.57        31.20 o                         
  14  10   2        625.33        694.86        67.22 o                         
  15  10   2        100.74         55.34        40.71 o                         
 -15  11   2        211.42         72.59        57.62 o                         
 -14  11   2        152.83        190.99        58.23 o                         
 -13  11   2         15.94        -21.79        33.57 o                         
 -12  11   2        151.21        116.19        37.80 o                         
 -11  11   2         77.75         65.69        34.36 o                         
 -10  11   2         47.50         -7.71        32.51 o                         
  -9  11   2        307.35        226.33        33.47 o                         
  -8  11   2        622.56        568.06        40.50 o                         
  -7  11   2      15539.21      15946.82       227.81 o                         
  -6  11   2         70.33         84.20        21.13 o                         
  -5  11   2      12900.14      13390.04       192.61 o                         
  -4  11   2        426.24        392.17        20.04 o                         
  -3  11   2       2790.20       2854.76        56.60 o                         
  -2  11   2       1816.59       1385.56        66.33 o                         
  -1  11   2       2817.89       2522.96        48.80 o                         
   0  11   2         94.11        380.28        14.90 o                         
   1  11   2       7643.48       8389.48       100.82 o                         
   2  11   2         56.35         -2.06        18.31 o                         
   3  11   2       7526.04       7327.17       101.38 o                         
   4  11   2         66.44         87.24         8.85 o                         
   5  11   2         13.40         16.14        12.08 o                         
   6  11   2        757.63        903.57        32.44 o                         
   7  11   2        392.58        314.72        26.65 o                         
   8  11   2       1630.17       1674.13        48.06 o                         
   9  11   2       3243.21       3049.89        74.14 o                         
  10  11   2          2.12        -26.27        26.27 o                         
  11  11   2       3852.97       3966.83       128.96 o                         
  12  11   2         14.11         88.75        34.41 o                         
  13  11   2        462.07        512.38        45.52 o                         
  14  11   2          0.71          3.55        35.90 o                         
  15  11   2          4.98        -35.28        40.98 o                         
 -15  12   2          0.02         -7.91        56.26 o                         
 -14  12   2        481.04        547.43        77.98 o                         
 -13  12   2          4.52        -31.44        31.44 o                         
 -12  12   2       2604.38       2765.17       105.43 o                         
 -11  12   2         77.40         42.81        21.39 o                         
 -10  12   2        958.67        879.03        69.99 o                         
  -9  12   2        216.12        257.64        34.59 o                         
  -8  12   2        844.99        876.46        48.66 o                         
  -7  12   2          0.88        -15.29        15.29 o                         
  -6  12   2        395.32        372.72        26.89 o                         
  -5  12   2         19.39         39.39        16.63 o                         
  -4  12   2       6454.03       7122.28       103.64 o                         
  -3  12   2       3425.60       3568.52        67.27 o                         
  -2  12   2      32280.25      34471.78       401.39 o                         
  -1  12   2          0.28         -7.86         7.86 o                         
   0  12   2       9076.79       9583.77       127.25 o                         
   1  12   2       4749.86       4354.58        60.32 o                         
   2  12   2        613.43        472.78        19.70 o                         
   3  12   2        475.77        467.25        19.17 o                         
   4  12   2      15399.01      16032.67       225.27 o                         
   5  12   2         50.93         15.41        15.20 o                         
   6  12   2       9132.45       9180.56       132.72 o                         
   7  12   2        218.61        176.94        20.61 o                         
   8  12   2        972.53        934.80        34.64 o                         
   9  12   2        204.86        142.57        30.97 o                         
  10  12   2        101.75         95.05        48.66 o                         
  11  12   2        262.59        291.00        46.31 o                         
  12  12   2         60.07         47.41        33.44 o                         
  13  12   2         97.05         92.25        38.50 o                         
  14  12   2        276.91        249.00        47.03 o                         
 -15  13   2        450.23        371.89        77.98 o                         
 -14  13   2         96.71         46.37        72.54 o                         
 -13  13   2        265.66        242.97        49.24 o                         
 -12  13   2         58.07         86.93        38.13 o                         
 -11  13   2          2.14         -8.72        20.89 o                         
 -10  13   2          0.87        -29.27        29.27 o                         
  -9  13   2       3610.11       3315.85       108.82 o                         
  -8  13   2       3295.02       3150.47       101.65 o                         
  -7  13   2       2453.73       2327.74        59.62 o                         
  -6  13   2        646.22        475.26        32.16 o                         
  -5  13   2       8655.80       8364.16       136.17 o                         
  -4  13   2        107.01        104.32        19.21 o                         
  -3  13   2       3781.12       3930.57        81.16 o                         
  -2  13   2       3466.77       3048.89        86.10 o                         
  -1  13   2       2941.69       3584.55        46.18 o                         
   0  13   2         16.84         11.02         9.82 o                         
   1  13   2      14328.09      14472.87       165.77 o                         
   2  13   2       2558.59       2699.99        49.72 o                         
   3  13   2       3790.83       3857.67        63.61 o                         
   4  13   2         40.72          8.59        15.99 o                         
   5  13   2        267.58        205.22        20.08 o                         
   6  13   2       1177.75       1072.85        37.17 o                         
   7  13   2       1760.54       1670.87        46.40 o                         
   8  13   2          4.75         -1.48        18.07 o                         
   9  13   2       1423.09       1309.08        60.46 o                         
  10  13   2          4.11         -7.17        27.59 o                         
  11  13   2       1785.13       1992.25        80.74 o                         
  12  13   2          0.21        -12.71        42.35 o                         
  13  13   2        660.97        582.35        56.24 o                         
  14  13   2          0.94         23.16        42.15 o                         
 -14  14   2        189.98        198.21        64.96 o                         
 -13  14   2          0.53        -28.77        46.22 o                         
 -12  14   2        771.54        755.46        87.17 o                         
 -11  14   2         99.27         53.25        25.39 o                         
 -10  14   2       2627.89       2320.04        94.26 o                         
  -9  14   2         55.78         58.36        35.30 o                         
  -8  14   2         10.24        -13.78        27.23 o                         
  -7  14   2       1003.27        919.08        55.83 o                         
  -6  14   2         52.73         33.78        20.25 o                         
  -5  14   2        229.24        179.89        25.97 o                         
  -4  14   2       6659.66       6088.07       118.67 o                         
  -3  14   2       1146.48       1289.00        39.98 o                         
  -2  14   2       2354.91       2364.71        79.35 o                         
  -1  14   2        551.23        564.57        23.27 o                         
   0  14   2       8467.26       8229.08       102.41 o                         
   1  14   2        134.59        151.00        12.93 o                         
   2  14   2        216.20        154.96        14.56 o                         
   3  14   2        410.45        300.38        23.99 o                         
   4  14   2       3501.30       3542.64        74.35 o                         
   5  14   2          2.40          2.81        16.61 o                         
   6  14   2       4487.73       4517.81        82.16 o                         
   7  14   2         58.26         60.05        21.77 o                         
   8  14   2       1021.23        895.56        41.77 o                         
   9  14   2         61.52         61.37        22.71 o                         
  10  14   2        173.98        231.20        36.64 o                         
  11  14   2        112.51        164.66        37.23 o                         
  12  14   2        344.81        402.64        70.22 o                         
  13  14   2         18.39        -10.53        34.84 o                         
  14  14   2        297.29        419.64        69.83 o                         
 -14  15   2         16.15        -44.90       129.82 o                         
 -13  15   2        300.23        331.54        70.60 o                         
 -12  15   2          0.68         17.93        37.85 o                         
 -11  15   2        371.50        368.66        36.99 o                         
 -10  15   2         23.38         13.43        38.68 o                         
  -9  15   2       1145.34        983.38        63.59 o                         
  -8  15   2        366.60        448.69        46.62 o                         
  -7  15   2       3575.44       3565.53       108.83 o                         
  -6  15   2         19.82        -18.35        18.35 o                         
  -5  15   2       8756.67       8844.83       160.97 o                         
  -4  15   2       1050.58        943.78        34.65 o                         
  -3  15   2        399.15        324.04        26.78 o                         
  -2  15   2        412.56        462.91        26.73 o                         
  -1  15   2       1708.93       1658.81        39.31 o                         
   0  15   2        480.10        498.48        19.27 o                         
   1  15   2       5714.29       5458.34        83.16 o                         
   2  15   2        414.86        423.48        27.84 o                         
   3  15   2       2991.82       2955.91        66.53 o                         
   4  15   2        817.19        828.36        38.08 o                         
   5  15   2       1904.39       1830.25        49.46 o                         
   6  15   2        315.67        232.16        23.20 o                         
   7  15   2         19.74         18.84        18.59 o                         
   8  15   2         27.24          8.80        24.36 o                         
   9  15   2       2629.25       2510.45        84.19 o                         
  10  15   2         44.36          4.62        33.62 o                         
  11  15   2        985.49       1028.01        62.24 o                         
  12  15   2         24.65         36.71        40.41 o                         
  13  15   2        354.69        470.32        85.78 o                         
 -13  16   2          3.50          0.53        49.96 o                         
 -12  16   2        702.48        819.91        44.90 o                         
 -11  16   2        138.69        195.33        33.08 o                         
 -10  16   2        961.25        966.79        96.93 o                         
  -9  16   2         10.34        -29.46        30.40 o                         
  -8  16   2        380.67        313.08        43.38 o                         
  -7  16   2        340.76        309.03        40.58 o                         
  -6  16   2       1279.07       1186.82        61.13 o                         
  -5  16   2        110.63         18.50        30.41 o                         
  -4  16   2        948.77       1055.86        43.75 o                         
  -3  16   2        584.62        577.83        28.87 o                         
  -2  16   2       3979.64       3731.01        75.48 o                         
  -1  16   2        131.49        148.96        19.76 o                         
   0  16   2       2324.96       2384.28        61.53 o                         
   1  16   2        711.01        702.16        31.70 o                         
   2  16   2         64.68         89.29        19.10 o                         
   3  16   2        240.00        195.18        22.59 o                         
   4  16   2        753.72        832.49        35.20 o                         
   5  16   2         12.35        -15.46        17.47 o                         
   6  16   2       1792.62       1650.62        49.43 o                         
   7  16   2        155.46        108.95        25.77 o                         
   8  16   2       1275.08       1313.48        51.97 o                         
   9  16   2        352.42        439.17        35.28 o                         
  10  16   2        281.44        278.28        28.27 o                         
  11  16   2         61.81        316.86       146.30 o                         
  12  16   2        412.92        431.66        60.44 o                         
  13  16   2          5.53          2.51        44.32 o                         
 -13  17   2        161.52         57.23        59.35 o                         
 -12  17   2         34.64         22.97        29.67 o                         
 -11  17   2         41.83         -2.54        27.46 o                         
 -10  17   2         29.22         65.72        37.55 o                         
  -9  17   2       1556.64       1445.56        76.57 o                         
  -8  17   2          2.01        -25.75        29.74 o                         
  -7  17   2       2066.85       2008.41        82.50 o                         
  -6  17   2         55.21         45.41        30.07 o                         
  -5  17   2       1732.57       1746.18        84.69 o                         
  -4  17   2        648.00        707.16        41.40 o                         
  -3  17   2        165.23        142.47        20.70 o                         
  -2  17   2         40.69         36.26        18.31 o                         
  -1  17   2        705.41        675.09        37.23 o                         
   0  17   2       1982.47       2285.29        65.85 o                         
   1  17   2       3804.90       3720.33       115.60 o                         
   2  17   2       1319.83       1304.30        69.45 o                         
   3  17   2       4173.20       4444.17        82.14 o                         
   4  17   2          3.24        -13.57        18.75 o                         
   5  17   2         49.49         31.63        19.37 o                         
   6  17   2         13.41         13.18        18.43 o                         
   7  17   2          2.62        -20.98        20.98 o                         
   8  17   2         18.79        -22.58        22.58 o                         
   9  17   2       1258.44       1283.86        53.48 o                         
  10  17   2         84.85         51.84        24.33 o                         
  11  17   2        846.06        776.67        59.08 o                         
  12  17   2          0.14        -34.77        38.92 o                         
 -12  18   2        688.20        620.68        49.79 o                         
 -11  18   2         87.16         35.36        37.47 o                         
 -10  18   2        762.77        788.00        51.63 o                         
  -9  18   2         59.86         60.00        46.15 o                         
  -8  18   2         42.03         18.02        33.41 o                         
  -7  18   2         72.58         48.63        33.93 o                         
  -6  18   2         26.14         95.86        33.27 o                         
  -5  18   2         19.50        -18.17        22.28 o                         
  -4  18   2       1887.49       1729.63        62.52 o                         
  -3  18   2         89.97        180.33        36.76 o                         
  -2  18   2       9942.43      10587.25       213.68 o                         
  -1  18   2         67.78         99.48        31.44 o                         
   0  18   2       1170.59        918.50        69.35 o                         
   1  18   2         38.14        167.64        47.02 o                         
   2  18   2        228.36        304.61        32.94 o                         
   3  18   2          2.07        -17.16        17.16 o                         
   4  18   2       1698.61       1467.76        47.90 o                         
   5  18   2        275.11        321.29        32.67 o                         
   6  18   2       2788.93       2843.94        68.42 o                         
   7  18   2        202.95        146.62        29.33 o                         
   8  18   2        283.29        325.05        34.49 o                         
   9  18   2         38.02         26.67        25.57 o                         
  10  18   2         47.01          5.55        25.02 o                         
  11  18   2         10.02        -10.83        50.99 o                         
  12  18   2         20.44         18.24        52.40 o                         
 -12  19   2         24.48          2.85        32.39 o                         
 -11  19   2         36.56         -1.52        34.33 o                         
 -10  19   2         31.75         -0.12        28.29 o                         
  -9  19   2       1661.32       1783.36        88.66 o                         
  -8  19   2         78.11         61.88        38.80 o                         
  -7  19   2       1788.61       1689.36        80.61 o                         
  -6  19   2         42.30         38.01        36.94 o                         
  -5  19   2        455.78        356.27        42.73 o                         
  -4  19   2        661.08        738.83        44.08 o                         
  -3  19   2          1.96          0.56        24.06 o                         
  -2  19   2        649.07        809.74        48.91 o                         
  -1  19   2        917.93       1115.93        64.48 o                         
   0  19   2        131.00        127.26        31.53 o                         
   1  19   2       4678.99       4855.58       118.56 o                         
   2  19   2       1243.01       1267.48        96.26 o                         
   3  19   2       1177.26       1250.26        48.22 o                         
   4  19   2        582.41        603.24        33.52 o                         
   5  19   2        765.77        753.16        42.33 o                         
   6  19   2        297.29        406.43        67.37 o                         
   7  19   2          7.87         15.98        24.88 o                         
   8  19   2          4.87        -10.96        24.75 o                         
   9  19   2        797.77        787.38        47.92 o                         
  10  19   2         45.01         19.66        33.66 o                         
  11  19   2        780.01        836.88        75.16 o                         
 -11  20   2         16.30         -7.13        47.13 o                         
 -10  20   2        258.42        341.58        43.12 o                         
  -9  20   2        272.68        190.69        48.20 o                         
  -8  20   2         95.81         82.01        46.78 o                         
  -7  20   2          0.14        -30.62        30.62 o                         
  -6  20   2         88.88         63.05        33.83 o                         
  -5  20   2        985.06        892.01        59.06 o                         
  -4  20   2        964.91       1054.23        61.86 o                         
  -3  20   2        639.15        515.60       111.68 o                         
  -2  20   2       2777.32       2601.58       101.10 o                         
  -1  20   2        579.21        542.26        44.64 o                         
   0  20   2       2236.11       2347.17        80.95 o                         
   1  20   2        151.63        170.44        33.58 o                         
   2  20   2        908.71        894.69        63.52 o                         
   3  20   2          0.95        -22.30        30.33 o                         
   4  20   2       1825.92       1714.49        68.87 o                         
   5  20   2        215.97        130.65        37.14 o                         
   6  20   2       2748.60       2893.43        80.35 o                         
   7  20   2        123.50        125.99        29.35 o                         
   8  20   2        832.45        807.48        47.67 o                         
   9  20   2          0.74         10.27        27.21 o                         
  10  20   2        318.43        237.49        54.27 o                         
  11  20   2          3.26        -22.91        66.82 o                         
 -10  21   2         54.80         11.38        38.71 o                         
  -9  21   2        752.00        660.99        52.07 o                         
  -8  21   2          8.49        -22.00        38.48 o                         
  -7  21   2       1614.78       1798.67        87.27 o                         
  -6  21   2        214.86        245.06        43.27 o                         
  -5  21   2        732.05        754.12        71.08 o                         
  -4  21   2        275.32        334.09        91.64 o                         
  -3  21   2        467.45        470.85        64.12 o                         
  -2  21   2         76.50         97.42        50.38 o                         
  -1  21   2        271.84        288.64        47.97 o                         
   0  21   2          9.96          1.45        38.30 o                         
   1  21   2       1541.38       1432.08        67.01 o                         
   2  21   2         43.92         30.52        31.07 o                         
   3  21   2       2355.53       2371.63       100.23 o                         
   4  21   2          8.23         16.01        36.02 o                         
   5  21   2        550.38        557.60        70.12 o                         
   6  21   2         93.42        113.06        31.69 o                         
   7  21   2         59.59         87.81        31.68 o                         
   8  21   2         41.06         63.99        41.61 o                         
   9  21   2       1134.80       1322.06        67.05 o                         
  10  21   2        105.06         98.70        44.49 o                         
 -10  22   2         44.97         39.96        46.78 o                         
  -9  22   2         52.29         39.90        35.36 o                         
  -8  22   2         96.18         66.88        39.57 o                         
  -7  22   2          1.34        -28.47        49.64 o                         
  -6  22   2        487.98        521.18       114.54 o                         
  -5  22   2         38.23         87.82        84.00 o                         
  -4  22   2       1370.58       1403.17       150.82 o                         
  -3  22   2         39.16         -4.16        78.27 o                         
  -2  22   2       2486.59       2579.94       134.81 o                         
  -1  22   2        901.72       1009.06       196.44 o                         
   0  22   2        866.45        846.81        55.64 o                         
   1  22   2        100.12         65.33        33.39 o                         
   2  22   2         51.08         17.03        31.93 o                         
   3  22   2          0.16        -28.29        28.29 o                         
   4  22   2        937.16        798.43        58.18 o                         
   5  22   2        144.51         89.59        42.90 o                         
   6  22   2       1172.85       1141.73        93.56 o                         
   7  22   2          1.97        -25.53        25.53 o                         
   8  22   2        363.37        447.61        42.51 o                         
   9  22   2         70.49         41.91        44.30 o                         
  -9  23   2        543.57        659.91        74.47 o                         
  -8  23   2         34.46         35.07        50.45 o                         
  -7  23   2        755.97        755.99       135.54 o                         
  -6  23   2          2.36        -70.64        70.64 o                         
  -5  23   2        564.57        654.81       126.00 o                         
  -4  23   2          6.29        -19.09        76.36 o                         
  -3  23   2        160.98          0.00        76.36 o                         
  -2  23   2         76.92         74.24       108.82 o                         
  -1  23   2       1139.51       1132.37        79.22 o                         
   0  23   2         12.16         -6.94        39.27 o                         
   1  23   2        399.56        318.27        45.37 o                         
   2  23   2        361.02        334.84        54.56 o                         
   3  23   2       1250.94       1442.07        72.64 o                         
   4  23   2          4.94         34.42        40.75 o                         
   5  23   2        529.59        495.53        60.26 o                         
   6  23   2         29.92         -0.72        72.61 o                         
   7  23   2         87.05         35.93        41.19 o                         
   8  23   2         53.95        107.59        66.82 o                         
  -8  24   2        204.96        198.54        80.18 o                         
  -7  24   2         51.49         65.83        56.15 o                         
  -6  24   2         93.22         24.82        82.09 o                         
  -5  24   2          2.45         89.73        91.64 o                         
  -4  24   2        717.59        734.99       129.82 o                         
  -3  24   2         87.35          5.73        84.00 o                         
  -2  24   2       1431.68       1308.05       101.93 o                         
  -1  24   2        161.28        180.93        49.17 o                         
   0  24   2        268.77        249.28       102.33 o                         
   1  24   2        139.15         98.81        47.99 o                         
   2  24   2        159.37        191.13        41.24 o                         
   3  24   2          1.51        -31.62        31.62 o                         
   4  24   2        632.70        568.86        65.71 o                         
   5  24   2        126.92         57.58        44.29 o                         
   6  24   2        849.93        628.05        75.60 o                         
   7  24   2          1.67        -35.02        47.97 o                         
  -6  25   2         37.65         -6.79        50.50 o                         
  -5  25   2        489.36        358.91       110.73 o                         
  -4  25   2          4.25        -53.45        76.36 o                         
  -3  25   2         51.41         59.18        91.64 o                         
  -2  25   2          3.70         38.18        84.00 o                         
  -1  25   2         70.62        132.15        47.32 o                         
   0  25   2         41.18          0.29        42.88 o                         
   1  25   2        759.13        836.20        73.01 o                         
   2  25   2         55.84         84.25        47.68 o                         
   3  25   2        878.28        789.47        71.53 o                         
   4  25   2          2.32         -3.64        41.90 o                         
   5  25   2         79.72         84.59        46.90 o                         
   6  25   2          2.41        -13.36        66.82 o                         
  -5  26   2         14.47         57.27        82.09 o                         
  -4  26   2        503.37        328.36       120.27 o                         
  -3  26   2        104.18        120.27        93.54 o                         
  -2  26   2        628.05        755.99       126.00 o                         
  -1  26   2        203.14        227.71        67.92 o                         
   0  26   2        528.74        559.85        67.95 o                         
   1  26   2         14.28         28.49        45.69 o                         
   2  26   2         47.73        -20.04        42.49 o                         
   3  26   2          4.73         -6.21        53.21 o                         
   4  26   2         84.15         65.87        47.80 o                         
  -1  27   2         80.90         43.91        85.91 o                         
   0  27   2         81.85        107.45        51.74 o                         
   1  27   2        454.06        381.81       108.82 o                         
 -17   0   3         30.11         40.09        74.45 o                         
 -15   0   3       1732.66       1843.16       107.31 o                         
 -13   0   3       1222.32       1263.45        79.51 o                         
 -11   0   3        190.38         80.29        34.17 o                         
  -9   0   3         27.13        -16.74        16.74 o                         
  -7   0   3        784.87        674.51        27.17 o                         
  -5   0   3      28780.96      26931.25       548.07 o                         
  -3   0   3       5788.48       5546.33        76.42 o                         
  -1   0   3      11408.09      10209.80       167.17 o                         
   1   0   3      25465.80      23222.65       324.69 o                         
   3   0   3     137383.86     143152.64      1963.14 o                         
   5   0   3      43513.24      40525.17       571.19 o                         
   7   0   3        199.35        173.07        16.17 o                         
   9   0   3       4144.86       4377.37       181.90 o                         
  11   0   3       2943.50       3057.62       110.29 o                         
  13   0   3       2184.89       2289.30        89.22 o                         
  15   0   3        173.67        149.85        42.96 o                         
 -17   1   3          2.89         83.31        50.50 o                         
 -16   1   3        357.13        305.26        49.20 o                         
 -15   1   3          9.26         22.56        30.43 o                         
 -14   1   3        952.96        918.55        53.98 o                         
 -13   1   3        349.13        246.48        42.71 o                         
 -12   1   3        912.77       1025.18        43.20 o                         
 -11   1   3       1798.21       1700.30        47.17 o                         
 -10   1   3      14012.60      13505.97       178.24 o                         
  -9   1   3        235.36        171.76        17.57 o                         
  -8   1   3       8030.45       7949.10       100.41 o                         
  -7   1   3       7132.46       6834.67        81.11 o                         
  -6   1   3      15748.89      15981.96       167.35 o                         
  -5   1   3      33885.20      32147.94       320.97 o                         
  -4   1   3       2802.06       2530.29        35.45 o                         
  -3   1   3       3822.47       2647.09        32.92 o                         
  -2   1   3        593.68        605.55        11.45 o                         
  -1   1   3       1493.89       2464.95        30.34 o                         
   0   1   3       1660.11       1240.73        17.88 o                         
   1   1   3          1.70         91.73         4.59 o                         
   2   1   3      32082.00      34296.25       323.51 o                         
   3   1   3       9581.51      10545.08       104.89 o                         
   4   1   3       1582.09       1254.85        24.08 o                         
   5   1   3       4917.21       4875.36        60.93 o                         
   6   1   3       4687.76       4519.61       101.19 o                         
   7   1   3       1718.85       1733.14        31.82 o                         
   8   1   3      12378.63      11706.55       127.17 o                         
   9   1   3         15.15          8.58        12.33 o                         
  10   1   3         88.64        131.67        17.49 o                         
  11   1   3          8.67         29.49        15.87 o                         
  12   1   3       1725.22       1707.91        49.00 o                         
  13   1   3         90.90         89.41        25.70 o                         
  14   1   3        107.85        116.84        27.53 o                         
  15   1   3          3.55        -11.10        25.76 o                         
  16   1   3        188.26        181.56        42.45 o                         
 -17   2   3          2.79         55.59        50.50 o                         
 -16   2   3         44.83         90.24        40.30 o                         
 -15   2   3         95.12         49.54        31.17 o                         
 -14   2   3          1.34        -26.72        26.72 o                         
 -13   2   3       1574.91       1423.34       123.72 o                         
 -12   2   3        195.90        223.21        27.20 o                         
 -11   2   3       8227.92       8379.55       124.37 o                         
 -10   2   3        245.45        192.96        20.12 o                         
  -9   2   3       1704.75       1809.71        39.63 o                         
  -8   2   3          6.69        -10.88        10.88 o                         
  -7   2   3      21978.07      23785.26       368.83 o                         
  -6   2   3       3542.93       3015.54        45.66 o                         
  -5   2   3       7594.74       7219.42        85.99 o                         
  -4   2   3        611.12        813.40        17.06 o                         
  -3   2   3      18534.89      22021.82       254.27 o                         
  -2   2   3       2048.42       1801.41        27.12 o                         
  -1   2   3        639.03        467.97        10.58 o                         
   0   2   3        349.77        672.67        11.40 o                         
   1   2   3        441.76        749.91        19.13 o                         
   2   2   3      14576.30      14484.71       139.29 o                         
   3   2   3      16053.62      16621.80       159.88 o                         
   4   2   3       2775.50       2949.90        74.13 o                         
   5   2   3      29484.78      30922.56       333.16 o                         
   6   2   3       2707.06       3305.53        62.52 o                         
   7   2   3       5903.40       5650.61        69.26 o                         
   8   2   3       2827.00       2909.96        46.01 o                         
   9   2   3        661.00        712.31        33.53 o                         
  10   2   3        737.07        529.73        25.24 o                         
  11   2   3       4706.53       4629.56        80.65 o                         
  12   2   3         96.09         78.67        20.65 o                         
  13   2   3        965.16       1072.20        54.78 o                         
  14   2   3          0.62        -22.22        22.22 o                         
  15   2   3        379.53        366.36        39.88 o                         
  16   2   3         33.12         35.06        37.80 o                         
 -17   3   3         29.62         63.00        70.64 o                         
 -16   3   3        745.33        959.20        70.76 o                         
 -15   3   3         32.01         43.76        43.16 o                         
 -14   3   3         15.90        -20.09        26.25 o                         
 -13   3   3         73.25         30.57        22.60 o                         
 -12   3   3        520.77        597.35        35.92 o                         
 -11   3   3        507.42        616.58        42.95 o                         
 -10   3   3        688.43        692.55        40.13 o                         
  -9   3   3        734.01        621.66        27.05 o                         
  -8   3   3       4300.57       4434.99        65.87 o                         
  -7   3   3       6936.74       6673.24        87.78 o                         
  -6   3   3      17597.99      18940.27       227.65 o                         
  -5   3   3       4193.13       3765.21        50.17 o                         
  -4   3   3        105.18         53.06         6.96 o                         
  -3   3   3        122.52        165.49         9.30 o                         
  -2   3   3      13337.66      15626.32       158.52 o                         
  -1   3   3        494.11        355.56        14.67 o                         
   0   3   3      32955.95      39083.94       409.80 o                         
   1   3   3       1793.29       2725.36        38.48 o                         
   2   3   3     111843.61     111240.90      1276.55 o                         
   3   3   3      10094.40       9476.04       108.09 o                         
   4   3   3       1703.54       2079.09        38.40 o                         
   5   3   3       8812.90       9625.11       146.77 o                         
   6   3   3       4906.10       5147.84        87.80 o                         
   7   3   3        428.44        427.71        17.40 o                         
   8   3   3       6987.88       6965.83        88.69 o                         
   9   3   3        952.46        960.03        27.84 o                         
  10   3   3       4035.53       4116.77        67.37 o                         
  11   3   3         12.33         -0.51        17.95 o                         
  12   3   3       3744.48       3719.25        73.39 o                         
  13   3   3         11.15        -15.71        17.95 o                         
  14   3   3        151.81        169.65        26.83 o                         
  15   3   3         89.53        106.85        53.08 o                         
  16   3   3        235.75        343.42        69.85 o                         
 -17   4   3         14.17        -24.82        74.45 o                         
 -16   4   3         89.40        142.03        58.23 o                         
 -15   4   3        323.69        382.10        49.67 o                         
 -14   4   3         62.70        -22.40        31.93 o                         
 -13   4   3       1166.70       1196.66        49.55 o                         
 -12   4   3        281.39        217.20        27.80 o                         
 -11   4   3       7665.75       7112.65       123.60 o                         
 -10   4   3          4.62        -21.10        22.73 o                         
  -9   4   3        172.45        269.09        17.51 o                         
  -8   4   3       1918.27       1841.58        42.38 o                         
  -7   4   3       2311.05       2418.71        42.62 o                         
  -6   4   3       5434.93       6231.61       116.66 o                         
  -5   4   3      17529.35      18910.26       192.37 o                         
  -4   4   3         40.74         11.63         3.75 o                         
  -3   4   3      59652.35      63454.61       620.90 o                         
  -2   4   3      28775.88      34095.66       336.92 o                         
  -1   4   3        240.99        643.07        12.85 o                         
   0   4   3       1785.83       2536.12        63.32 o                         
   1   4   3       3602.17       3062.32        40.21 o                         
   2   4   3       5636.57       6099.74        78.23 o                         
   3   4   3      15615.45      16277.96       177.20 o                         
   4   4   3        680.16        700.92        24.16 o                         
   5   4   3       8182.13       7881.07       112.88 o                         
   6   4   3       7004.11       6509.58       108.71 o                         
   7   4   3      22366.69      21869.63       228.69 o                         
   8   4   3       1218.19       1300.90        31.11 o                         
   9   4   3       1724.26       1594.61        49.11 o                         
  10   4   3        513.32        498.75        25.70 o                         
  11   4   3       1011.11       1136.88        42.26 o                         
  12   4   3        325.04        317.13        24.89 o                         
  13   4   3        800.55        844.85        35.50 o                         
  14   4   3         34.60         -1.73        24.79 o                         
  15   4   3        330.20        308.25        59.64 o                         
  16   4   3          0.10         51.47        52.70 o                         
 -16   5   3        187.50        238.63        91.64 o                         
 -15   5   3          1.94         10.20        45.21 o                         
 -14   5   3         42.67         14.47        34.68 o                         
 -13   5   3         19.03        -22.13        24.90 o                         
 -12   5   3         23.18        -19.34        19.34 o                         
 -11   5   3          2.64        -18.35        18.35 o                         
 -10   5   3       1665.05       1534.64        57.02 o                         
  -9   5   3         60.25         73.93        13.17 o                         
  -8   5   3       6354.15       6200.51        85.33 o                         
  -7   5   3        894.47        945.72        29.22 o                         
  -6   5   3      19244.05      21144.79       204.14 o                         
  -5   5   3       6440.99       5875.16        66.54 o                         
  -4   5   3       3798.14       3983.69        46.43 o                         
  -3   5   3         45.38        198.35         7.27 o                         
  -2   5   3       5589.42       6626.34        68.24 o                         
  -1   5   3      44739.92      45213.46       418.59 o                         
   0   5   3      41757.64      39938.28       393.02 o                         
   1   5   3       8277.49       8299.95        95.45 o                         
   2   5   3      13961.73      17290.10       222.10 o                         
   3   5   3          6.24         43.88         6.68 o                         
   4   5   3        763.05        665.68        30.59 o                         
   5   5   3       1046.10       1185.69        68.11 o                         
   6   5   3        174.14        159.83        19.42 o                         
   7   5   3       1376.76       1396.84        31.69 o                         
   8   5   3       9209.44       9256.09       109.88 o                         
   9   5   3       1386.37       1191.15        41.76 o                         
  10   5   3       3721.32       4090.96        73.62 o                         
  11   5   3          6.90          7.51        15.38 o                         
  12   5   3        669.38        724.35        32.52 o                         
  13   5   3         48.71         66.70        22.95 o                         
  14   5   3          5.45         -7.24        30.29 o                         
  15   5   3         11.18        -20.82        60.14 o                         
  16   5   3        206.90        197.00        66.81 o                         
 -16   6   3          0.06        -34.36        70.64 o                         
 -15   6   3        595.96        615.48        75.45 o                         
 -14   6   3          9.15        -31.74        31.74 o                         
 -13   6   3       1582.14       1442.59        73.83 o                         
 -12   6   3        111.43         21.07        26.54 o                         
 -11   6   3        305.46        229.09        25.55 o                         
 -10   6   3         20.90         48.43        14.70 o                         
  -9   6   3       1377.99       1319.67        37.05 o                         
  -8   6   3         18.52         10.87        12.06 o                         
  -7   6   3       2061.54       1886.83        55.67 o                         
  -6   6   3        195.35        200.64        11.33 o                         
  -5   6   3       6643.56       6132.54        69.11 o                         
  -4   6   3        240.22        244.69         9.41 o                         
  -3   6   3      26576.88      27266.25       291.79 o                         
  -2   6   3       1403.26       1112.86        17.64 o                         
  -1   6   3      54001.84      53977.67       603.04 o                         
   0   6   3         15.82         28.50         5.92 o                         
   1   6   3      23186.57      20215.05       219.64 o                         
   2   6   3         21.39         11.17         9.39 o                         
   3   6   3      17136.69      19534.84       251.75 o                         
   4   6   3       2914.38       2327.92        59.97 o                         
   5   6   3      15941.68      15963.49       211.75 o                         
   6   6   3         59.30         34.04        12.62 o                         
   7   6   3       3034.50       3026.17        55.50 o                         
   8   6   3        530.13        466.82        24.07 o                         
   9   6   3       3771.57       3777.23        76.11 o                         
  10   6   3       1240.08       1050.09        35.67 o                         
  11   6   3        230.73        269.64        22.90 o                         
  12   6   3         63.37         22.85        22.04 o                         
  13   6   3       1603.75       1737.98        67.77 o                         
  14   6   3          0.05         12.17        27.69 o                         
  15   6   3        681.69        824.38        72.54 o                         
 -16   7   3        185.34        131.73        87.82 o                         
 -15   7   3         12.83         55.62        49.89 o                         
 -14   7   3        470.38        451.37        53.94 o                         
 -13   7   3         28.53         35.37        32.61 o                         
 -12   7   3        163.68        193.44        51.89 o                         
 -11   7   3          1.77        -26.14        39.95 o                         
 -10   7   3       4016.59       3798.92        67.66 o                         
  -9   7   3        109.45         77.39        14.50 o                         
  -8   7   3       3427.11       3259.09        53.03 o                         
  -7   7   3       1948.37       1813.73        29.96 o                         
  -6   7   3        552.58        564.57        16.73 o                         
  -5   7   3        537.24        487.54        19.80 o                         
  -4   7   3        561.21        547.60        15.27 o                         
  -3   7   3      12446.09      11914.96       135.64 o                         
  -2   7   3       5668.86       5271.98        61.08 o                         
  -1   7   3       5565.65       6453.78        72.71 o                         
   0   7   3      63801.19      65963.13       608.52 o                         
   1   7   3       1596.21       1600.15        29.58 o                         
   2   7   3      46950.27      50836.56       577.60 o                         
   3   7   3       1634.60       1514.40        42.26 o                         
   4   7   3       4346.85       4621.10        65.30 o                         
   5   7   3       1992.34       2055.55        42.89 o                         
   6   7   3       1279.51       1020.38        28.11 o                         
   7   7   3        838.28        984.53        33.26 o                         
   8   7   3       6081.74       5791.70        90.38 o                         
   9   7   3         94.62         34.42        19.26 o                         
  10   7   3       1144.86       1318.15        49.71 o                         
  11   7   3         19.42        -19.87        19.87 o                         
  12   7   3        116.52         81.88        28.51 o                         
  13   7   3          2.10         44.59        29.14 o                         
  14   7   3         81.95         98.00        32.12 o                         
  15   7   3          4.10         -6.33        39.58 o                         
 -16   8   3         29.61        -68.73        72.54 o                         
 -15   8   3        922.35        846.72        84.92 o                         
 -14   8   3         29.46          2.55        36.59 o                         
 -13   8   3        855.33        789.51        60.60 o                         
 -12   8   3        160.97        134.33        36.28 o                         
 -11   8   3       1928.42       1869.07        77.14 o                         
 -10   8   3         31.45        -20.67        20.67 o                         
  -9   8   3        422.64        408.19        24.78 o                         
  -8   8   3        551.84        559.85        25.41 o                         
  -7   8   3       1331.15       1275.85        28.28 o                         
  -6   8   3        332.24        352.33        21.63 o                         
  -5   8   3       7697.35       7518.72       116.23 o                         
  -4   8   3        150.83        250.13        12.45 o                         
  -3   8   3      14869.07      14855.15       167.25 o                         
  -2   8   3       4146.85       4325.06        52.65 o                         
  -1   8   3       5437.44       5824.97        63.42 o                         
   0   8   3      11211.74      12060.88       120.89 o                         
   1   8   3       4232.48       4854.18        62.62 o                         
   2   8   3       2114.36       1994.79        35.55 o                         
   3   8   3      45077.88      45807.04       525.08 o                         
   4   8   3         49.59        108.10         8.51 o                         
   5   8   3       7570.26       7783.03        98.61 o                         
   6   8   3        783.17        860.15        22.07 o                         
   7   8   3       2855.11       2845.81        99.61 o                         
   8   8   3        281.36        234.73        19.92 o                         
   9   8   3       1034.00       1064.24        43.13 o                         
  10   8   3        221.04        186.95        26.36 o                         
  11   8   3        475.40        437.99        36.86 o                         
  12   8   3          6.58         21.16        26.17 o                         
  13   8   3       1440.19       1796.20        74.86 o                         
  14   8   3          0.71        -26.52        26.52 o                         
  15   8   3        132.80        115.33        41.24 o                         
 -16   9   3        175.09        225.27        99.27 o                         
 -15   9   3          6.79          1.91        68.73 o                         
 -14   9   3         81.41         64.21        41.33 o                         
 -13   9   3          5.40        -30.19        30.19 o                         
 -12   9   3          3.33         30.88        32.54 o                         
 -11   9   3         70.95         22.96        29.34 o                         
 -10   9   3       4000.84       3999.54       108.29 o                         
  -9   9   3         39.82         26.83        31.02 o                         
  -8   9   3      10319.10      10328.95       136.60 o                         
  -7   9   3         90.51        137.25        33.95 o                         
  -6   9   3       2106.33       2051.56        40.42 o                         
  -5   9   3       2379.11       2556.07        44.98 o                         
  -4   9   3        114.85         69.39        15.53 o                         
  -3   9   3       1389.67       1162.15        31.52 o                         
  -2   9   3      36294.70      37971.91       378.70 o                         
  -1   9   3       3594.20       4149.78        49.26 o                         
   0   9   3      13927.23      13806.49       146.73 o                         
   1   9   3         76.66        123.86        10.34 o                         
   2   9   3       1532.81       1339.31        47.67 o                         
   3   9   3       1526.98       1432.36        45.62 o                         
   4   9   3       3775.06       3843.48        82.80 o                         
   5   9   3       3414.87       3495.91        46.09 o                         
   6   9   3       2031.19       2066.97        35.51 o                         
   7   9   3          0.27        -11.56        11.56 o                         
   8   9   3       6361.14       6377.91       122.21 o                         
   9   9   3        172.50        174.66        26.15 o                         
  10   9   3       2967.28       3048.08        93.96 o                         
  11   9   3        177.08        156.63        33.04 o                         
  12   9   3        896.24        998.33        52.70 o                         
  13   9   3         34.25         57.09        29.37 o                         
  14   9   3         66.09         70.02        37.12 o                         
  15   9   3          8.52        -47.12        47.12 o                         
 -16  10   3          4.18        -63.00        63.00 o                         
 -15  10   3        136.58        103.73        60.70 o                         
 -14  10   3          7.64        -13.77        35.30 o                         
 -13  10   3        903.05        929.30        84.24 o                         
 -12  10   3        477.60        323.66        48.42 o                         
 -11  10   3       1281.79       1348.56        49.85 o                         
 -10  10   3        122.05        149.06        34.22 o                         
  -9  10   3        162.52        220.90        34.96 o                         
  -8  10   3          0.02        -19.78        23.24 o                         
  -7  10   3       6663.99       6621.11       121.60 o                         
  -6  10   3       2571.93       2736.47        58.91 o                         
  -5  10   3       2122.62       2134.02        50.17 o                         
  -4  10   3       4613.93       4774.38        74.41 o                         
  -3  10   3      18450.10      19301.83       236.92 o                         
  -2  10   3       1310.86       1375.91        24.98 o                         
  -1  10   3      10142.02      10156.62       105.61 o                         
   0  10   3        427.49        307.11        13.51 o                         
   1  10   3       2760.00       2945.00        44.24 o                         
   2  10   3        304.63        330.89        13.09 o                         
   3  10   3       3184.82       3288.00        58.09 o                         
   4  10   3         39.59         57.41         8.32 o                         
   5  10   3      12187.09      11628.97       121.00 o                         
   6  10   3          0.38        -12.15        12.15 o                         
   7  10   3       2391.93       2315.70        59.76 o                         
   8  10   3        189.89        109.09        22.37 o                         
   9  10   3         11.90        -18.51        18.51 o                         
  10  10   3          9.83         13.77        25.75 o                         
  11  10   3         73.15         99.61        31.23 o                         
  12  10   3         83.22         99.03        30.46 o                         
  13  10   3        410.73        438.04        42.74 o                         
  14  10   3        156.25        113.52        41.22 o                         
  15  10   3        216.69        186.65        46.77 o                         
 -15  11   3         23.65         44.76        54.56 o                         
 -14  11   3         74.68         40.00        41.78 o                         
 -13  11   3          2.22        -25.53        32.73 o                         
 -12  11   3        793.99        778.45        61.70 o                         
 -11  11   3        116.26        126.08        38.03 o                         
 -10  11   3       3600.83       3830.24       176.09 o                         
  -9  11   3         23.66         54.74        29.77 o                         
  -8  11   3       5316.31       4792.26       125.58 o                         
  -7  11   3        359.34        330.28        55.67 o                         
  -6  11   3       4058.14       3898.22        84.03 o                         
  -5  11   3        967.24        924.02        34.96 o                         
  -4  11   3       4721.28       4440.84        71.96 o                         
  -3  11   3         63.03         41.39        23.62 o                         
  -2  11   3        201.82        280.39        14.97 o                         
  -1  11   3       1352.32       1402.08        25.17 o                         
   0  11   3      21351.97      21131.73       220.00 o                         
   1  11   3        258.36        508.31        17.44 o                         
   2  11   3      13622.63      13596.82       159.45 o                         
   3  11   3       2357.41       2305.64        46.51 o                         
   4  11   3        130.83        175.94        14.01 o                         
   5  11   3        862.40        716.38        29.45 o                         
   6  11   3        578.28        471.63        31.03 o                         
   7  11   3         55.10         34.37        15.64 o                         
   8  11   3        654.21        628.60        39.10 o                         
   9  11   3        172.75        182.13        26.67 o                         
  10  11   3       4828.94       5017.95       122.58 o                         
  11  11   3        506.60        518.48        45.99 o                         
  12  11   3        461.63        546.31        44.81 o                         
  13  11   3         25.95         14.88        28.95 o                         
  14  11   3         54.55         56.25        37.17 o                         
 -15  12   3        324.80        384.28       156.54 o                         
 -14  12   3         38.24         38.36        51.24 o                         
 -13  12   3        863.77        874.90        68.44 o                         
 -12  12   3         85.02         41.86        37.56 o                         
 -11  12   3       1180.97       1036.77        66.33 o                         
 -10  12   3        108.29         90.93        33.33 o                         
  -9  12   3       2501.37       2468.48        89.42 o                         
  -8  12   3        117.34         91.83        29.49 o                         
  -7  12   3         93.64         71.99        20.98 o                         
  -6  12   3       2926.63       3089.22       136.12 o                         
  -5  12   3       4062.95       3730.02        75.63 o                         
  -4  12   3        558.50        560.45        31.73 o                         
  -3  12   3       6405.49       6263.53        94.05 o                         
  -2  12   3       3999.11       4113.29        51.00 o                         
  -1  12   3      15171.41      15822.89       150.41 o                         
   0  12   3        637.03        749.46        19.56 o                         
   1  12   3       1517.50       1221.25        25.67 o                         
   2  12   3       3614.28       3710.76        57.28 o                         
   3  12   3       2517.70       2352.01        43.25 o                         
   4  12   3       1575.55       1638.54        59.00 o                         
   5  12   3       8223.17       8264.55       121.15 o                         
   6  12   3        161.47        141.83        19.45 o                         
   7  12   3       5655.42       5905.83       108.59 o                         
   8  12   3        795.85        808.51        32.00 o                         
   9  12   3         49.54         61.60        29.20 o                         
  10  12   3         10.36        105.30        52.72 o                         
  11  12   3        552.59        602.68        50.27 o                         
  12  12   3        322.50        386.46        40.33 o                         
  13  12   3        564.16        639.88        57.47 o                         
  14  12   3         33.20         52.71        39.51 o                         
 -15  13   3         32.79         -3.10        81.14 o                         
 -14  13   3        124.72        147.97        63.27 o                         
 -13  13   3        138.30         68.23        40.68 o                         
 -12  13   3          5.97         38.18        20.56 o                         
 -11  13   3         21.76         46.98        35.96 o                         
 -10  13   3       1669.07       1634.88        79.47 o                         
  -9  13   3        157.03         91.72        34.20 o                         
  -8  13   3       2214.34       2198.55        83.40 o                         
  -7  13   3         60.26         67.16        27.74 o                         
  -6  13   3        786.80        685.12        36.38 o                         
  -5  13   3        175.24         63.35        18.89 o                         
  -4  13   3       1723.28       1748.91        43.03 o                         
  -3  13   3       2881.75       2661.09        53.90 o                         
  -2  13   3       4550.21       4451.45        65.11 o                         
  -1  13   3       2608.85       2606.62        45.16 o                         
   0  13   3      10920.33      10459.57       112.01 o                         
   1  13   3        208.36        244.34        19.12 o                         
   2  13   3       7315.80       7317.15        97.51 o                         
   3  13   3         55.42        115.29        13.20 o                         
   4  13   3       1275.63       1403.30        43.99 o                         
   5  13   3        144.85        206.09        20.72 o                         
   6  13   3       1050.52        970.03        76.27 o                         
   7  13   3         74.47         84.49        19.55 o                         
   8  13   3       6982.15       7054.52       151.97 o                         
   9  13   3         76.96         19.00        27.67 o                         
  10  13   3       2431.71       2359.06        83.52 o                         
  11  13   3         49.87         44.88        42.99 o                         
  12  13   3        518.16        591.82        47.25 o                         
  13  13   3          4.27        -30.82        43.06 o                         
  14  13   3         18.29        -41.49        41.49 o                         
 -14  14   3         27.23         21.68        53.21 o                         
 -13  14   3        971.09        801.19        85.01 o                         
 -12  14   3          1.21        -17.61        21.38 o                         
 -11  14   3        724.37        660.96        58.53 o                         
 -10  14   3        299.76        197.73        41.33 o                         
  -9  14   3        318.88        178.67        38.00 o                         
  -8  14   3         54.86         62.36        45.30 o                         
  -7  14   3       2663.63       2442.30       113.25 o                         
  -6  14   3          7.95        -17.84        17.84 o                         
  -5  14   3       6782.99       6885.47       131.58 o                         
  -4  14   3          2.52         19.07        14.94 o                         
  -3  14   3       3783.76       3683.72        81.53 o                         
  -2  14   3        681.81        681.40        27.93 o                         
  -1  14   3       2731.86       2424.14        37.79 o                         
   0  14   3       1529.91       1389.31        28.44 o                         
   1  14   3        152.37        107.21        14.60 o                         
   2  14   3        605.90        660.89        38.54 o                         
   3  14   3       5983.65       5787.60        93.27 o                         
   4  14   3        886.00        877.34        34.06 o                         
   5  14   3       8472.89       8124.81       123.89 o                         
   6  14   3          8.67        -14.29        15.95 o                         
   7  14   3       2096.00       2077.96        53.80 o                         
   8  14   3         35.18         36.45        18.86 o                         
   9  14   3        232.58        175.91        22.06 o                         
  10  14   3         91.64        153.87        35.12 o                         
  11  14   3        206.77        226.99        34.94 o                         
  12  14   3        143.36        132.61        35.77 o                         
  13  14   3        750.33        798.39        62.65 o                         
 -14  15   3         78.26        -50.45        50.45 o                         
 -13  15   3         31.88          4.44        65.86 o                         
 -12  15   3        195.31        147.98        37.20 o                         
 -11  15   3         54.50         48.15        38.92 o                         
 -10  15   3       1814.36       1964.59        91.06 o                         
  -9  15   3        351.33        396.41        45.83 o                         
  -8  15   3       1304.67       1332.26        68.41 o                         
  -7  15   3        543.14        518.52        45.12 o                         
  -6  15   3       1462.40       1547.18        55.76 o                         
  -5  15   3        198.20        188.69        30.31 o                         
  -4  15   3       4901.77       4640.21        81.13 o                         
  -3  15   3       7340.83       7508.89       114.02 o                         
  -2  15   3       3031.58       3326.47        64.23 o                         
  -1  15   3        159.84        169.50        20.02 o                         
   0  15   3       4227.79       4312.18        62.04 o                         
   1  15   3        683.36        715.75        32.26 o                         
   2  15   3       5273.30       5304.54        87.49 o                         
   3  15   3         16.39         18.51        18.36 o                         
   4  15   3        741.33        694.92        31.91 o                         
   5  15   3         28.55          0.43        16.82 o                         
   6  15   3       2051.07       2121.60        54.93 o                         
   7  15   3        388.44        266.34        26.20 o                         
   8  15   3       2913.28       3231.28        97.70 o                         
   9  15   3        235.63        310.34        34.47 o                         
  10  15   3       1458.45       1323.09        66.03 o                         
  11  15   3        170.02        182.37        35.44 o                         
  12  15   3        381.32        314.40        47.82 o                         
  13  15   3         18.14         -9.91        44.90 o                         
 -14  16   3          0.25          6.20        57.36 o                         
 -13  16   3        711.16        690.00        85.89 o                         
 -12  16   3         34.47         13.83        26.57 o                         
 -11  16   3        696.75        919.66        67.49 o                         
 -10  16   3        281.79        329.29        49.60 o                         
  -9  16   3        810.24        786.77        61.21 o                         
  -8  16   3          2.99        -28.02        28.02 o                         
  -7  16   3       1567.39       1535.00        97.22 o                         
  -6  16   3         47.55         15.88        27.17 o                         
  -5  16   3      15485.82      14716.09       244.17 o                         
  -4  16   3         32.69        -17.34        23.88 o                         
  -3  16   3         28.53         30.91        16.83 o                         
  -2  16   3        671.95        679.22        30.41 o                         
  -1  16   3         20.40         13.31        16.36 o                         
   0  16   3         22.81         37.35        13.86 o                         
   1  16   3       1083.12       1058.17        29.41 o                         
   2  16   3          2.02          3.51        16.00 o                         
   3  16   3        102.47         90.47        19.43 o                         
   4  16   3         88.92         71.87        19.33 o                         
   5  16   3       4614.37       4854.97        88.79 o                         
   6  16   3         75.86         65.44        20.74 o                         
   7  16   3       2881.00       2914.70        67.75 o                         
   8  16   3        113.17        104.42        25.33 o                         
   9  16   3         24.06         -3.57        22.23 o                         
  10  16   3         94.29        120.92        34.97 o                         
  11  16   3        721.06        842.79        54.28 o                         
  12  16   3          1.24        -39.52        39.52 o                         
  13  16   3        397.88        386.10        76.26 o                         
 -13  17   3         24.04         35.54        60.88 o                         
 -12  17   3        133.46        216.80        39.85 o                         
 -11  17   3         14.53        -10.38        37.35 o                         
 -10  17   3        897.35        837.30        65.84 o                         
  -9  17   3          3.12        -36.46        40.90 o                         
  -8  17   3       1862.25       1779.09        82.79 o                         
  -7  17   3          2.61        -26.27        26.27 o                         
  -6  17   3       2102.39       1818.13        81.61 o                         
  -5  17   3          0.34          2.42        30.59 o                         
  -4  17   3         73.36         80.04        23.44 o                         
  -3  17   3       1131.75       1074.74        38.60 o                         
  -2  17   3       4427.84       4388.01        80.52 o                         
  -1  17   3       1733.36       1455.33        50.02 o                         
   0  17   3       8137.28       8256.63       124.96 o                         
   1  17   3       2488.41       2476.99        75.56 o                         
   2  17   3       3914.66       3738.84        72.18 o                         
   3  17   3        671.93        689.40        32.88 o                         
   4  17   3        368.91        345.26        26.87 o                         
   5  17   3         44.21         42.95        21.77 o                         
   6  17   3       1237.26       1433.55        48.15 o                         
   7  17   3        387.90        340.26        32.47 o                         
   8  17   3        711.23        663.38        40.70 o                         
   9  17   3          2.60         15.46        24.10 o                         
  10  17   3        681.44        678.33        49.14 o                         
  11  17   3          0.26         47.56        37.37 o                         
  12  17   3        140.78        145.66        52.83 o                         
 -13  18   3        502.84        530.14       148.91 o                         
 -12  18   3         22.22         22.81        32.82 o                         
 -11  18   3        159.07        193.46        36.19 o                         
 -10  18   3        463.55        349.82        51.51 o                         
  -9  18   3        173.49         43.80        37.13 o                         
  -8  18   3          7.91        -17.35        32.51 o                         
  -7  18   3        134.70         54.74        33.98 o                         
  -6  18   3        785.02        701.04        53.31 o                         
  -5  18   3       3762.23       3594.75       118.35 o                         
  -4  18   3        716.30        634.81        62.27 o                         
  -3  18   3       3970.67       3851.60        90.39 o                         
  -2  18   3        275.71        309.13        30.14 o                         
  -1  18   3       2621.18       2631.28        80.21 o                         
   0  18   3         18.04         37.44        25.75 o                         
   1  18   3        264.73        198.00        32.02 o                         
   2  18   3        278.61        353.28        27.27 o                         
   3  18   3       2757.55       3061.29        67.02 o                         
   4  18   3          1.21         -1.99        19.02 o                         
   5  18   3       2895.55       3092.00        70.37 o                         
   6  18   3         70.13         93.00        24.39 o                         
   7  18   3       2127.44       2114.76        66.57 o                         
   8  18   3        188.84        198.45        31.37 o                         
   9  18   3         85.93         57.61        24.99 o                         
  10  18   3         10.91         -6.64        20.19 o                         
  11  18   3        172.85        169.47        49.32 o                         
  12  18   3         12.08        -33.97        52.44 o                         
 -12  19   3          0.80          0.13        34.08 o                         
 -11  19   3         49.42         67.16        37.75 o                         
 -10  19   3        722.55        697.50        62.88 o                         
  -9  19   3         53.07         -9.68        55.76 o                         
  -8  19   3       1533.69       1421.18       120.79 o                         
  -7  19   3         26.00         23.51        33.37 o                         
  -6  19   3       1179.16       1216.61       154.92 o                         
  -5  19   3         80.74          0.09        42.73 o                         
  -4  19   3         27.94         20.38        23.43 o                         
  -3  19   3          3.25        -13.33        21.78 o                         
  -2  19   3       4606.12       4258.74       161.75 o                         
  -1  19   3          1.45          0.41        25.24 o                         
   0  19   3       2457.22       2386.32        80.75 o                         
   1  19   3        194.34        178.18        35.52 o                         
   2  19   3       2878.64       3077.13        92.33 o                         
   3  19   3        249.09        200.43        38.27 o                         
   4  19   3        256.62        222.30        26.04 o                         
   5  19   3          1.29          7.04        20.54 o                         
   6  19   3        414.74        390.93        40.62 o                         
   7  19   3         10.05          1.12        30.43 o                         
   8  19   3        298.85        381.24        34.47 o                         
   9  19   3        191.25        199.27        30.00 o                         
  10  19   3        891.33        877.97        56.30 o                         
  11  19   3         37.59        -13.04        62.47 o                         
 -11  20   3        272.70        226.57        70.05 o                         
 -10  20   3         73.22        -38.48        38.48 o                         
  -9  20   3         23.12         -2.77        37.10 o                         
  -8  20   3         34.85         32.32        41.81 o                         
  -7  20   3        249.03        187.41        42.15 o                         
  -6  20   3        322.21        325.32        44.25 o                         
  -5  20   3       1797.29       1788.69        79.32 o                         
  -4  20   3        227.02        207.19        37.21 o                         
  -3  20   3       1578.84       1942.83        88.56 o                         
  -2  20   3          5.95         -2.73        33.79 o                         
  -1  20   3        122.17        101.04        30.60 o                         
   0  20   3        744.50        806.38        51.34 o                         
   1  20   3          0.26         41.43        29.18 o                         
   2  20   3        130.01        123.65        32.66 o                         
   3  20   3       2083.43       1879.20        75.29 o                         
   4  20   3         73.54         63.35        24.20 o                         
   5  20   3       4621.08       4432.47        85.44 o                         
   6  20   3          3.95          4.91        23.52 o                         
   7  20   3       1459.47       1571.36        57.66 o                         
   8  20   3         54.88         50.22        26.17 o                         
   9  20   3         37.28        -24.04        24.04 o                         
  10  20   3         21.01         94.60        42.13 o                         
 -11  21   3          8.65        -21.36        42.19 o                         
 -10  21   3        350.56        392.79        53.70 o                         
  -9  21   3          5.76         60.64        40.32 o                         
  -8  21   3        759.30        852.08        66.82 o                         
  -7  21   3         20.92         12.51        34.41 o                         
  -6  21   3        497.17        619.33        54.32 o                         
  -5  21   3         17.01         -1.43        39.29 o                         
  -4  21   3         11.27        -11.45        70.64 o                         
  -3  21   3         27.04        -38.73        48.68 o                         
  -2  21   3        869.63       1025.85        71.17 o                         
  -1  21   3        600.70        520.20        75.37 o                         
   0  21   3       2505.93       2613.99        88.54 o                         
   1  21   3         13.72         29.57        31.39 o                         
   2  21   3       1923.55       1908.16        77.22 o                         
   3  21   3          0.31         31.97        31.17 o                         
   4  21   3        422.05        405.38        65.31 o                         
   5  21   3         21.47         37.62        37.55 o                         
   6  21   3          4.37         21.24        23.98 o                         
   7  21   3        104.49         56.95        27.01 o                         
   8  21   3        351.12        259.54        33.39 o                         
   9  21   3          2.20        -23.23        27.55 o                         
  10  21   3        499.33        598.33        69.03 o                         
 -10  22   3         46.37         34.25        46.73 o                         
  -9  22   3          0.18         10.57        38.70 o                         
  -8  22   3          1.84          2.89        40.28 o                         
  -7  22   3        427.85        373.01       115.50 o                         
  -6  22   3          4.18        139.36        91.64 o                         
  -5  22   3       2678.75       2766.25       204.27 o                         
  -4  22   3        441.49        349.36        97.36 o                         
  -3  22   3       1082.17       1145.43       148.91 o                         
  -2  22   3         65.67         36.20        55.81 o                         
  -1  22   3       1183.22       1170.96        77.11 o                         
   0  22   3          0.09         45.55        32.41 o                         
   1  22   3          4.32        -10.30        29.50 o                         
   2  22   3         11.39         -9.65        30.47 o                         
   3  22   3       1254.89       1228.58        78.26 o                         
   4  22   3          4.90         14.56        32.50 o                         
   5  22   3       1373.27       1602.18        90.12 o                         
   6  22   3        172.72        172.79        46.46 o                         
   7  22   3        622.58        515.10        39.82 o                         
   8  22   3          1.07        -12.57        31.46 o                         
   9  22   3         25.21        121.61        48.59 o                         
  -9  23   3         98.84         93.18        84.95 o                         
  -8  23   3        360.64        542.18       120.27 o                         
  -7  23   3        312.28        511.63       116.45 o                         
  -6  23   3        353.65        397.09       106.91 o                         
  -5  23   3        166.22        114.54        91.64 o                         
  -4  23   3          0.13        -59.18        76.36 o                         
  -3  23   3          1.86        -11.45        80.18 o                         
  -2  23   3       1042.28       1251.07        81.03 o                         
  -1  23   3        159.72        177.13        57.24 o                         
   0  23   3       2170.10       2358.74       106.91 o                         
   1  23   3          0.57        -14.48        30.89 o                         
   2  23   3        336.88        294.55        42.26 o                         
   3  23   3         38.10         12.75        33.93 o                         
   4  23   3        111.61         88.00        44.94 o                         
   5  23   3         48.98         74.19        43.04 o                         
   6  23   3         11.96        -10.35        38.41 o                         
   7  23   3         47.22         71.91        54.37 o                         
   8  23   3        494.20        656.72        97.36 o                         
  -7  24   3        128.15        227.18       101.18 o                         
  -6  24   3         10.53        -21.00        76.36 o                         
  -5  24   3        570.90        557.45       118.36 o                         
  -4  24   3         11.78        -68.73        68.73 o                         
  -3  24   3       1546.22       1552.08       162.27 o                         
  -2  24   3         67.77        -21.00        72.54 o                         
  -1  24   3        259.68        149.85        48.92 o                         
   0  24   3         57.26         68.97        43.71 o                         
   1  24   3        160.87        175.59        49.57 o                         
   2  24   3         31.79         30.04        34.96 o                         
   3  24   3        892.93        895.66        72.47 o                         
   4  24   3        105.07        168.08        73.33 o                         
   5  24   3       1132.46       1320.96        87.31 o                         
   6  24   3          2.24        -40.67        40.67 o                         
   7  24   3        376.97        339.81        84.00 o                         
  -6  25   3        176.12        156.54       106.91 o                         
  -5  25   3         21.85         26.73        84.00 o                         
  -4  25   3         23.45        -63.00        78.27 o                         
  -3  25   3          3.44        105.00        89.73 o                         
  -2  25   3        114.90        129.82        93.54 o                         
  -1  25   3         20.13        -25.17        41.48 o                         
   0  25   3       1149.10       1024.19        81.52 o                         
   1  25   3          7.57         55.12        45.44 o                         
   2  25   3       1650.59       1956.79       102.67 o                         
   3  25   3         59.16        103.57        46.70 o                         
   4  25   3         43.80         49.05        44.30 o                         
   5  25   3         21.69         32.37        42.90 o                         
  -4  26   3        115.63         68.73       101.18 o                         
  -3  26   3        664.05        689.18       133.64 o                         
  -2  26   3         33.56         -1.91        80.18 o                         
  -1  26   3         46.17         17.63        58.00 o                         
   0  26   3         11.89         -6.20        46.34 o                         
   1  26   3          0.33        -28.80        44.32 o                         
   2  26   3          0.60         -2.93        42.39 o                         
   3  26   3        356.18        370.89        61.41 o                         
   4  26   3          6.06        -17.52        43.31 o                         
   0  27   3        759.83        677.72       131.73 o                         
 -16   0   4        361.79        428.39        65.46 o                         
 -14   0   4       1738.75       1753.02       161.32 o                         
 -12   0   4       1551.86       1743.55        89.06 o                         
 -10   0   4        404.77        313.47        65.34 o                         
  -8   0   4       9231.17       8527.22       166.61 o                         
  -6   0   4      21995.35      23901.81       345.22 o                         
  -4   0   4      13558.29      13701.43       231.03 o                         
  -2   0   4      12453.29      13827.66       226.32 o                         
   0   0   4      10369.08      14933.35       296.95 o                         
   2   0   4       4740.81       4643.43       139.81 o                         
   4   0   4      32360.35      34565.79      1083.47 o                         
   6   0   4      25953.06      24222.76       355.01 o                         
   8   0   4        244.26        277.99        22.50 o                         
  10   0   4       2391.82       2398.18        68.97 o                         
  12   0   4       3707.21       3867.82       122.38 o                         
  14   0   4        267.21        254.01        45.01 o                         
  16   0   4        157.86        132.16       145.09 o                         
 -17   1   4        310.65        333.23        62.75 o                         
 -16   1   4         26.33         64.98        40.86 o                         
 -15   1   4         44.92         26.11        30.48 o                         
 -14   1   4         75.71        135.66        32.84 o                         
 -13   1   4        111.80        108.02        33.07 o                         
 -12   1   4        916.93        758.49        38.69 o                         
 -11   1   4       7961.60       8432.06       124.49 o                         
 -10   1   4        279.58        256.27        21.73 o                         
  -9   1   4      10823.19      10234.72       127.09 o                         
  -8   1   4        855.54        855.17        23.30 o                         
  -7   1   4       3441.37       3650.01        50.02 o                         
  -6   1   4        910.94        582.89        17.06 o                         
  -5   1   4       5132.78       5018.26        68.63 o                         
  -4   1   4       6248.11       4759.13        59.15 o                         
  -3   1   4      33356.79      34898.07       367.23 o                         
  -2   1   4      54449.40      59966.16       735.32 o                         
  -1   1   4      16715.09      18367.29       229.30 o                         
   0   1   4      31959.53      35086.44       433.08 o                         
   1   1   4      14712.77      14929.25       181.23 o                         
   2   1   4        513.94        130.75         6.68 o                         
   3   1   4       2054.24       2000.07       118.28 o                         
   4   1   4        276.39        523.31        15.45 o                         
   5   1   4       2726.90       3228.75        45.68 o                         
   6   1   4         39.91         23.67         9.18 o                         
   7   1   4       4583.87       4786.30        70.24 o                         
   8   1   4       3998.47       4075.70        58.16 o                         
   9   1   4       5051.32       4707.49        66.11 o                         
  10   1   4         29.73        -14.00        14.00 o                         
  11   1   4       1444.14       1415.43        43.44 o                         
  12   1   4        271.77        409.54        31.18 o                         
  13   1   4          7.62         -9.68        22.29 o                         
  14   1   4         40.38         31.78        24.77 o                         
  15   1   4        263.21        296.04        34.79 o                         
  16   1   4         10.56        -35.27        35.27 o                         
 -17   2   4         73.79        160.49       112.64 o                         
 -16   2   4        531.69        515.44        55.71 o                         
 -15   2   4        151.75        169.25        35.77 o                         
 -14   2   4       2628.47       2532.08        86.80 o                         
 -13   2   4        472.01        481.93        39.80 o                         
 -12   2   4          8.68         -4.58        20.21 o                         
 -11   2   4        643.16        681.97        35.22 o                         
 -10   2   4          0.06          3.87        13.02 o                         
  -9   2   4          2.28        -11.86        11.86 o                         
  -8   2   4        483.79        467.94        19.46 o                         
  -7   2   4         61.26         25.06         9.07 o                         
  -6   2   4       1172.52        827.89        21.24 o                         
  -5   2   4        337.29        562.95        27.82 o                         
  -4   2   4      49251.62      47435.27       538.57 o                         
  -3   2   4        306.27         79.75        10.65 o                         
  -2   2   4      43164.81      49445.30       558.12 o                         
  -1   2   4       1042.31        905.48        22.64 o                         
   0   2   4      71173.89      66854.71       695.28 o                         
   1   2   4       4183.02       4161.66        55.34 o                         
   2   2   4      81241.10      85476.77       887.01 o                         
   3   2   4       5109.27       5111.82        64.11 o                         
   4   2   4      15469.60      14786.15       165.97 o                         
   5   2   4         50.80         14.14         7.55 o                         
   6   2   4       5774.64       6172.34       145.09 o                         
   7   2   4        562.36        665.45        23.26 o                         
   8   2   4       3067.58       3150.33        49.44 o                         
   9   2   4          0.82         -0.61        15.62 o                         
  10   2   4       1184.85       1035.73        33.05 o                         
  11   2   4        619.53        590.63        30.71 o                         
  12   2   4       1895.59       1814.64        57.95 o                         
  13   2   4        116.44         87.48        25.00 o                         
  14   2   4       1310.71       1429.43        54.32 o                         
  15   2   4         46.77         19.91        29.63 o                         
  16   2   4         65.67         31.33        39.05 o                         
 -17   3   4        114.11        259.63        91.64 o                         
 -16   3   4          3.44         -1.60        37.24 o                         
 -15   3   4         45.18        -32.23        32.23 o                         
 -14   3   4         77.66         59.30        29.25 o                         
 -13   3   4        145.62        169.44        33.62 o                         
 -12   3   4        131.06         96.86        23.68 o                         
 -11   3   4        467.73        487.56        31.09 o                         
 -10   3   4         43.55         56.80        13.63 o                         
  -9   3   4      15081.31      14434.83       170.35 o                         
  -8   3   4        775.36        681.52        22.24 o                         
  -7   3   4      12095.60      13420.63       145.38 o                         
  -6   3   4       2117.40       1741.31        29.43 o                         
  -5   3   4      26712.64      28844.01       365.20 o                         
  -4   3   4      29230.93      31206.44       392.64 o                         
  -3   3   4       9416.85       9874.18       148.55 o                         
  -2   3   4       3780.35       3522.37        47.94 o                         
  -1   3   4      22019.13      21136.44       225.83 o                         
   0   3   4      38608.16      38739.59       438.99 o                         
   1   3   4      28386.69      35287.10       348.49 o                         
   2   3   4      13183.26      13444.88       148.74 o                         
   3   3   4      23936.24      25063.39       335.96 o                         
   4   3   4        848.96        755.61        24.42 o                         
   5   3   4       1282.45       1846.42        36.23 o                         
   6   3   4        118.84        114.80        11.96 o                         
   7   3   4      11203.99      11048.28       175.39 o                         
   8   3   4        173.53        262.15        16.41 o                         
   9   3   4       8096.63       8346.49       100.31 o                         
  10   3   4         16.43          7.79        15.45 o                         
  11   3   4       1154.78       1199.75        41.34 o                         
  12   3   4        270.98        287.53        26.76 o                         
  13   3   4        458.86        392.35        32.19 o                         
  14   3   4          2.84         29.94        25.03 o                         
  15   3   4        331.99        425.00        41.65 o                         
 -17   4   4          9.19        -66.82        66.82 o                         
 -16   4   4         94.72        101.11        51.96 o                         
 -15   4   4        189.99        226.22        56.92 o                         
 -14   4   4       1518.61       1769.21        81.48 o                         
 -13   4   4        201.01        185.09        28.06 o                         
 -12   4   4       3323.41       3569.08        80.71 o                         
 -11   4   4        443.43        436.08        24.65 o                         
 -10   4   4        552.15        448.20        23.74 o                         
  -9   4   4       1755.30       1633.17        35.90 o                         
  -8   4   4       7133.65       6818.21        88.80 o                         
  -7   4   4       3638.63       3688.58       135.54 o                         
  -6   4   4       6679.23       7262.73       170.16 o                         
  -5   4   4         23.28         -8.01         8.78 o                         
  -4   4   4       2094.95       1762.79        51.81 o                         
  -3   4   4      11783.82      13138.22       136.15 o                         
  -2   4   4     106864.04     114697.97      1271.03 o                         
  -1   4   4       4539.27       5910.67        83.40 o                         
   0   4   4      64208.66      66986.93       753.39 o                         
   1   4   4      25901.24      30188.28       346.26 o                         
   2   4   4        724.98        713.03        18.78 o                         
   3   4   4        232.18        252.65        11.53 o                         
   4   4   4       5838.01       5678.61        78.26 o                         
   5   4   4      12146.23      11971.86       166.69 o                         
   6   4   4       8094.82       8019.13       109.32 o                         
   7   4   4        856.56        976.41        30.47 o                         
   8   4   4        342.21        367.74        17.62 o                         
   9   4   4       2793.96       2722.00        62.81 o                         
  10   4   4       1545.56       1621.03        41.34 o                         
  11   4   4        338.31        369.68        24.75 o                         
  12   4   4        712.10        693.54        37.30 o                         
  13   4   4        214.01        239.73        33.65 o                         
  14   4   4        446.43        504.93        37.61 o                         
  15   4   4          0.20         40.98        46.56 o                         
 -17   5   4        283.76        286.36       101.18 o                         
 -16   5   4         75.67         68.36        51.82 o                         
 -15   5   4         22.29         62.67        47.19 o                         
 -14   5   4        678.38        642.29        54.81 o                         
 -13   5   4          1.96        -13.05        25.05 o                         
 -12   5   4         12.15         19.01        21.28 o                         
 -11   5   4       5298.12       5838.06        93.35 o                         
 -10   5   4          4.17        -13.09        13.09 o                         
  -9   5   4        479.57        409.48        21.21 o                         
  -8   5   4        387.90        480.93        21.50 o                         
  -7   5   4       3040.20       2630.34       104.64 o                         
  -6   5   4        412.34        521.29        21.83 o                         
  -5   5   4       1535.09       1528.81        34.42 o                         
  -4   5   4       1673.72       1947.48        31.62 o                         
  -3   5   4      61746.49      65794.59       688.24 o                         
  -2   5   4       2687.01       2640.85        39.85 o                         
  -1   5   4      22011.75      27417.56       469.43 o                         
   0   5   4      11268.26      11644.53       140.74 o                         
   1   5   4      84131.92      80970.50       910.09 o                         
   2   5   4       8885.63       8999.47       113.01 o                         
   3   5   4       3223.70       4014.69        60.80 o                         
   4   5   4       3823.51       3848.17        57.80 o                         
   5   5   4       6930.33       7159.01       111.49 o                         
   6   5   4       1965.27       1989.72        46.00 o                         
   7   5   4       5632.87       5944.94        95.76 o                         
   8   5   4        122.24        113.24        14.32 o                         
   9   5   4       4565.40       4155.81        73.66 o                         
  10   5   4       1100.52       1087.50        37.53 o                         
  11   5   4       1284.10       1410.43        44.18 o                         
  12   5   4        206.32        253.17        26.23 o                         
  13   5   4         41.11         11.53        21.11 o                         
  14   5   4          5.42        -28.15        28.15 o                         
  15   5   4        330.06        322.89        67.33 o                         
 -16   6   4        166.79        313.09        97.36 o                         
 -15   6   4         36.35         72.30        51.64 o                         
 -14   6   4       1541.19       1418.61        95.10 o                         
 -13   6   4         69.34         17.02        27.84 o                         
 -12   6   4       1605.46       1904.20        77.68 o                         
 -11   6   4        312.35        300.35        28.03 o                         
 -10   6   4        283.10        322.00        24.38 o                         
  -9   6   4         22.92        -12.52        12.52 o                         
  -8   6   4       1432.49       1705.76        49.92 o                         
  -7   6   4       3847.96       4268.49        65.04 o                         
  -6   6   4      19476.53      19884.37       237.46 o                         
  -5   6   4       3527.79       3539.09        46.21 o                         
  -4   6   4      25054.12      25376.13       254.64 o                         
  -3   6   4       5849.55       5325.65        67.18 o                         
  -2   6   4       5343.90       5636.73        69.81 o                         
  -1   6   4       1833.25       1996.29        51.08 o                         
   0   6   4        518.07        148.90         8.84 o                         
   1   6   4        109.01         65.23         9.96 o                         
   2   6   4      23494.50      22706.42       266.27 o                         
   3   6   4       7899.68       8211.09       106.52 o                         
   4   6   4      25922.88      27421.65       296.73 o                         
   5   6   4       2362.92       2457.05        54.36 o                         
   6   6   4       5640.88       5344.05        98.19 o                         
   7   6   4        195.44        174.15        19.56 o                         
   8   6   4        842.64        952.93        30.83 o                         
   9   6   4        846.08        978.62        34.56 o                         
  10   6   4         75.49         49.87        17.80 o                         
  11   6   4       1331.25       1272.68        39.70 o                         
  12   6   4        685.97        690.03        38.60 o                         
  13   6   4         90.24         43.58        32.11 o                         
  14   6   4        463.08        426.63        47.63 o                         
  15   6   4          0.82         20.76        41.45 o                         
 -16   7   4         30.65        103.09        78.27 o                         
 -15   7   4          1.00        -42.00        63.00 o                         
 -14   7   4        102.49        124.20        41.08 o                         
 -13   7   4        280.31        351.32        46.27 o                         
 -12   7   4          2.07        -26.41        26.41 o                         
 -11   7   4       1921.22       2151.06        63.33 o                         
 -10   7   4         12.37        -15.37        15.37 o                         
  -9   7   4       6374.02       6356.15        99.04 o                         
  -8   7   4       2092.25       2070.08        48.23 o                         
  -7   7   4        492.21        454.67        14.05 o                         
  -6   7   4        181.49        220.46         9.19 o                         
  -5   7   4        685.62        807.20        18.09 o                         
  -4   7   4       3307.27       3809.77        47.80 o                         
  -3   7   4       8517.13       9376.24       110.04 o                         
  -2   7   4       6242.14       6269.42       111.30 o                         
  -1   7   4      24276.38      24997.00       252.33 o                         
   0   7   4       6321.63       6020.05        75.09 o                         
   1   7   4      35451.56      37999.74       404.54 o                         
   2   7   4       2218.89       1903.73        32.74 o                         
   3   7   4        329.28        359.05        15.34 o                         
   4   7   4        300.07        435.61        17.18 o                         
   5   7   4         42.37         29.89         9.82 o                         
   6   7   4        997.13        930.83        34.18 o                         
   7   7   4       6655.80       6550.25        97.07 o                         
   8   7   4        755.53        808.74        30.91 o                         
   9   7   4       6286.69       6465.84        90.35 o                         
  10   7   4       1137.34       1331.26        53.49 o                         
  11   7   4          4.02         -0.27        20.47 o                         
  12   7   4         75.74         78.91        29.08 o                         
  13   7   4        116.66         41.18        30.30 o                         
  14   7   4        103.68        123.87        33.61 o                         
  15   7   4        575.78        608.37        64.27 o                         
 -16   8   4        196.93        194.73        89.73 o                         
 -15   8   4          0.23         -7.55        83.04 o                         
 -14   8   4       2141.61       2182.39        98.08 o                         
 -13   8   4        301.79        252.22        44.81 o                         
 -12   8   4        815.54        626.45        52.88 o                         
 -11   8   4        128.06         67.55        23.29 o                         
 -10   8   4         12.15        -15.53        19.31 o                         
  -9   8   4          6.89          5.04        14.89 o                         
  -8   8   4       2309.00       2296.45        43.67 o                         
  -7   8   4        911.79        957.63        21.26 o                         
  -6   8   4      18458.76      18512.08       193.69 o                         
  -5   8   4        596.46        386.93        23.21 o                         
  -4   8   4       2999.40       2711.76        36.97 o                         
  -3   8   4       3524.05       4047.44        50.60 o                         
  -2   8   4       6442.16       7012.99        79.75 o                         
  -1   8   4         29.84         61.20         7.22 o                         
   0   8   4        586.16        541.49        22.10 o                         
   1   8   4        452.15        361.02        14.17 o                         
   2   8   4      10350.52      10687.82       161.60 o                         
   3   8   4       2631.90       2795.75        49.36 o                         
   4   8   4      62498.90      63271.89       666.46 o                         
   5   8   4        477.84        415.74        17.45 o                         
   6   8   4       6107.76       5940.95        90.46 o                         
   7   8   4        867.93       1064.44        30.82 o                         
   8   8   4         62.95         62.20        17.88 o                         
   9   8   4        573.23        566.92        25.60 o                         
  10   8   4        809.37        839.82        38.95 o                         
  11   8   4        269.14        165.18        30.09 o                         
  12   8   4       1259.07        983.62        54.94 o                         
  13   8   4          0.16          1.93        28.16 o                         
  14   8   4        512.80        543.74        51.89 o                         
  15   8   4         25.25        -13.00        42.12 o                         
 -16   9   4        100.98         91.64        89.73 o                         
 -15   9   4         53.51        -49.64        63.00 o                         
 -14   9   4         93.57        181.90        45.30 o                         
 -13   9   4        223.66        170.09        51.25 o                         
 -12   9   4        432.74        470.53        50.18 o                         
 -11   9   4       1750.80       1826.68        60.44 o                         
 -10   9   4         72.32         14.46        28.73 o                         
  -9   9   4       2739.13       2454.60        84.81 o                         
  -8   9   4         10.86         -7.57        11.28 o                         
  -7   9   4       5292.31       5224.68        75.38 o                         
  -6   9   4       1502.98       1623.44        37.20 o                         
  -5   9   4       2532.12       2702.84        47.16 o                         
  -4   9   4       1580.24       1450.41        39.27 o                         
  -3   9   4      23785.70      25197.01       256.55 o                         
  -2   9   4       2902.98       3926.65        96.57 o                         
  -1   9   4      28554.85      30433.02       306.77 o                         
   0   9   4         28.64         59.10        11.98 o                         
   1   9   4       3402.44       3698.15       115.81 o                         
   2   9   4       4530.11       4471.78        62.36 o                         
   3   9   4       4268.88       4268.07        64.98 o                         
   4   9   4       4022.03       4397.85        67.79 o                         
   5   9   4       1117.87       1100.87        24.22 o                         
   6   9   4        660.91        610.56        22.00 o                         
   7   9   4       3778.74       3708.94        77.47 o                         
   8   9   4          1.97        -17.06        17.06 o                         
   9   9   4       2139.84       2212.08        57.31 o                         
  10   9   4        278.16        301.92        28.36 o                         
  11   9   4        829.49        743.68        45.56 o                         
  12   9   4        184.57        157.78        33.81 o                         
  13   9   4        111.93         50.35        31.81 o                         
  14   9   4          1.22          3.58        34.73 o                         
  15   9   4        233.86        205.42        46.44 o                         
 -16  10   4        172.55        112.64        87.82 o                         
 -15  10   4         25.20        -17.66        51.24 o                         
 -14  10   4        647.71        603.30       102.60 o                         
 -13  10   4        244.20        118.64        42.61 o                         
 -12  10   4       1922.76       1800.68        84.41 o                         
 -11  10   4         10.48        -27.43        27.43 o                         
 -10  10   4       1454.31       1385.18        68.70 o                         
  -9  10   4        336.37        321.75        39.53 o                         
  -8  10   4       3012.33       2646.25       109.86 o                         
  -7  10   4       2224.52       2345.96        58.82 o                         
  -6  10   4       8643.28       8120.27       112.04 o                         
  -5  10   4       4222.25       4109.09        99.89 o                         
  -4  10   4      13385.86      13227.41       167.48 o                         
  -3  10   4        339.85        196.49        19.65 o                         
  -2  10   4       1369.11       1725.88        32.12 o                         
  -1  10   4        889.79       1219.28        25.11 o                         
   0  10   4        200.64        294.48        24.58 o                         
   1  10   4         80.80        135.59        11.55 o                         
   2  10   4       6403.47       6105.45        80.68 o                         
   3  10   4        240.35        185.44        12.05 o                         
   4  10   4       9967.98      10288.27       147.17 o                         
   5  10   4        164.74        175.35        13.47 o                         
   6  10   4       5012.77       4895.79        72.14 o                         
   7  10   4          0.28        -16.78        16.78 o                         
   8  10   4          0.36        -17.25        17.25 o                         
   9  10   4        109.26        103.53        21.93 o                         
  10  10   4        851.06        782.43        54.95 o                         
  11  10   4         12.32         -6.43        24.98 o                         
  12  10   4        632.69        583.55        45.36 o                         
  13  10   4         21.59         -9.29        33.05 o                         
  14  10   4        292.68        196.49        44.31 o                         
 -15  11   4          5.75         60.86        55.91 o                         
 -14  11   4         34.79         49.43        40.02 o                         
 -13  11   4         77.22         65.72        39.91 o                         
 -12  11   4          0.01        -30.61        30.61 o                         
 -11  11   4        691.75        755.03        57.96 o                         
 -10  11   4         45.58         -1.36        29.02 o                         
  -9  11   4       7988.69       7328.99       172.24 o                         
  -8  11   4       2177.90       2031.27        93.14 o                         
  -7  11   4       5511.49       5718.09       145.06 o                         
  -6  11   4         38.89         81.01        16.65 o                         
  -5  11   4         10.54          6.62        14.64 o                         
  -4  11   4        174.03        128.50        21.72 o                         
  -3  11   4      43949.21      45419.94       486.20 o                         
  -2  11   4         57.67         63.98         8.52 o                         
  -1  11   4       4598.28       5444.09        74.48 o                         
   0  11   4        159.33        170.59        12.29 o                         
   1  11   4       8678.27       8128.25        95.40 o                         
   2  11   4       1329.99       1322.45        26.49 o                         
   3  11   4         33.43         37.53         8.79 o                         
   4  11   4        270.41        333.25        14.84 o                         
   5  11   4        375.17        373.33        26.61 o                         
   6  11   4          6.87         12.44        14.54 o                         
   7  11   4       1911.56       1904.85        45.79 o                         
   8  11   4       1301.25       1233.59        46.61 o                         
   9  11   4       2656.89       2485.16        63.01 o                         
  10  11   4          8.31        -15.99        23.76 o                         
  11  11   4        893.93        904.56        50.42 o                         
  12  11   4          1.15        -19.45        26.51 o                         
  13  11   4          0.70         -1.17        34.18 o                         
  14  11   4          2.36         21.70        36.02 o                         
 -15  12   4        167.71        135.35        60.57 o                         
 -14  12   4        401.74        377.22        70.78 o                         
 -13  12   4          0.31        -27.46        36.80 o                         
 -12  12   4        500.26        474.69        52.33 o                         
 -11  12   4        158.19         78.53        35.59 o                         
 -10  12   4        335.46        215.59        40.01 o                         
  -9  12   4         93.35         93.25        54.52 o                         
  -8  12   4        431.16        432.03        42.96 o                         
  -7  12   4       2053.01       2040.00        85.23 o                         
  -6  12   4       3095.65       3133.03        74.69 o                         
  -5  12   4        533.71        469.34        26.76 o                         
  -4  12   4       3972.43       3685.92        65.04 o                         
  -3  12   4       2209.59       2614.72        44.42 o                         
  -2  12   4       2933.96       2875.57        54.03 o                         
  -1  12   4        135.64         81.60        10.75 o                         
   0  12   4         97.34        130.59        11.30 o                         
   1  12   4       3274.03       3405.29        49.89 o                         
   2  12   4       9388.52       9207.87       113.56 o                         
   3  12   4       2446.57       2790.24        49.23 o                         
   4  12   4       5938.92       5873.87        93.23 o                         
   5  12   4        532.01        508.21        26.44 o                         
   6  12   4       5408.72       4856.56        83.59 o                         
   7  12   4         43.41         30.75        16.66 o                         
   8  12   4          0.83         -6.82        19.23 o                         
   9  12   4          1.15          8.54        18.97 o                         
  10  12   4       1228.51       1176.94        54.74 o                         
  11  12   4         43.65         58.26        29.83 o                         
  12  12   4        368.64        308.39        38.61 o                         
  13  12   4         41.33         80.36        38.26 o                         
  14  12   4        515.08        536.46        75.14 o                         
 -15  13   4        180.73        166.56        65.46 o                         
 -14  13   4         22.75         63.95        56.70 o                         
 -13  13   4        536.99        558.97        59.12 o                         
 -12  13   4          0.57        -32.18        32.18 o                         
 -11  13   4       2081.40       2131.46        92.73 o                         
 -10  13   4        133.11        170.10        72.49 o                         
  -9  13   4        501.46        506.73        48.10 o                         
  -8  13   4        299.63        262.18        37.20 o                         
  -7  13   4       1776.81       1880.60        75.19 o                         
  -6  13   4         17.87         13.04        18.17 o                         
  -5  13   4        242.81        238.43        26.37 o                         
  -4  13   4        168.85        114.26        16.55 o                         
  -3  13   4       1881.42       1927.24        59.47 o                         
  -2  13   4        620.44        632.63        31.03 o                         
  -1  13   4      19239.73      19365.66       206.17 o                         
   0  13   4        714.23        657.25        27.69 o                         
   1  13   4       7589.54       7366.14        84.82 o                         
   2  13   4       3800.52       3866.73        57.95 o                         
   3  13   4        115.75         45.17        12.54 o                         
   4  13   4        691.81        725.79        25.26 o                         
   5  13   4       1639.59       1679.99        45.00 o                         
   6  13   4          0.23        -14.92        14.92 o                         
   7  13   4       5016.41       4602.21        83.80 o                         
   8  13   4        941.57       1089.82        57.12 o                         
   9  13   4       1391.83       1437.81        58.92 o                         
  10  13   4         36.52         35.38        27.76 o                         
  11  13   4       1306.47       1368.52        62.30 o                         
  12  13   4        152.45        137.92        35.20 o                         
  13  13   4          9.14         22.67        50.98 o                         
  14  13   4         37.43        114.73        62.67 o                         
 -14  14   4        669.17        652.99        84.76 o                         
 -13  14   4        134.55        114.02        45.50 o                         
 -12  14   4        907.61        881.13       100.10 o                         
 -11  14   4        196.98        129.01        41.35 o                         
 -10  14   4        386.58        348.67        46.65 o                         
  -9  14   4          0.45        -11.10        27.75 o                         
  -8  14   4        947.79        965.81        59.83 o                         
  -7  14   4       1088.67        970.52        56.68 o                         
  -6  14   4       6410.12       6309.09       124.71 o                         
  -5  14   4        581.14        417.86        29.77 o                         
  -4  14   4       5799.89       5758.80        92.40 o                         
  -3  14   4        149.65        156.86        21.34 o                         
  -2  14   4       1065.46       1126.52        30.51 o                         
  -1  14   4         82.16        185.17        12.87 o                         
   0  14   4        118.21        159.03        12.17 o                         
   1  14   4        545.72        633.74        22.42 o                         
   2  14   4       2944.17       3243.35        52.48 o                         
   3  14   4          1.62          0.63        14.08 o                         
   4  14   4      10593.58      10318.69       163.02 o                         
   5  14   4       3496.92       3661.43        72.31 o                         
   6  14   4        943.05        895.05        36.69 o                         
   7  14   4          3.80         10.38        17.49 o                         
   8  14   4        483.92        519.10        34.84 o                         
   9  14   4        241.23        169.47        30.87 o                         
  10  14   4        509.98        510.26        42.84 o                         
  11  14   4        111.91        114.66        32.40 o                         
  12  14   4        735.73        759.05        59.37 o                         
  13  14   4          1.37        -15.57        42.12 o                         
 -14  15   4          1.33        -38.13        80.18 o                         
 -13  15   4         24.28         25.77        52.65 o                         
 -12  15   4         34.90         41.34        39.40 o                         
 -11  15   4       1397.27       1313.84        81.35 o                         
 -10  15   4        120.80        293.78        62.04 o                         
  -9  15   4       2827.79       2677.94        99.74 o                         
  -8  15   4        588.27        534.60        48.49 o                         
  -7  15   4         40.19         51.92        28.52 o                         
  -6  15   4       1725.18       1667.55        71.86 o                         
  -5  15   4          5.66        -17.35        19.69 o                         
  -4  15   4        301.24        335.88        24.02 o                         
  -3  15   4       2109.30       1780.26        46.54 o                         
  -2  15   4        452.31        353.50        23.92 o                         
  -1  15   4       5403.85       5471.47        80.24 o                         
   0  15   4        446.68        486.12        25.25 o                         
   1  15   4       2041.02       2226.73        54.19 o                         
   2  15   4         19.95         -4.28        11.62 o                         
   3  15   4        914.23        923.42        32.86 o                         
   4  15   4        867.12        953.97        37.85 o                         
   5  15   4       1173.05       1184.41        41.58 o                         
   6  15   4         47.13         25.66        18.57 o                         
   7  15   4       6487.64       6096.83       105.15 o                         
   8  15   4         55.98          9.06        20.91 o                         
   9  15   4       3092.48       3271.54        90.51 o                         
  10  15   4         27.16         35.77        29.17 o                         
  11  15   4        135.56         98.35        34.03 o                         
  12  15   4         19.17         92.27        39.31 o                         
  13  15   4         43.88         84.80        49.38 o                         
 -14  16   4        310.04        248.50        74.45 o                         
 -13  16   4         18.47        -17.54        27.43 o                         
 -12  16   4        263.18        186.58        46.83 o                         
 -11  16   4         66.10         10.24        36.43 o                         
 -10  16   4        240.90        184.46        42.86 o                         
  -9  16   4          0.66        -30.07        30.07 o                         
  -8  16   4       1219.52        977.79        63.14 o                         
  -7  16   4        148.49        102.11        33.73 o                         
  -6  16   4       4394.86       4592.53       180.72 o                         
  -5  16   4         47.44        -23.81        23.95 o                         
  -4  16   4      14399.13      14103.36       191.57 o                         
  -3  16   4        555.38        657.85        30.89 o                         
  -2  16   4        217.08        235.39        21.13 o                         
  -1  16   4        879.22        968.18        41.12 o                         
   0  16   4       2389.55       2314.37        47.80 o                         
   1  16   4        109.50        105.83        15.15 o                         
   2  16   4      10132.74       9919.62       133.61 o                         
   3  16   4         38.87         37.05        16.71 o                         
   4  16   4       2543.52       2305.70        53.18 o                         
   5  16   4         85.59         85.31        19.62 o                         
   6  16   4         38.28         42.97        18.73 o                         
   7  16   4        452.11        462.19        29.70 o                         
   8  16   4        412.39        396.51        31.50 o                         
   9  16   4         49.25         81.97        21.88 o                         
  10  16   4         59.41         -1.23        25.93 o                         
  11  16   4         48.92         72.10        31.77 o                         
  12  16   4        750.09        842.53        73.03 o                         
 -13  17   4         60.80        -17.07        47.72 o                         
 -12  17   4          6.77        -43.98        51.64 o                         
 -11  17   4       1529.23       1626.94        88.00 o                         
 -10  17   4         12.45         29.03        54.80 o                         
  -9  17   4       1108.55       1171.71        71.67 o                         
  -8  17   4         42.78          0.88        31.54 o                         
  -7  17   4       1549.99       1671.19       104.57 o                         
  -6  17   4        148.34        162.18        34.46 o                         
  -5  17   4          8.56        -12.59        22.14 o                         
  -4  17   4          7.59         -8.17        21.63 o                         
  -3  17   4       1780.47       1727.89        58.37 o                         
  -2  17   4        270.66        382.21        33.30 o                         
  -1  17   4       3964.89       3806.95        82.83 o                         
   0  17   4        553.55        628.67        30.05 o                         
   1  17   4       9486.91       9159.18       125.23 o                         
   2  17   4        974.32        911.36        34.06 o                         
   3  17   4        158.97        122.01        20.00 o                         
   4  17   4        655.35        655.21        38.26 o                         
   5  17   4        333.28        272.67        24.14 o                         
   6  17   4        636.49        787.38        36.88 o                         
   7  17   4       2266.90       2411.75        59.05 o                         
   8  17   4         31.65          8.38        21.64 o                         
   9  17   4        608.45        641.53        36.59 o                         
  10  17   4         19.74        -15.83        27.64 o                         
  11  17   4        141.66        151.66        47.95 o                         
  12  17   4         20.92         30.51        46.49 o                         
 -13  18   4          2.50         -7.90        32.22 o                         
 -12  18   4        333.72        323.30        78.45 o                         
 -11  18   4        165.30        153.08        45.99 o                         
 -10  18   4         52.06         27.39        53.39 o                         
  -9  18   4          0.13        -19.30        32.85 o                         
  -8  18   4       1167.21       1141.36        68.97 o                         
  -7  18   4         24.43        -21.22        28.74 o                         
  -6  18   4       1588.92       1810.07       113.33 o                         
  -5  18   4        462.51        475.95        45.57 o                         
  -4  18   4       1049.93       1041.20        45.71 o                         
  -3  18   4        964.96       1057.08        75.46 o                         
  -2  18   4       2505.08       2537.09        68.02 o                         
  -1  18   4        305.77        287.35        33.90 o                         
   0  18   4       1322.09       1508.84        62.45 o                         
   1  18   4          4.36         26.94        27.10 o                         
   2  18   4       3995.38       3986.11       114.45 o                         
   3  18   4         19.95        -17.33        17.33 o                         
   4  18   4       2632.17       2522.03        58.36 o                         
   5  18   4         37.70         26.03        19.50 o                         
   6  18   4       2796.62       3055.09        67.82 o                         
   7  18   4        176.35        153.81        27.12 o                         
   8  18   4         26.43        -20.99        20.99 o                         
   9  18   4          1.29         12.83        22.35 o                         
  10  18   4        382.95        390.39        41.97 o                         
  11  18   4          0.56        -31.32        47.43 o                         
 -12  19   4         23.64         14.68        37.85 o                         
 -11  19   4        356.68        313.62        68.73 o                         
 -10  19   4        153.69         75.57        42.73 o                         
  -9  19   4        899.04        918.89        68.32 o                         
  -8  19   4          5.53          3.69        35.58 o                         
  -7  19   4       1106.07       1184.43        71.81 o                         
  -6  19   4        103.32         27.26        31.11 o                         
  -5  19   4        156.08        206.55        37.35 o                         
  -4  19   4          3.22        -27.52        27.52 o                         
  -3  19   4        913.81       1152.98        59.79 o                         
  -2  19   4         14.64         -4.55        26.27 o                         
  -1  19   4       4960.32       5010.69       120.42 o                         
   0  19   4         52.59         48.38        28.20 o                         
   1  19   4       3349.20       3243.78        95.57 o                         
   2  19   4         14.80         -7.97        26.20 o                         
   3  19   4        627.46        568.63        30.75 o                         
   4  19   4          0.04         21.50        18.37 o                         
   5  19   4        324.02        395.11        29.32 o                         
   6  19   4        399.41        352.63        29.92 o                         
   7  19   4       1139.79        948.51        49.52 o                         
   8  19   4          1.79         -2.99        23.21 o                         
   9  19   4        474.56        517.78        40.41 o                         
  10  19   4         12.35         38.02        45.19 o                         
  11  19   4        299.55        184.96        65.46 o                         
 -11  20   4          1.45        -34.98        47.32 o                         
 -10  20   4          0.11        -29.78        35.81 o                         
  -9  20   4        134.47        112.73        42.06 o                         
  -8  20   4        838.21        772.74        62.97 o                         
  -7  20   4         35.19         53.99        34.87 o                         
  -6  20   4        524.88        610.29        71.85 o                         
  -5  20   4        607.97        547.76       118.31 o                         
  -4  20   4       2852.16       2517.17       139.36 o                         
  -3  20   4         26.03         39.36        35.38 o                         
  -2  20   4        479.52        440.80        55.39 o                         
  -1  20   4        519.07        438.21        40.62 o                         
   0  20   4          2.31         21.51        26.39 o                         
   1  20   4         13.91         -5.31        29.21 o                         
   2  20   4       1370.52       1401.38        66.19 o                         
   3  20   4        382.19        424.42        69.71 o                         
   4  20   4       3913.56       3935.85        85.79 o                         
   5  20   4         14.68          0.11        21.53 o                         
   6  20   4        376.77        358.59        33.08 o                         
   7  20   4         16.96          3.96        23.74 o                         
   8  20   4        236.06        236.13        31.90 o                         
   9  20   4          0.13        -24.08        24.08 o                         
  10  20   4        310.54        389.65        44.91 o                         
 -11  21   4        358.08        322.68        60.03 o                         
 -10  21   4         78.05         50.73        57.27 o                         
  -9  21   4       1515.74       1698.41        91.14 o                         
  -8  21   4         74.84         93.48        40.77 o                         
  -7  21   4        115.36        102.60        38.88 o                         
  -6  21   4         21.53         38.30        42.19 o                         
  -5  21   4        165.31        170.75        48.38 o                         
  -4  21   4          1.88        -57.27        66.82 o                         
  -3  21   4        765.54        623.76        59.22 o                         
  -2  21   4        758.71        832.11       114.80 o                         
  -1  21   4       2182.96       2297.97        83.28 o                         
   0  21   4          8.33         -0.57        44.09 o                         
   1  21   4       1157.44       1332.17        65.85 o                         
   2  21   4        288.84        216.60        39.38 o                         
   3  21   4         91.11         60.43        31.10 o                         
   4  21   4        213.38        174.57        37.17 o                         
   5  21   4        110.26         58.29        32.65 o                         
   6  21   4         17.03         16.13        24.66 o                         
   7  21   4        323.90        292.86        33.65 o                         
   8  21   4         96.75         51.36        28.18 o                         
   9  21   4        498.39        577.70        49.99 o                         
 -10  22   4         54.50         28.64        72.54 o                         
  -9  22   4         28.44         43.45        41.39 o                         
  -8  22   4        176.75        188.47        45.42 o                         
  -7  22   4          5.31         23.89        43.05 o                         
  -6  22   4       1767.26       1637.98       162.27 o                         
  -5  22   4         85.53        236.72        95.45 o                         
  -4  22   4        967.04        922.08       135.54 o                         
  -3  22   4        110.16        164.18        87.82 o                         
  -2  22   4        371.67        446.93        55.05 o                         
  -1  22   4          0.07        -35.12        36.73 o                         
   0  22   4          4.24        -23.66        31.69 o                         
   1  22   4          7.20          4.32        29.69 o                         
   2  22   4       1382.33       1560.79        73.90 o                         
   3  22   4        125.76        152.70        38.75 o                         
   4  22   4       1215.43       1303.14        67.44 o                         
   5  22   4          1.04         21.87        38.97 o                         
   6  22   4        857.52        996.69        74.31 o                         
   7  22   4          1.09         -4.37        25.44 o                         
   8  22   4          0.08        -27.29        27.29 o                         
  -8  23   4        239.42        221.45       101.18 o                         
  -7  23   4        332.07        311.18       108.82 o                         
  -6  23   4        158.03        292.09       105.00 o                         
  -5  23   4        129.28        124.09        84.00 o                         
  -4  23   4        135.97        129.82        85.91 o                         
  -3  23   4       1333.42       1229.44       148.91 o                         
  -2  23   4         20.50          5.56        41.85 o                         
  -1  23   4       2589.56       2691.99       113.94 o                         
   0  23   4         74.67         93.85        45.44 o                         
   1  23   4        594.71        806.71        57.81 o                         
   2  23   4         68.62          8.46        31.98 o                         
   3  23   4        266.76        223.85        44.36 o                         
   4  23   4          0.85        -19.94        32.30 o                         
   5  23   4          7.98        -13.83        40.72 o                         
   6  23   4        290.14        295.05        54.03 o                         
   7  23   4        847.01        716.33       127.91 o                         
   8  23   4         43.24         74.45        64.91 o                         
  -7  24   4         71.88        -32.45        78.27 o                         
  -6  24   4        726.82        715.90       131.73 o                         
  -5  24   4          6.42         19.09        87.82 o                         
  -4  24   4       1633.75       1771.62       179.45 o                         
  -3  24   4         18.41        -22.91        72.54 o                         
  -2  24   4        157.05         69.58        57.36 o                         
  -1  24   4         27.07         25.83        43.84 o                         
   0  24   4        203.84        127.99        47.32 o                         
   1  24   4         91.28        134.61        49.72 o                         
   2  24   4        763.47        927.70        69.71 o                         
   3  24   4         52.12         51.83        37.42 o                         
   4  24   4        966.30        934.31        76.38 o                         
   5  24   4        214.07        316.44        56.68 o                         
   6  24   4        375.42        414.35        73.31 o                         
  -6  25   4         84.77        166.09       108.82 o                         
  -5  25   4          3.46         64.91        87.82 o                         
  -4  25   4         29.00        -19.09        70.64 o                         
  -3  25   4        325.01        259.63       103.09 o                         
  -2  25   4          4.94        -70.64        70.64 o                         
  -1  25   4        663.09        672.65        75.75 o                         
   0  25   4         20.64        -30.85        43.60 o                         
   1  25   4        828.03        909.64        74.93 o                         
   2  25   4         32.51         68.17        36.82 o                         
   3  25   4        217.25        170.12        43.46 o                         
   4  25   4         42.29         95.32        46.96 o                         
   5  25   4        254.29        367.34        74.30 o                         
  -4  26   4        632.86        555.54       127.91 o                         
  -3  26   4         23.11        -36.27        80.18 o                         
  -2  26   4         66.10        164.18        93.54 o                         
  -1  26   4          0.04        -32.88        54.56 o                         
   0  26   4        204.42        190.57        56.57 o                         
   1  26   4         12.18         -5.02        43.35 o                         
   2  26   4        708.73        682.86        71.28 o                         
   3  26   4        248.51        292.47        58.67 o                         
 -17   0   5        117.76        156.54        84.00 o                         
 -15   0   5       1604.28       1891.06       106.62 o                         
 -13   0   5       1661.26       1491.04        87.71 o                         
 -11   0   5       3448.22       3117.31       123.79 o                         
  -9   0   5          9.60        -14.20        14.20 o                         
  -7   0   5       5466.34       5151.08       173.16 o                         
  -5   0   5      47692.72      47719.26       766.30 o                         
  -3   0   5        257.66        287.59        18.29 o                         
  -1   0   5       7395.20       9317.83       191.67 o                         
   1   0   5       4274.69       4962.27       111.31 o                         
   3   0   5      37938.12      37038.27       599.44 o                         
   5   0   5       6825.86       7639.20       174.15 o                         
   7   0   5       3088.81       2980.06        68.66 o                         
   9   0   5       1752.85       1626.99        54.32 o                         
  11   0   5       2029.14       2022.84        66.98 o                         
  13   0   5       2652.89       2729.81       101.70 o                         
  15   0   5        132.92        176.76        44.29 o                         
 -17   1   5          0.50        -26.52        37.53 o                         
 -16   1   5          8.91        -34.76        34.76 o                         
 -15   1   5         25.71          5.95        29.80 o                         
 -14   1   5        188.32        180.67        53.18 o                         
 -13   1   5        885.73       1006.81        51.49 o                         
 -12   1   5       2445.59       2275.89        74.67 o                         
 -11   1   5       1437.17       1293.00        45.97 o                         
 -10   1   5       4356.36       4385.05        73.93 o                         
  -9   1   5       2174.01       1959.01        37.41 o                         
  -8   1   5       1794.37       1661.60        36.98 o                         
  -7   1   5       2250.21       1957.18        33.97 o                         
  -6   1   5        689.36        855.04        23.39 o                         
  -5   1   5       3781.97       3166.48        48.65 o                         
  -4   1   5      22439.96      23123.20       247.84 o                         
  -3   1   5       6099.72       6115.16        77.22 o                         
  -2   1   5      12974.01      13331.99       170.22 o                         
  -1   1   5       4457.20       4459.04        70.13 o                         
   0   1   5       9502.67       9970.81       145.05 o                         
   1   1   5       4698.23       5972.51        83.58 o                         
   2   1   5       5332.37       5404.61        71.51 o                         
   3   1   5       5246.69       5598.38        70.33 o                         
   4   1   5      15198.03      14976.42       169.29 o                         
   5   1   5        211.14        368.61        15.33 o                         
   6   1   5       7401.42       7048.87        86.58 o                         
   7   1   5        263.27        234.75        16.32 o                         
   8   1   5      11673.57      11803.65       147.53 o                         
   9   1   5         90.93         59.18        13.81 o                         
  10   1   5        600.73        568.91        26.14 o                         
  11   1   5        110.72        102.26        20.53 o                         
  12   1   5        167.80        162.44        27.86 o                         
  13   1   5         65.74         39.18        25.55 o                         
  14   1   5        142.98        157.88        29.04 o                         
  15   1   5          0.25         22.81        29.29 o                         
 -17   2   5        285.20        357.88       113.59 o                         
 -16   2   5          0.03        -32.90        32.90 o                         
 -15   2   5        680.63        810.51        52.79 o                         
 -14   2   5        131.96        123.32        32.98 o                         
 -13   2   5       1154.19       1243.13        56.24 o                         
 -12   2   5       1817.95       1786.49        57.50 o                         
 -11   2   5         57.00         89.75        18.00 o                         
 -10   2   5       1654.24       1677.03        38.08 o                         
  -9   2   5       3875.22       4000.21        78.83 o                         
  -8   2   5        352.06        357.89        15.74 o                         
  -7   2   5      15697.36      16211.79       172.90 o                         
  -6   2   5      23319.94      22850.43       232.96 o                         
  -5   2   5        743.51        870.64        21.01 o                         
  -4   2   5       4109.75       3324.95        45.46 o                         
  -3   2   5       1880.30       1968.00        34.08 o                         
  -2   2   5       6833.73       7397.56        91.02 o                         
  -1   2   5          9.16        117.14        20.50 o                         
   0   2   5      29773.11      30103.94       375.20 o                         
   1   2   5      23452.12      21274.26       302.46 o                         
   2   2   5      29741.02      28933.39       363.57 o                         
   3   2   5      17366.75      15787.35       189.78 o                         
   4   2   5       8565.98       8963.64       107.38 o                         
   5   2   5      27453.01      27867.37       304.19 o                         
   6   2   5         52.98         28.15        10.49 o                         
   7   2   5         24.51         34.50        11.45 o                         
   8   2   5         17.33         29.21        13.31 o                         
   9   2   5       2444.76       2488.61        45.63 o                         
  10   2   5       1573.40       1704.28        39.30 o                         
  11   2   5       2799.76       2860.07        61.91 o                         
  12   2   5        180.98        178.20        24.24 o                         
  13   2   5        474.29        379.15        34.44 o                         
  14   2   5         14.49          3.19        24.97 o                         
  15   2   5         12.93         46.20        30.71 o                         
 -17   3   5          4.24         61.09        78.27 o                         
 -16   3   5        251.96        188.55        45.16 o                         
 -15   3   5         14.91         24.82        34.72 o                         
 -14   3   5       1034.76       1200.40        59.46 o                         
 -13   3   5         75.47         37.94        28.93 o                         
 -12   3   5       2651.85       2734.02        73.52 o                         
 -11   3   5        676.49        669.30        29.50 o                         
 -10   3   5       1083.49       1097.69        35.03 o                         
  -9   3   5        143.05        147.62        15.55 o                         
  -8   3   5       4674.50       4711.05        62.93 o                         
  -7   3   5       4195.15       3937.99        51.22 o                         
  -6   3   5        330.95        398.67        18.21 o                         
  -5   3   5        268.76        266.96        15.25 o                         
  -4   3   5       4832.98       5146.21        92.33 o                         
  -3   3   5      25027.33      27300.40       291.90 o                         
  -2   3   5      52849.58      58834.89       793.69 o                         
  -1   3   5       7804.58       8126.84       109.81 o                         
   0   3   5      75279.89      70229.15       789.22 o                         
   1   3   5       1652.71       2311.80        45.83 o                         
   2   3   5       1838.42       1554.90        31.87 o                         
   3   3   5       4384.48       4501.72        64.72 o                         
   4   3   5        757.97        817.05        25.33 o                         
   5   3   5        153.66         81.08        11.47 o                         
   6   3   5      21237.70      20033.87       244.06 o                         
   7   3   5       2513.35       2660.45        55.21 o                         
   8   3   5        158.61        106.73        15.99 o                         
   9   3   5        129.09        127.14        16.51 o                         
  10   3   5       1218.45       1177.59        35.97 o                         
  11   3   5        270.47        319.68        29.88 o                         
  12   3   5          0.16         -7.68        19.92 o                         
  13   3   5         83.62         96.57        28.89 o                         
  14   3   5        410.01        451.33        39.69 o                         
  15   3   5          8.01        -30.68        30.68 o                         
 -17   4   5        362.64        364.63        95.45 o                         
 -16   4   5         13.10        -11.16        43.48 o                         
 -15   4   5         90.37         61.11        37.64 o                         
 -14   4   5        100.54         53.71        36.97 o                         
 -13   4   5        876.21        735.95        59.24 o                         
 -12   4   5         81.39         73.68        29.48 o                         
 -11   4   5        233.94        276.03        22.27 o                         
 -10   4   5          2.24        -15.08        15.08 o                         
  -9   4   5        812.07        821.94        29.33 o                         
  -8   4   5         98.38         50.10        10.01 o                         
  -7   4   5      24890.26      25570.30       334.37 o                         
  -6   4   5       1264.99       1593.53        50.73 o                         
  -5   4   5      31837.77      34772.90       439.57 o                         
  -4   4   5        662.05        790.16        36.71 o                         
  -3   4   5         16.91         66.69        13.21 o                         
  -2   4   5       4998.67       5096.15        74.22 o                         
  -1   4   5      69921.50      77409.56       952.58 o                         
   0   4   5      47248.39      47505.32       538.84 o                         
   1   4   5       9790.06       9695.30       145.15 o                         
   2   4   5       8146.34       7152.59        92.34 o                         
   3   4   5       2841.12       2983.13        55.06 o                         
   4   4   5       2093.71       2103.29        43.26 o                         
   5   4   5       1710.07       1470.80        37.01 o                         
   6   4   5        281.69        383.72        21.76 o                         
   7   4   5        327.41        233.15        18.22 o                         
   8   4   5       2615.32       2662.88        68.04 o                         
   9   4   5       8978.80       8559.85       118.75 o                         
  10   4   5          5.90        -14.96        15.32 o                         
  11   4   5       2614.07       2806.13        60.99 o                         
  12   4   5          0.86         -2.31        20.57 o                         
  13   4   5        656.04        603.88        38.52 o                         
  14   4   5         25.08         -3.62        23.86 o                         
  15   4   5         21.23         -7.35        44.49 o                         
 -17   5   5         40.92        -21.00        72.54 o                         
 -16   5   5        110.92         63.20       130.77 o                         
 -15   5   5          2.07         29.09        45.66 o                         
 -14   5   5        635.26        685.10        56.06 o                         
 -13   5   5        299.25        270.21        35.49 o                         
 -12   5   5       3110.87       2933.35        81.96 o                         
 -11   5   5       1210.35       1282.84        62.46 o                         
 -10   5   5       5819.97       5658.81        91.22 o                         
  -9   5   5          1.20        -11.20        11.20 o                         
  -8   5   5        514.88        526.46        23.40 o                         
  -7   5   5       8449.42       8625.12       128.99 o                         
  -6   5   5         31.33         46.74        12.69 o                         
  -5   5   5       8693.15       9144.33       119.51 o                         
  -4   5   5      23641.40      27484.86       352.80 o                         
  -3   5   5       1015.15       1077.70        20.66 o                         
  -2   5   5      57454.20      64339.95       727.38 o                         
  -1   5   5      13353.01      13484.10       178.17 o                         
   0   5   5      17844.77      21062.58       270.05 o                         
   1   5   5       2206.38       2677.87        42.04 o                         
   2   5   5      13605.61      12869.56       157.20 o                         
   3   5   5         76.30         55.50         8.80 o                         
   4   5   5       7759.04       8053.89       117.73 o                         
   5   5   5        166.89        121.07        18.98 o                         
   6   5   5       3067.68       2908.17        58.91 o                         
   7   5   5        113.44        147.04        18.63 o                         
   8   5   5       2925.95       3165.96        63.86 o                         
   9   5   5         66.64        101.23        18.74 o                         
  10   5   5        289.55        253.84        22.21 o                         
  11   5   5         69.76         63.93        19.91 o                         
  12   5   5        117.00        147.77        24.90 o                         
  13   5   5         58.50         13.90        23.72 o                         
  14   5   5        420.28        459.90        52.08 o                         
  15   5   5         54.37         77.37        45.11 o                         
 -17   6   5         31.40        -59.18        59.18 o                         
 -16   6   5         37.88         47.73        76.36 o                         
 -15   6   5        596.10        723.44        76.26 o                         
 -14   6   5        304.13        204.55        56.01 o                         
 -13   6   5       2460.75       2236.64        81.34 o                         
 -12   6   5        517.19        498.12        30.26 o                         
 -11   6   5         29.58         33.19        17.08 o                         
 -10   6   5        490.17        425.49        24.81 o                         
  -9   6   5       3159.86       2786.17        55.34 o                         
  -8   6   5        434.96        386.96        23.27 o                         
  -7   6   5      20640.80      21293.68       283.29 o                         
  -6   6   5       5294.84       5281.80       124.41 o                         
  -5   6   5      11954.68      13221.26       180.00 o                         
  -4   6   5      14826.82      15016.97       168.55 o                         
  -3   6   5      10256.03      10319.30       129.41 o                         
  -2   6   5       2024.94       1356.79        25.52 o                         
  -1   6   5       2396.17       1907.30        31.05 o                         
   0   6   5        496.13        466.48        17.41 o                         
   1   6   5       3487.83       4178.62        60.40 o                         
   2   6   5       1018.88        878.20        22.05 o                         
   3   6   5      38583.02      39496.66       495.78 o                         
   4   6   5       1938.00       2210.98        62.83 o                         
   5   6   5       2026.94       1954.17        44.50 o                         
   6   6   5        786.79        742.77        29.22 o                         
   7   6   5       2650.02       2484.60        60.42 o                         
   8   6   5       1247.75       1254.18        36.46 o                         
   9   6   5       1911.20       2068.26        49.14 o                         
  10   6   5          7.93         36.20        16.92 o                         
  11   6   5       1492.30       1449.16        52.34 o                         
  12   6   5          0.22         24.19        22.73 o                         
  13   6   5        928.40        919.24        52.50 o                         
  14   6   5         22.07         43.20        35.03 o                         
  15   6   5          1.44        -31.56        41.20 o                         
 -16   7   5          5.83        -51.54        59.18 o                         
 -15   7   5          4.35        -39.91        41.78 o                         
 -14   7   5        246.49        178.34        54.90 o                         
 -13   7   5          6.07         36.41        34.82 o                         
 -12   7   5       1428.12       1328.92        51.16 o                         
 -11   7   5         47.48         13.50        18.80 o                         
 -10   7   5       4117.87       4252.53        75.45 o                         
  -9   7   5       1336.43       1236.66        40.70 o                         
  -8   7   5       2740.76       2810.56        63.53 o                         
  -7   7   5        343.83        467.06        22.77 o                         
  -6   7   5       3783.87       4328.74       105.72 o                         
  -5   7   5       1630.66       1357.24        30.83 o                         
  -4   7   5       9449.41       8346.75       109.89 o                         
  -3   7   5       1390.91       1687.10        48.95 o                         
  -2   7   5      28370.02      28769.34       289.75 o                         
  -1   7   5       4706.62       4598.00       100.84 o                         
   0   7   5      25778.47      28055.51       326.92 o                         
   1   7   5       2207.62       2276.55        39.53 o                         
   2   7   5       5093.11       5451.29        76.55 o                         
   3   7   5        559.81        735.49        33.44 o                         
   4   7   5       1093.23        822.23        23.35 o                         
   5   7   5       1215.47       1397.86        32.06 o                         
   6   7   5       1842.84       1795.62        75.87 o                         
   7   7   5       3133.43       3083.84        65.21 o                         
   8   7   5      10000.70       9472.89       125.58 o                         
   9   7   5        122.45        171.83        19.64 o                         
  10   7   5       1238.72       1340.45        39.42 o                         
  11   7   5         19.65         -0.16        21.08 o                         
  12   7   5        659.32        671.84        46.54 o                         
  13   7   5        313.56        277.57        48.22 o                         
  14   7   5        534.73        517.72        52.43 o                         
  15   7   5          0.04         31.74        42.78 o                         
 -16   8   5         23.00         -9.55        70.64 o                         
 -15   8   5        411.78        367.42        64.80 o                         
 -14   8   5        286.99        353.30        52.33 o                         
 -13   8   5        691.18        718.92        58.40 o                         
 -12   8   5        245.03        239.42        29.56 o                         
 -11   8   5         57.78         35.06        30.90 o                         
 -10   8   5       1134.51        891.62        44.65 o                         
  -9   8   5       3125.72       3259.43        67.78 o                         
  -8   8   5       1211.13       1243.87        45.14 o                         
  -7   8   5      10612.11      11093.80       143.06 o                         
  -6   8   5       3369.65       2973.03        46.94 o                         
  -5   8   5      26175.38      26970.78       293.98 o                         
  -4   8   5        434.12        394.40        16.69 o                         
  -3   8   5       1293.75       1983.56        32.36 o                         
  -2   8   5         13.52         22.47         7.04 o                         
  -1   8   5        571.86        720.22        18.08 o                         
   0   8   5       2930.95       4181.25        76.36 o                         
   1   8   5        457.46        792.12        20.89 o                         
   2   8   5         14.23          9.87         7.85 o                         
   3   8   5      24358.57      23624.83       281.82 o                         
   4   8   5        798.26        757.78        39.53 o                         
   5   8   5       7292.63       7307.66        92.46 o                         
   6   8   5        175.19        181.19        19.07 o                         
   7   8   5        223.27        168.78        22.20 o                         
   8   8   5        750.07        756.51        27.56 o                         
   9   8   5        828.22        725.56        30.56 o                         
  10   8   5          3.69          7.17        23.83 o                         
  11   8   5       2214.43       2400.70        80.85 o                         
  12   8   5         81.71         40.19        31.87 o                         
  13   8   5        732.86        540.90        45.29 o                         
  14   8   5          0.18        -31.53        31.53 o                         
  15   8   5         35.49         35.12        44.81 o                         
 -16   9   5        244.03        208.09        89.73 o                         
 -15   9   5         35.21         43.91        68.73 o                         
 -14   9   5        596.01        549.39        58.23 o                         
 -13   9   5        493.18        460.98        71.34 o                         
 -12   9   5       1757.79       1750.84       149.44 o                         
 -11   9   5         75.88         74.58        32.96 o                         
 -10   9   5       2680.06       2735.05       106.35 o                         
  -9   9   5        119.25        169.91        31.62 o                         
  -8   9   5        559.14        659.80        32.15 o                         
  -7   9   5       1810.04       1835.40        42.05 o                         
  -6   9   5       3857.16       4159.56        54.13 o                         
  -5   9   5         41.61        185.08        26.36 o                         
  -4   9   5         80.51         62.34        14.92 o                         
  -3   9   5       8365.38       8435.74        95.81 o                         
  -2   9   5      33172.69      35700.26       358.29 o                         
  -1   9   5       9400.11      10919.74       128.99 o                         
   0   9   5      35105.38      36902.37       370.64 o                         
   1   9   5       1999.95       2010.97        47.61 o                         
   2   9   5          1.26         -4.43         7.27 o                         
   3   9   5         23.50         54.04         9.81 o                         
   4   9   5       2142.08       2298.00        41.28 o                         
   5   9   5       1402.11       1520.33        29.33 o                         
   6   9   5       7230.75       7187.63       107.29 o                         
   7   9   5        263.91        186.86        18.79 o                         
   8   9   5       2016.14       1894.21        52.81 o                         
   9   9   5        280.71        211.40        24.44 o                         
  10   9   5        506.00        503.46        33.58 o                         
  11   9   5         15.47          1.48        25.57 o                         
  12   9   5         53.88         36.63        28.35 o                         
  13   9   5         11.21         24.16        36.53 o                         
  14   9   5        597.38        622.40        56.25 o                         
 -16  10   5          5.77        -26.73        74.45 o                         
 -15  10   5        322.80        330.27        99.27 o                         
 -14  10   5         10.22          2.05        39.31 o                         
 -13  10   5        338.02        379.08        51.18 o                         
 -12  10   5         27.51         60.49        39.29 o                         
 -11  10   5        155.14        123.55        50.97 o                         
 -10  10   5        920.93        822.01        60.04 o                         
  -9  10   5       1665.95       1755.19        74.84 o                         
  -8  10   5        611.99        431.72        40.69 o                         
  -7  10   5      12814.14      13039.24       182.58 o                         
  -6  10   5        615.06        506.47        25.47 o                         
  -5  10   5       6496.22       6361.16        92.39 o                         
  -4  10   5         45.77          7.95         9.43 o                         
  -3  10   5      12707.45      12451.76       135.70 o                         
  -2  10   5        418.58        492.66        15.97 o                         
  -1  10   5      12277.04      12555.54       147.29 o                         
   0  10   5      11387.50      12191.61       134.21 o                         
   1  10   5       7980.72       7752.16        98.34 o                         
   2  10   5        757.45        680.04        21.06 o                         
   3  10   5       5984.12       5949.23        81.34 o                         
   4  10   5        459.46        459.04        18.68 o                         
   5  10   5       3504.55       3369.99        55.69 o                         
   6  10   5          0.22        -11.15        11.15 o                         
   7  10   5        380.72        367.34        27.10 o                         
   8  10   5          0.36        -16.84        16.91 o                         
   9  10   5       1078.15       1102.61        42.95 o                         
  10  10   5         38.50         20.05        21.45 o                         
  11  10   5       2091.29       1829.49        67.99 o                         
  12  10   5         23.67         23.41        27.68 o                         
  13  10   5       1023.13       1095.62        67.19 o                         
  14  10   5         49.91         26.89        34.24 o                         
 -15  11   5          0.33         11.23        49.96 o                         
 -14  11   5         18.74        -41.46        41.46 o                         
 -13  11   5          0.80         -2.00        35.80 o                         
 -12  11   5       1132.79       1036.22        67.07 o                         
 -11  11   5        355.08        291.52        43.28 o                         
 -10  11   5       2359.07       2331.23        89.60 o                         
  -9  11   5        372.26        338.85        50.17 o                         
  -8  11   5        452.33        299.06        37.19 o                         
  -7  11   5         42.56         24.89        31.07 o                         
  -6  11   5       1290.11       1433.20        60.75 o                         
  -5  11   5        583.27        545.78        40.88 o                         
  -4  11   5      19526.94      20040.83       226.58 o                         
  -3  11   5       3462.83       3575.49        76.03 o                         
  -2  11   5      10204.64      10101.03       114.24 o                         
  -1  11   5        249.72        168.05        12.92 o                         
   0  11   5       9899.03      10603.99       120.16 o                         
   1  11   5       1425.22       1753.09        60.44 o                         
   2  11   5        203.46        186.62        18.51 o                         
   3  11   5       3149.81       3320.19        53.47 o                         
   4  11   5       7633.02       7177.04       100.27 o                         
   5  11   5         48.99         12.27        13.34 o                         
   6  11   5       3206.30       3079.62        57.96 o                         
   7  11   5          4.64         -4.33        14.78 o                         
   8  11   5       1882.80       1857.17        53.41 o                         
   9  11   5          0.23         -4.70        18.28 o                         
  10  11   5        331.97        271.86        34.01 o                         
  11  11   5         57.23         61.85        31.77 o                         
  12  11   5         87.48         90.71        31.08 o                         
  13  11   5         75.29         65.87        35.85 o                         
  14  11   5        146.99        233.60        45.64 o                         
 -15  12   5        401.97        483.48        77.54 o                         
 -14  12   5         42.88         -5.63        52.70 o                         
 -13  12   5        401.07        340.53        82.06 o                         
 -12  12   5         51.09         -2.38        34.03 o                         
 -11  12   5          5.27         16.66        32.87 o                         
 -10  12   5          7.97         17.83        30.40 o                         
  -9  12   5       2695.86       2783.89       152.65 o                         
  -8  12   5        172.38        129.84        34.45 o                         
  -7  12   5       7182.64       6988.66       178.98 o                         
  -6  12   5        168.66        148.93        21.76 o                         
  -5  12   5       1485.85       1369.76        43.23 o                         
  -4  12   5        570.69        615.01        26.11 o                         
  -3  12   5       1826.38       1999.73        52.67 o                         
  -2  12   5        671.90        522.32        18.58 o                         
  -1  12   5         42.91          6.33        10.43 o                         
   0  12   5       4116.33       3848.12        54.73 o                         
   1  12   5       6667.27       6754.98        83.86 o                         
   2  12   5        364.01        383.76        22.55 o                         
   3  12   5      12246.11      12104.23       170.61 o                         
   4  12   5        999.84       1102.72        45.39 o                         
   5  12   5       2567.32       2686.16        56.34 o                         
   6  12   5        109.98        136.92        18.61 o                         
   7  12   5          5.48        -13.47        13.47 o                         
   8  12   5        160.96        164.36        23.70 o                         
   9  12   5       1727.93       1657.43        53.45 o                         
  10  12   5          4.37         33.66        27.50 o                         
  11  12   5       1767.20       1621.41        74.77 o                         
  12  12   5         55.26         58.10        30.32 o                         
  13  12   5        267.38        313.70        47.90 o                         
  14  12   5         15.82          3.82        42.99 o                         
 -15  13   5          5.74         73.04        58.98 o                         
 -14  13   5        501.82        605.95        80.86 o                         
 -13  13   5          1.36        -18.56        35.73 o                         
 -12  13   5        949.25        753.47        62.77 o                         
 -11  13   5          1.08        -21.36        34.11 o                         
 -10  13   5       2503.95       2452.15        95.52 o                         
  -9  13   5        674.46        627.34        52.46 o                         
  -8  13   5       1137.32       1150.33        62.52 o                         
  -7  13   5        103.23         73.15        29.87 o                         
  -6  13   5        716.67        891.04        39.97 o                         
  -5  13   5         36.91         71.09        19.18 o                         
  -4  13   5       2709.56       2279.13        50.72 o                         
  -3  13   5        506.21        475.42        23.27 o                         
  -2  13   5       9149.33       8815.28       104.31 o                         
  -1  13   5       1410.48       1462.03        37.06 o                         
   0  13   5       7187.26       7295.25        90.36 o                         
   1  13   5         51.35         22.84        10.22 o                         
   2  13   5        352.08        401.80        28.78 o                         
   3  13   5       1160.21       1222.34        33.04 o                         
   4  13   5       1932.92       1848.38        44.81 o                         
   5  13   5          1.15        -14.34        14.34 o                         
   6  13   5       7374.86       7763.80       121.40 o                         
   7  13   5         56.62         14.49        16.73 o                         
   8  13   5       2741.94       2636.43        66.98 o                         
   9  13   5         53.35         19.46        25.38 o                         
  10  13   5        407.33        391.34        38.78 o                         
  11  13   5         83.44         71.78        30.42 o                         
  12  13   5         78.64         74.52        41.06 o                         
  13  13   5         26.46         34.25        37.49 o                         
 -14  14   5          1.25        -13.55        54.56 o                         
 -13  14   5        170.51        189.20        47.86 o                         
 -12  14   5         16.15        -29.59        34.07 o                         
 -11  14   5         46.55        -24.74        33.77 o                         
 -10  14   5        167.63         94.54        53.78 o                         
  -9  14   5        510.94        537.97        50.28 o                         
  -8  14   5         46.93         23.58        29.74 o                         
  -7  14   5       1139.26        998.52        58.51 o                         
  -6  14   5          0.97        -22.13        22.13 o                         
  -5  14   5       6678.28       6287.95       114.87 o                         
  -4  14   5       2329.82       2386.07        53.76 o                         
  -3  14   5         81.38         72.68        16.62 o                         
  -2  14   5        160.22         84.47        16.28 o                         
  -1  14   5       2708.45       2662.89        53.15 o                         
   0  14   5        185.46        164.63        14.24 o                         
   1  14   5       7967.45       7946.64       107.32 o                         
   2  14   5        392.83        322.07        22.46 o                         
   3  14   5       5807.69       6010.84        83.05 o                         
   4  14   5       1341.29       1230.69        38.99 o                         
   5  14   5       1283.23       1363.05        48.66 o                         
   6  14   5        208.31        253.92        22.57 o                         
   7  14   5        143.42        222.22        26.99 o                         
   8  14   5         73.91         65.74        17.73 o                         
   9  14   5        412.85        352.26        37.37 o                         
  10  14   5         16.60         11.78        27.20 o                         
  11  14   5        514.98        455.47        43.09 o                         
  12  14   5        129.55        119.80        39.62 o                         
  13  14   5        682.94        695.49        95.53 o                         
 -14  15   5         36.08        -21.40        51.64 o                         
 -13  15   5         28.53         61.11        56.65 o                         
 -12  15   5       1131.19       1124.28        76.84 o                         
 -11  15   5        203.11        185.17        45.13 o                         
 -10  15   5       2631.01       2536.82       100.24 o                         
  -9  15   5          0.75          6.96        30.49 o                         
  -8  15   5        322.75        225.08        39.55 o                         
  -7  15   5         31.08          9.51        28.28 o                         
  -6  15   5       1350.54       1235.71        62.12 o                         
  -5  15   5        110.50        143.90        23.41 o                         
  -4  15   5       2280.60       2593.33        69.13 o                         
  -3  15   5        743.39        640.19        29.86 o                         
  -2  15   5       7677.10       7673.52       116.41 o                         
  -1  15   5        204.44        248.44        16.36 o                         
   0  15   5       5021.41       4758.47        62.92 o                         
   1  15   5        720.45        624.87        23.68 o                         
   2  15   5         62.33         43.88        13.28 o                         
   3  15   5        344.76        346.59        22.94 o                         
   4  15   5        455.83        461.03        28.78 o                         
   5  15   5        406.65        427.53        26.60 o                         
   6  15   5       7613.66       7581.15       114.32 o                         
   7  15   5        204.67        243.98        31.00 o                         
   8  15   5       2287.58       2314.20        55.61 o                         
   9  15   5        178.92        122.64        31.90 o                         
  10  15   5        335.79        291.71        37.30 o                         
  11  15   5        201.96        198.15        39.37 o                         
  12  15   5         77.60         32.78        40.61 o                         
 -14  16   5          1.42          7.53        57.30 o                         
 -13  16   5        464.63        427.41        76.06 o                         
 -12  16   5         16.21         11.75        40.12 o                         
 -11  16   5          4.68        -19.29        40.10 o                         
 -10  16   5         36.28         -1.57        33.77 o                         
  -9  16   5         97.30        128.13        39.19 o                         
  -8  16   5        309.36        338.39        63.78 o                         
  -7  16   5       6333.40       5950.80       152.42 o                         
  -6  16   5       1195.97       1254.49        86.90 o                         
  -5  16   5       7756.60       7482.50       144.08 o                         
  -4  16   5        188.20        105.93        21.50 o                         
  -3  16   5        150.78        161.03        21.91 o                         
  -2  16   5       1632.14       1759.86        47.27 o                         
  -1  16   5          3.97        -14.51        14.51 o                         
   0  16   5       2627.73       2504.27        52.99 o                         
   1  16   5       6132.03       6078.62        83.82 o                         
   2  16   5        354.10        428.56        25.13 o                         
   3  16   5       3584.39       3486.86        80.67 o                         
   4  16   5        161.11        104.75        20.03 o                         
   5  16   5        930.77        986.24        37.01 o                         
   6  16   5          3.67          4.20        18.00 o                         
   7  16   5         44.41         38.90        20.30 o                         
   8  16   5        203.28        143.11        24.87 o                         
   9  16   5        772.82        845.14        50.41 o                         
  10  16   5         18.15         45.73        30.32 o                         
  11  16   5        681.58        689.17        58.54 o                         
  12  16   5          1.78        -20.26        39.68 o                         
 -13  17   5         59.18         93.64        37.99 o                         
 -12  17   5        415.52        376.03        69.28 o                         
 -11  17   5          0.07         -0.43        36.15 o                         
 -10  17   5       1133.21       1114.65       139.88 o                         
  -9  17   5          6.72        -38.77        54.59 o                         
  -8  17   5        537.78        526.08        50.01 o                         
  -7  17   5        429.49        510.49        48.05 o                         
  -6  17   5         31.96         -6.78        27.17 o                         
  -5  17   5         63.17         57.10        30.86 o                         
  -4  17   5       3985.37       3491.51        80.77 o                         
  -3  17   5        226.26        217.23        22.71 o                         
  -2  17   5       3364.13       3339.17        68.59 o                         
  -1  17   5         25.34          7.21        19.82 o                         
   0  17   5        382.88        487.82        36.43 o                         
   1  17   5         35.93         49.08        18.12 o                         
   2  17   5        874.69        824.17        32.64 o                         
   3  17   5        155.41        140.07        21.13 o                         
   4  17   5       1535.02       1701.83        53.06 o                         
   5  17   5         12.61         18.82        18.96 o                         
   6  17   5       1154.67       1115.49        41.80 o                         
   7  17   5        357.66        445.13        30.94 o                         
   8  17   5       1374.25       1270.29        49.52 o                         
   9  17   5         85.83         69.11        21.35 o                         
  10  17   5        340.80        256.85        39.62 o                         
  11  17   5         16.15         41.57        41.50 o                         
  12  17   5         81.75         58.29        53.21 o                         
 -13  18   5         19.22         -2.39        35.16 o                         
 -12  18   5         17.33         35.60        57.07 o                         
 -11  18   5         77.39          0.57        62.41 o                         
 -10  18   5        111.33        184.56        47.55 o                         
  -9  18   5        352.39        369.96        50.72 o                         
  -8  18   5        335.73        318.95        46.08 o                         
  -7  18   5        848.28        635.64        53.86 o                         
  -6  18   5          4.02        -20.86        28.01 o                         
  -5  18   5       3373.53       3404.62       105.96 o                         
  -4  18   5        509.49        512.24        35.38 o                         
  -3  18   5       1090.42       1200.63        42.26 o                         
  -2  18   5        248.40        215.07        32.14 o                         
  -1  18   5       3126.37       2947.88        87.14 o                         
   0  18   5        282.68        249.24        34.16 o                         
   1  18   5       5036.75       5123.06       121.93 o                         
   2  18   5         93.01        116.74        21.26 o                         
   3  18   5       5408.63       5241.22        89.45 o                         
   4  18   5         22.21         42.58        19.72 o                         
   5  18   5        687.02        628.75        33.19 o                         
   6  18   5        126.67         84.23        22.50 o                         
   7  18   5        760.24        806.40        42.08 o                         
   8  18   5         51.52         33.79        23.01 o                         
   9  18   5        550.96        526.60        35.29 o                         
  10  18   5         88.26        100.77        40.54 o                         
  11  18   5        482.94        660.56        69.27 o                         
 -12  19   5        465.47        587.85       130.77 o                         
 -11  19   5        234.12        223.90        66.85 o                         
 -10  19   5        762.90        675.47        63.82 o                         
  -9  19   5         55.33         37.70        35.92 o                         
  -8  19   5        311.34        261.21        81.52 o                         
  -7  19   5         66.87         51.14        34.26 o                         
  -6  19   5        147.15         76.36        33.60 o                         
  -5  19   5          1.72        -19.43        33.22 o                         
  -4  19   5       1453.69       1371.34        65.57 o                         
  -3  19   5        753.06        602.09        43.34 o                         
  -2  19   5       1782.95       1873.88        69.90 o                         
  -1  19   5        120.56        143.41        32.50 o                         
   0  19   5       2148.39       2507.97        83.49 o                         
   1  19   5        445.51        441.90        41.88 o                         
   2  19   5        359.42        368.74        43.81 o                         
   3  19   5         48.95         47.96        19.94 o                         
   4  19   5          3.21        -17.78        17.78 o                         
   5  19   5        101.10         95.38        23.09 o                         
   6  19   5       3014.92       3395.73        75.90 o                         
   7  19   5        266.82        258.23        31.52 o                         
   8  19   5        173.44        147.25        37.42 o                         
   9  19   5          7.68          7.52        31.71 o                         
  10  19   5        116.42         96.60        47.67 o                         
 -11  20   5         56.44         52.98        58.71 o                         
 -10  20   5        174.78        115.52        54.68 o                         
  -9  20   5        678.72        796.13        94.96 o                         
  -8  20   5          3.10        -15.43        35.58 o                         
  -7  20   5       2082.65       2074.74       100.44 o                         
  -6  20   5         11.37        -18.00        31.02 o                         
  -5  20   5        849.78        874.55        57.63 o                         
  -4  20   5        245.66        276.87        49.40 o                         
  -3  20   5         58.34         82.35        37.79 o                         
  -2  20   5         26.20         23.62        33.27 o                         
  -1  20   5         15.34         -1.89        26.74 o                         
   0  20   5         92.85        102.30        31.76 o                         
   1  20   5        952.78       1241.75        61.77 o                         
   2  20   5        171.57        205.20        35.08 o                         
   3  20   5        863.07        687.09        50.89 o                         
   4  20   5         80.17         34.42        21.98 o                         
   5  20   5        903.81        948.01        41.40 o                         
   6  20   5         56.21         59.94        25.08 o                         
   7  20   5         50.78         99.02        31.45 o                         
   8  20   5         19.05         -5.67        24.39 o                         
   9  20   5        804.52        877.42        54.52 o                         
  10  20   5          1.69         12.41        51.30 o                         
 -11  21   5        148.48        171.82        85.91 o                         
 -10  21   5        687.83        768.39        89.36 o                         
  -9  21   5          0.69        -18.15        36.59 o                         
  -8  21   5        265.46        283.38        48.73 o                         
  -7  21   5        645.48        711.08        60.81 o                         
  -6  21   5          6.46        -35.56        35.56 o                         
  -5  21   5         87.15         30.34        40.75 o                         
  -4  21   5       1082.65       1147.35       135.54 o                         
  -3  21   5         56.61          4.70        36.57 o                         
  -2  21   5       3924.12       4167.66       134.74 o                         
  -1  21   5        483.02        591.87        49.73 o                         
   0  21   5       3079.47       2873.83        94.14 o                         
   1  21   5         15.65        -27.94        27.94 o                         
   2  21   5         49.31         -4.74        29.80 o                         
   3  21   5        176.57        152.46        36.86 o                         
   4  21   5        617.65        534.00        47.84 o                         
   5  21   5         90.82         94.62        29.39 o                         
   6  21   5        733.22        715.91        55.35 o                         
   7  21   5        277.50        329.58        35.08 o                         
   8  21   5        512.47        533.14        43.60 o                         
   9  21   5         13.50         -6.38        32.41 o                         
 -10  22   5         15.40         47.73        72.54 o                         
  -9  22   5        253.00        339.55        54.53 o                         
  -8  22   5         23.79         23.08        36.94 o                         
  -7  22   5        775.89        773.61       114.54 o                         
  -6  22   5        227.12        126.00        87.82 o                         
  -5  22   5       1265.08       1405.08       154.63 o                         
  -4  22   5          2.07         17.18        74.45 o                         
  -3  22   5        152.18        126.16        67.77 o                         
  -2  22   5         15.73         62.63        43.56 o                         
  -1  22   5       1310.03       1507.81       112.58 o                         
   0  22   5          4.91         -0.40        30.75 o                         
   1  22   5        312.00        234.67        40.34 o                         
   2  22   5          3.30         -8.21        29.68 o                         
   3  22   5       1710.75       1760.58        78.89 o                         
   4  22   5        285.89        269.46        41.80 o                         
   5  22   5        229.00        245.11        49.38 o                         
   6  22   5        116.84         97.37        44.37 o                         
   7  22   5          9.72         14.09        29.96 o                         
   8  22   5         39.96         70.60        36.20 o                         
  -8  23   5        236.98        162.27        95.45 o                         
  -7  23   5         57.21        -42.00        80.18 o                         
  -6  23   5         13.22        -74.45        74.45 o                         
  -5  23   5        149.70        141.27        89.73 o                         
  -4  23   5       1112.21        971.72       139.36 o                         
  -3  23   5          0.66        -55.36        66.82 o                         
  -2  23   5        857.54       1056.37       101.18 o                         
  -1  23   5         92.54        113.69        45.50 o                         
   0  23   5       2069.36       2086.20       101.71 o                         
   1  23   5        107.21         32.88        33.97 o                         
   2  23   5        169.35        112.37        37.35 o                         
   3  23   5         49.64         48.26        43.26 o                         
   4  23   5        482.30        554.11        51.59 o                         
   5  23   5         38.25         19.49        40.85 o                         
   6  23   5        200.81        213.08        49.40 o                         
   7  23   5        178.76        168.38        57.18 o                         
  -7  24   5        462.30        385.63       114.54 o                         
  -6  24   5         14.54        -55.36        74.45 o                         
  -5  24   5        723.06        796.08       139.36 o                         
  -4  24   5        460.60        532.63       122.18 o                         
  -3  24   5        358.42        484.90       106.91 o                         
  -2  24   5         54.08        186.32        63.40 o                         
  -1  24   5        377.18        511.40        62.43 o                         
   0  24   5          0.93        -10.22        39.26 o                         
   1  24   5        522.10        612.56        60.90 o                         
   2  24   5        153.38        229.45        47.22 o                         
   3  24   5       1247.90       1189.84        71.55 o                         
   4  24   5        154.10        154.92        50.34 o                         
   5  24   5        367.68        400.32        59.53 o                         
   6  24   5          0.31         45.45        89.73 o                         
  -5  25   5          4.52        -32.45        76.36 o                         
  -4  25   5        512.30        378.00       106.91 o                         
  -3  25   5         17.80         51.54        85.91 o                         
  -2  25   5        507.54        682.22        91.05 o                         
  -1  25   5         56.37         13.01        54.06 o                         
   0  25   5       1286.52       1132.09        87.74 o                         
   1  25   5          5.00         21.24        53.49 o                         
   2  25   5         63.28         26.26        55.66 o                         
   3  25   5         54.28         31.71        38.16 o                         
   4  25   5          1.59         34.92        44.10 o                         
   5  25   5         74.14         30.55        59.14 o                         
  -4  26   5         18.02        -17.18        78.27 o                         
  -3  26   5        354.60        412.36       118.36 o                         
  -2  26   5         13.64        -76.36        76.36 o                         
  -1  26   5        379.82        410.16        81.59 o                         
   0  26   5          1.60          9.86        46.82 o                         
   1  26   5        800.50        794.29        75.62 o                         
   2  26   5        100.38         99.85        76.36 o                         
   3  26   5        839.91        826.94        76.97 o                         
 -16   0   6        491.07        645.74        72.14 o                         
 -14   0   6        397.43        428.78        58.62 o                         
 -12   0   6        640.09        541.76        52.44 o                         
 -10   0   6       2030.42       2114.68        73.02 o                         
  -8   0   6      13808.18      13143.06       205.98 o                         
  -6   0   6        400.84        435.50        24.67 o                         
  -4   0   6      13750.55      11458.60       264.67 o                         
  -2   0   6        156.46        278.82        50.59 o                         
   0   0   6        569.56        512.33        54.41 o                         
   2   0   6      16803.01      19362.48       496.48 o                         
   4   0   6      26639.61      23739.38       396.64 o                         
   6   0   6       3873.96       4074.78        82.66 o                         
   8   0   6       3412.82       3537.02       158.99 o                         
  10   0   6       4810.63       4631.07       109.02 o                         
  12   0   6       1747.03       1805.49        81.55 o                         
  14   0   6         13.60         19.93        47.73 o                         
 -17   1   6          0.17         -6.61        38.75 o                         
 -16   1   6         56.10         54.85        40.14 o                         
 -15   1   6        120.10         41.44        31.85 o                         
 -14   1   6          0.46        -24.46        24.46 o                         
 -13   1   6        855.28        905.12        49.53 o                         
 -12   1   6         12.28        -12.97        21.64 o                         
 -11   1   6       5733.37       5624.97       102.51 o                         
 -10   1   6         52.91         -3.40        12.21 o                         
  -9   1   6       7497.14       7409.03       108.69 o                         
  -8   1   6       1927.72       2282.37        39.12 o                         
  -7   1   6      13209.80      13435.15       156.12 o                         
  -6   1   6       1609.16       1271.55        28.82 o                         
  -5   1   6      20774.20      22540.79       243.98 o                         
  -4   1   6         75.63         50.36         6.66 o                         
  -3   1   6      17374.33      17992.44       228.79 o                         
  -2   1   6       2896.44       2730.48        48.58 o                         
  -1   1   6       3975.52       3762.63        62.49 o                         
   0   1   6       2093.35       1572.80        32.69 o                         
   1   1   6       2901.76       2628.71        52.87 o                         
   2   1   6       4508.76       4187.22        65.12 o                         
   3   1   6       5753.11       5404.76        75.00 o                         
   4   1   6         47.71         44.82         9.19 o                         
   5   1   6      21354.79      21716.27       242.45 o                         
   6   1   6        284.73        326.34        16.92 o                         
   7   1   6       9712.80       8904.29       108.41 o                         
   8   1   6        514.30        560.25        23.08 o                         
   9   1   6       1496.94       1329.10        38.30 o                         
  10   1   6        258.14        287.31        23.66 o                         
  11   1   6         97.42        114.98        20.35 o                         
  12   1   6          5.25          4.01        21.09 o                         
  13   1   6        843.52        815.48        47.19 o                         
  14   1   6          0.84         11.05        25.39 o                         
  15   1   6        366.01        409.91        47.02 o                         
 -17   2   6        186.04        241.96        62.76 o                         
 -16   2   6        292.87        247.08        48.02 o                         
 -15   2   6          5.17        -20.80        26.88 o                         
 -14   2   6        551.00        696.72        47.44 o                         
 -13   2   6        359.99        330.50        34.73 o                         
 -12   2   6         11.39        -23.75        23.75 o                         
 -11   2   6        233.89        163.10        20.39 o                         
 -10   2   6       2325.57       2463.56        53.27 o                         
  -9   2   6         23.58        -10.77        10.77 o                         
  -8   2   6       5571.06       5447.20        83.43 o                         
  -7   2   6        205.67        267.69        14.25 o                         
  -6   2   6      14365.97      14843.38       211.45 o                         
  -5   2   6       7571.52       6402.90        81.25 o                         
  -4   2   6        116.05         56.88         6.01 o                         
  -3   2   6       2635.19       3064.54        44.13 o                         
  -2   2   6      29182.27      28222.50       393.70 o                         
  -1   2   6      29387.67      31924.31       442.84 o                         
   0   2   6      26737.82      30431.89       380.81 o                         
   1   2   6       4093.10       6013.86        86.12 o                         
   2   2   6      66290.10      66504.54       824.54 o                         
   3   2   6       1285.15       1608.15        34.43 o                         
   4   2   6       4925.47       5635.28        74.39 o                         
   5   2   6         42.35         34.08        11.26 o                         
   6   2   6        438.64        440.34        19.14 o                         
   7   2   6       1968.25       1878.68        40.54 o                         
   8   2   6       1444.90       1411.76        39.61 o                         
   9   2   6       3155.69       3144.16        60.22 o                         
  10   2   6       6030.64       5951.31        94.15 o                         
  11   2   6        639.43        659.12        34.65 o                         
  12   2   6        583.11        653.36        38.02 o                         
  13   2   6         29.93         12.55        25.38 o                         
  14   2   6        113.52         89.46        30.45 o                         
  15   2   6          5.53         18.60        33.04 o                         
 -17   3   6         24.99         85.91        80.18 o                         
 -16   3   6         14.71         -3.99        35.91 o                         
 -15   3   6        593.64        767.97        61.27 o                         
 -14   3   6          3.48        -27.69        27.69 o                         
 -13   3   6       2501.55       2509.21        82.04 o                         
 -12   3   6          3.89          5.79        20.37 o                         
 -11   3   6        627.44        711.24        30.66 o                         
 -10   3   6        362.67        384.17        23.92 o                         
  -9   3   6       1435.18       1425.83        35.29 o                         
  -8   3   6          9.08         43.76         8.72 o                         
  -7   3   6       1928.20       1676.89        31.15 o                         
  -6   3   6        496.35        606.96        27.31 o                         
  -5   3   6       6188.35       6647.36        99.45 o                         
  -4   3   6       1134.53       1378.66        32.64 o                         
  -3   3   6      35804.46      35347.19       374.73 o                         
  -2   3   6       2132.61       1647.99        45.10 o                         
  -1   3   6      11603.95      15204.05       219.16 o                         
   0   3   6      15875.78      16026.31       207.51 o                         
   1   3   6       1106.47       1283.64        33.67 o                         
   2   3   6       1326.35       1416.36        50.57 o                         
   3   3   6         37.49         98.13        17.87 o                         
   4   3   6        239.14        294.58        32.21 o                         
   5   3   6      28085.19      28559.77       525.52 o                         
   6   3   6          9.84          3.39        11.57 o                         
   7   3   6       7286.21       7200.63       105.47 o                         
   8   3   6       1315.47       1280.19        37.60 o                         
   9   3   6        118.42         41.75        16.33 o                         
  10   3   6        400.22        433.34        27.26 o                         
  11   3   6          7.96          3.96        18.25 o                         
  12   3   6          7.77        -15.84        20.74 o                         
  13   3   6       1554.01       1684.41        67.52 o                         
  14   3   6          6.81         -9.15        27.14 o                         
  15   3   6        374.38        489.99        58.11 o                         
 -17   4   6         14.59          3.82        70.64 o                         
 -16   4   6        485.24        482.28        68.69 o                         
 -15   4   6         24.95        -33.08        33.08 o                         
 -14   4   6        268.58        178.33        40.29 o                         
 -13   4   6          0.37        -11.07        23.31 o                         
 -12   4   6         15.71         14.80        20.71 o                         
 -11   4   6        696.05        813.52        40.84 o                         
 -10   4   6       5023.74       5000.01        84.03 o                         
  -9   4   6        534.87        515.35        25.03 o                         
  -8   4   6      18227.21      18055.19       225.00 o                         
  -7   4   6        765.94        835.79        30.22 o                         
  -6   4   6       5692.39       6593.14       101.70 o                         
  -5   4   6         14.94         -1.91         8.47 o                         
  -4   4   6       6221.69       6464.90        97.25 o                         
  -3   4   6       4680.08       4601.16        64.24 o                         
  -2   4   6       6923.27       6072.77        87.39 o                         
  -1   4   6        521.38        237.20        12.66 o                         
   0   4   6      56972.49      59372.13       671.03 o                         
   1   4   6          2.37         68.37         8.01 o                         
   2   4   6      53177.96      53928.65       668.77 o                         
   3   4   6        407.18        570.16        21.77 o                         
   4   4   6         23.18         18.78         9.72 o                         
   5   4   6       2270.93       2322.09        49.67 o                         
   6   4   6       1756.04       1697.00        43.77 o                         
   7   4   6       2195.96       2190.17        53.09 o                         
   8   4   6       5263.28       5730.57       105.09 o                         
   9   4   6        564.98        514.55        28.78 o                         
  10   4   6       1529.02       1471.18        42.87 o                         
  11   4   6        167.62        163.04        22.08 o                         
  12   4   6       1514.47       1637.17        54.56 o                         
  13   4   6         21.48         67.77        28.88 o                         
  14   4   6         53.49         43.01        28.99 o                         
  15   4   6          0.20          1.32        63.95 o                         
 -17   5   6          8.17         15.27        72.54 o                         
 -16   5   6         28.18         66.84        60.14 o                         
 -15   5   6        308.63        222.38        58.00 o                         
 -14   5   6        365.18        360.55        45.30 o                         
 -13   5   6        925.72       1053.51        41.41 o                         
 -12   5   6         54.63         28.42        23.20 o                         
 -11   5   6       6927.16       7083.09       149.52 o                         
 -10   5   6       1915.95       1907.62        47.21 o                         
  -9   5   6       1282.76        992.41        33.22 o                         
  -8   5   6       3936.73       3991.05        84.27 o                         
  -7   5   6        182.03        145.11        16.46 o                         
  -6   5   6       2294.76       2388.43        45.63 o                         
  -5   5   6      18317.93      18377.28       223.30 o                         
  -4   5   6      10105.49      11057.35       127.25 o                         
  -3   5   6      34244.59      37399.35       429.80 o                         
  -2   5   6       5550.06       5911.66        98.54 o                         
  -1   5   6        795.42        951.51        24.94 o                         
   0   5   6       3047.24       2533.41        48.69 o                         
   1   5   6       2462.87       3170.76        53.65 o                         
   2   5   6       2041.89       2000.28        42.20 o                         
   3   5   6       8053.41       7507.57       110.36 o                         
   4   5   6       2649.41       2286.64        46.87 o                         
   5   5   6      15781.22      16783.04       228.40 o                         
   6   5   6        896.28       1030.78        34.17 o                         
   7   5   6       3179.78       3050.82        71.79 o                         
   8   5   6       3037.60       3238.50        85.07 o                         
   9   5   6         10.17         26.03        15.79 o                         
  10   5   6         81.94         69.00        20.58 o                         
  11   5   6       1091.15       1097.16        50.52 o                         
  12   5   6        200.27        212.49        26.53 o                         
  13   5   6        923.92        993.33        51.97 o                         
  14   5   6          6.10         34.24        39.30 o                         
  15   5   6        432.95        467.98        72.96 o                         
 -17   6   6          0.02        -64.91        64.91 o                         
 -16   6   6        537.36        649.08       116.45 o                         
 -15   6   6         63.31         50.11        46.56 o                         
 -14   6   6         77.54         28.80        46.21 o                         
 -13   6   6         60.37         80.33        22.29 o                         
 -12   6   6        393.89        428.13        37.50 o                         
 -11   6   6         59.50         38.59        20.34 o                         
 -10   6   6         10.37        -16.03        16.03 o                         
  -9   6   6         10.10        -13.98        13.98 o                         
  -8   6   6       7018.28       6586.49       107.14 o                         
  -7   6   6        161.05        176.78        17.38 o                         
  -6   6   6      17861.07      18277.07       245.62 o                         
  -5   6   6          3.05          9.03         9.06 o                         
  -4   6   6       3501.21       3419.50        47.39 o                         
  -3   6   6        568.76        431.72        25.33 o                         
  -2   6   6      12666.29      14629.39       179.22 o                         
  -1   6   6       5785.69       7238.86       116.02 o                         
   0   6   6      14329.14      13493.18       200.76 o                         
   1   6   6       1775.00       1713.86        35.92 o                         
   2   6   6       3155.75       3305.21        67.52 o                         
   3   6   6        441.16        683.77        21.73 o                         
   4   6   6       1107.40        879.98        30.73 o                         
   5   6   6       1164.71       1263.95        36.83 o                         
   6   6   6          5.49         16.41        12.93 o                         
   7   6   6       1557.29       1586.19        45.80 o                         
   8   6   6       3998.40       3740.02       138.20 o                         
   9   6   6        167.87         96.75        21.86 o                         
  10   6   6       6217.72       6134.38        96.67 o                         
  11   6   6        323.87        353.38        26.94 o                         
  12   6   6       1676.80       1764.80        65.14 o                         
  13   6   6          6.96        -25.80        25.80 o                         
  14   6   6          0.20        -29.15        39.56 o                         
  15   6   6         38.18         44.65        41.69 o                         
 -16   7   6         61.35        -53.45        53.45 o                         
 -15   7   6        177.72        254.62        57.86 o                         
 -14   7   6        196.10        113.93        49.89 o                         
 -13   7   6       2373.48       2345.80        92.88 o                         
 -12   7   6          0.36        -28.49        28.49 o                         
 -11   7   6       2097.21       2028.73        66.71 o                         
 -10   7   6         72.46         45.85        18.86 o                         
  -9   7   6        831.35        837.79        55.14 o                         
  -8   7   6         29.75         -4.11        15.55 o                         
  -7   7   6       6088.07       6737.34        98.90 o                         
  -6   7   6       5235.37       5233.25        79.59 o                         
  -5   7   6       4492.23       5168.52        94.34 o                         
  -4   7   6      22646.52      24633.46       291.70 o                         
  -3   7   6       6561.13       6057.84        83.97 o                         
  -2   7   6       4303.13       4111.70        55.81 o                         
  -1   7   6      34773.90      33086.89       383.54 o                         
   0   7   6        835.32        463.03        19.01 o                         
   1   7   6       3882.97       3563.54        66.62 o                         
   2   7   6       1194.26       1611.90        33.67 o                         
   3   7   6      12237.25      12096.78       153.15 o                         
   4   7   6        170.96        174.62        12.83 o                         
   5   7   6       9298.58       8685.42       131.44 o                         
   6   7   6        311.50        371.87        29.55 o                         
   7   7   6       4416.42       4184.73        80.56 o                         
   8   7   6         13.63        -17.44        17.44 o                         
   9   7   6        286.83        196.74        20.05 o                         
  10   7   6        270.57        238.03        23.36 o                         
  11   7   6        400.63        546.05        53.79 o                         
  12   7   6         97.91         61.34        29.85 o                         
  13   7   6        118.99        193.53        35.20 o                         
  14   7   6          0.94          4.40        34.58 o                         
 -16   8   6        360.37        351.27        97.36 o                         
 -15   8   6          0.89        -34.24        34.24 o                         
 -14   8   6        622.14        568.58        56.55 o                         
 -13   8   6          0.60        -27.71        27.71 o                         
 -12   8   6        193.30        190.41        38.08 o                         
 -11   8   6          3.65        -24.20        28.38 o                         
 -10   8   6       6592.11       6607.03       131.28 o                         
  -9   8   6       1474.53       1646.25        45.95 o                         
  -8   8   6       2835.41       2577.53        55.93 o                         
  -7   8   6       1877.98       1609.03        54.63 o                         
  -6   8   6      17282.88      18252.31       225.58 o                         
  -5   8   6       3873.54       4512.32       101.08 o                         
  -4   8   6       1704.33       1949.66        37.87 o                         
  -3   8   6         93.97         52.47         9.52 o                         
  -2   8   6        896.42        541.83        16.40 o                         
  -1   8   6       5457.54       5459.25        72.49 o                         
   0   8   6       1989.61       2611.01        45.72 o                         
   1   8   6        926.76       1341.91        39.01 o                         
   2   8   6      19492.26      18309.17       222.72 o                         
   3   8   6        317.05        143.57        19.18 o                         
   4   8   6        731.35        678.71        22.89 o                         
   5   8   6        342.01        254.25        21.03 o                         
   6   8   6         20.77         13.40        13.49 o                         
   7   8   6        748.54        751.79        33.46 o                         
   8   8   6       5616.86       5903.14        98.54 o                         
   9   8   6          3.88          2.09        17.57 o                         
  10   8   6        710.41        615.76        34.70 o                         
  11   8   6         21.34         42.18        23.35 o                         
  12   8   6        939.60        987.99        54.46 o                         
  13   8   6          0.31          3.34        28.41 o                         
  14   8   6         62.01         43.30        37.16 o                         
 -16   9   6          5.57         49.64        72.54 o                         
 -15   9   6        289.24        305.45        91.64 o                         
 -14   9   6         12.71        -11.72        38.07 o                         
 -13   9   6        364.27        345.01        47.99 o                         
 -12   9   6        213.48        168.52        38.08 o                         
 -11   9   6        300.70        270.13        42.52 o                         
 -10   9   6        387.71        420.19        62.59 o                         
  -9   9   6       1788.16       1727.37        71.84 o                         
  -8   9   6         36.48         51.57        14.42 o                         
  -7   9   6          4.56          6.64        11.24 o                         
  -6   9   6       1758.98       1857.67        33.57 o                         
  -5   9   6      11284.21      10817.32       129.09 o                         
  -4   9   6       2879.46       2797.50        49.15 o                         
  -3   9   6      16917.49      17239.24       182.18 o                         
  -2   9   6       1908.77       1992.06        33.39 o                         
  -1   9   6       5876.73       6282.25        82.34 o                         
   0   9   6       4994.95       5035.84       137.60 o                         
   1   9   6       5960.68       5710.96        76.89 o                         
   2   9   6       1937.89       2304.74        40.82 o                         
   3   9   6       1513.82       1125.69        27.52 o                         
   4   9   6         97.67        109.74        13.09 o                         
   5   9   6       2733.70       2556.20       118.39 o                         
   6   9   6         84.70         72.01        16.28 o                         
   7   9   6       7096.37       7279.62       111.99 o                         
   8   9   6         39.47         55.47        19.86 o                         
   9   9   6       1231.31       1116.12        43.19 o                         
  10   9   6         21.60         -3.83        19.80 o                         
  11   9   6        126.45         61.72        27.47 o                         
  12   9   6         27.26         58.43        30.21 o                         
  13   9   6       1270.37       1311.68        94.79 o                         
  14   9   6         21.27         11.29        32.90 o                         
 -16  10   6        772.48        717.81       126.00 o                         
 -15  10   6          0.78         -3.82        70.64 o                         
 -14  10   6        357.05        329.57        52.03 o                         
 -13  10   6        135.26         81.20        38.35 o                         
 -12  10   6          0.81         -0.40        46.44 o                         
 -11  10   6         47.82         20.41        31.05 o                         
 -10  10   6       1372.28       1422.65        70.10 o                         
  -9  10   6        618.14        653.76        49.38 o                         
  -8  10   6       4841.27       4655.57       134.39 o                         
  -7  10   6        118.46         90.92        12.57 o                         
  -6  10   6       3768.35       3886.58        56.36 o                         
  -5  10   6       1904.77       2350.52        35.35 o                         
  -4  10   6       1293.82       1374.38        36.84 o                         
  -3  10   6        772.52        708.63        26.97 o                         
  -2  10   6         16.79         16.08         9.56 o                         
  -1  10   6       2180.49       2512.07        53.12 o                         
   0  10   6      10004.13      10653.10       129.06 o                         
   1  10   6       3796.62       3680.51        56.34 o                         
   2  10   6      17772.50      17940.36       205.64 o                         
   3  10   6          8.25          9.56         9.69 o                         
   4  10   6       3981.80       3714.58        77.41 o                         
   5  10   6        409.42        308.84        19.90 o                         
   6  10   6          3.22        -12.90        12.90 o                         
   7  10   6        276.42        310.20        37.85 o                         
   8  10   6       2863.32       2771.95        75.56 o                         
   9  10   6         13.95          9.68        20.13 o                         
  10  10   6       2008.71       2013.87        59.92 o                         
  11  10   6          1.85        -26.22        26.22 o                         
  12  10   6        631.62        608.29        46.68 o                         
  13  10   6         22.17         57.43        37.38 o                         
  14  10   6         19.21         28.21        36.52 o                         
 -16  11   6          5.44          3.82        70.64 o                         
 -15  11   6        111.41          9.55        64.91 o                         
 -14  11   6          0.50        -35.58        35.58 o                         
 -13  11   6       1673.66       1641.86       101.68 o                         
 -12  11   6          1.47        -28.71        33.21 o                         
 -11  11   6       1592.71       1470.76        75.99 o                         
 -10  11   6        566.51        570.63        50.30 o                         
  -9  11   6          1.63        -15.20        25.16 o                         
  -8  11   6        145.39        163.96        31.88 o                         
  -7  11   6         41.02         12.29        23.42 o                         
  -6  11   6        219.69        164.52        31.22 o                         
  -5  11   6       5446.93       5297.55        80.98 o                         
  -4  11   6        811.33        756.55        21.18 o                         
  -3  11   6      16503.44      17496.68       186.71 o                         
  -2  11   6       1538.31       1558.57        56.38 o                         
  -1  11   6       6727.56       6883.92        91.04 o                         
   0  11   6        154.32        111.55        12.70 o                         
   1  11   6       1139.69       1183.90        29.11 o                         
   2  11   6       1478.07       1366.62        31.48 o                         
   3  11   6       2689.69       2611.15        46.75 o                         
   4  11   6        202.91        177.03        18.23 o                         
   5  11   6      11053.21      10593.33       149.84 o                         
   6  11   6          0.78        -14.09        14.09 o                         
   7  11   6       3707.08       3385.20        72.59 o                         
   8  11   6        195.81        238.17        25.77 o                         
   9  11   6         47.02        -16.30        18.86 o                         
  10  11   6         39.43         27.33        27.35 o                         
  11  11   6        276.03        276.88        36.64 o                         
  12  11   6         79.75         65.29        30.86 o                         
  13  11   6        419.49        440.20        50.75 o                         
  14  11   6          1.80        -26.24        42.19 o                         
 -15  12   6         67.30         32.43        79.23 o                         
 -14  12   6         55.46         15.27        74.45 o                         
 -13  12   6          8.15         45.83        37.89 o                         
 -12  12   6          4.33        -30.19        30.19 o                         
 -11  12   6        592.46        741.93        58.89 o                         
 -10  12   6       1256.79       1330.26        77.48 o                         
  -9  12   6       1031.16        979.19        60.39 o                         
  -8  12   6       8864.92       9291.86       202.38 o                         
  -7  12   6        776.67        642.97        47.25 o                         
  -6  12   6       4359.43       4644.86        88.43 o                         
  -5  12   6         36.82         34.71        20.58 o                         
  -4  12   6        329.93        250.89        12.02 o                         
  -3  12   6        781.69        841.92        31.48 o                         
  -2  12   6        857.29        988.48        27.73 o                         
  -1  12   6       1108.26       1001.43        28.08 o                         
   0  12   6       7114.64       6567.38        89.05 o                         
   1  12   6        794.54        736.31        22.54 o                         
   2  12   6      12099.53      11976.75       146.77 o                         
   3  12   6       1493.54       1673.04        36.57 o                         
   4  12   6       1482.83       1543.83        43.24 o                         
   5  12   6       1528.00       1406.74        42.51 o                         
   6  12   6         55.43         11.84        15.25 o                         
   7  12   6        105.44         81.07        21.09 o                         
   8  12   6        939.41        866.37        39.40 o                         
   9  12   6        138.41        158.67        25.81 o                         
  10  12   6       3624.08       3575.70        96.37 o                         
  11  12   6         14.67        -12.67        26.15 o                         
  12  12   6        251.83        234.47        41.98 o                         
  13  12   6          2.85         21.90        36.90 o                         
 -15  13   6         11.82          9.85        54.56 o                         
 -14  13   6         26.96        -63.00       110.73 o                         
 -13  13   6       1128.37       1241.81        79.15 o                         
 -12  13   6         20.20         33.78        35.01 o                         
 -11  13   6       1686.74       1882.02        87.60 o                         
 -10  13   6         18.01         11.84        33.85 o                         
  -9  13   6        548.17        431.09        47.51 o                         
  -8  13   6        145.86        212.51        36.07 o                         
  -7  13   6        556.45        463.36        45.57 o                         
  -6  13   6         73.69         87.69        27.39 o                         
  -5  13   6       8844.69       8774.11       141.76 o                         
  -4  13   6       2390.54       2399.82        53.23 o                         
  -3  13   6       2482.07       2583.54        46.90 o                         
  -2  13   6       5981.29       6601.06       115.71 o                         
  -1  13   6       4432.01       4246.23        66.61 o                         
   0  13   6          2.09         -0.36        12.94 o                         
   1  13   6        940.22        983.87        26.34 o                         
   2  13   6        398.42        492.25        19.14 o                         
   3  13   6        620.55        660.97        28.99 o                         
   4  13   6       1465.46       1689.62        58.34 o                         
   5  13   6       4782.13       4415.04        75.90 o                         
   6  13   6          6.77        -13.50        15.29 o                         
   7  13   6       6472.05       6494.45       116.67 o                         
   8  13   6        127.72         75.80        22.80 o                         
   9  13   6        117.42         80.81        23.76 o                         
  10  13   6         22.74        -15.52        26.48 o                         
  11  13   6         97.21         28.01        28.27 o                         
  12  13   6          0.11         -6.46        34.10 o                         
  13  13   6        515.44        597.07        64.62 o                         
 -15  14   6         51.47         -3.42        94.50 o                         
 -14  14   6        374.99        393.87        73.49 o                         
 -13  14   6         37.12        -35.96        35.96 o                         
 -12  14   6         91.14         98.88        39.56 o                         
 -11  14   6          9.38        -15.11        34.05 o                         
 -10  14   6       2461.77       2459.55        97.46 o                         
  -9  14   6          4.23        -25.68        30.48 o                         
  -8  14   6       1059.45        883.74        57.05 o                         
  -7  14   6        273.10        218.86        36.02 o                         
  -6  14   6       3072.10       3111.42       173.78 o                         
  -5  14   6          0.79        -11.67        18.40 o                         
  -4  14   6         13.80         71.20        17.59 o                         
  -3  14   6       1522.31       1577.83        43.30 o                         
  -2  14   6       5339.38       5763.59        83.15 o                         
  -1  14   6        273.13        356.73        19.93 o                         
   0  14   6       6645.49       7039.76        96.56 o                         
   1  14   6         28.37         25.68        11.48 o                         
   2  14   6      13483.32      13056.73       163.36 o                         
   3  14   6        878.11        901.28        38.45 o                         
   4  14   6       2274.37       2179.87        50.42 o                         
   5  14   6       1678.18       1733.24        53.65 o                         
   6  14   6       1390.94       1215.56        40.17 o                         
   7  14   6       1000.70       1253.73        40.46 o                         
   8  14   6       1029.79       1221.30        53.71 o                         
   9  14   6          9.39         -1.98        24.50 o                         
  10  14   6        684.22        623.18        46.18 o                         
  11  14   6          0.39        -27.03        27.03 o                         
  12  14   6        486.27        502.20        54.25 o                         
  13  14   6          1.43         39.29        43.40 o                         
 -14  15   6        136.71        162.47        38.74 o                         
 -13  15   6        427.23        438.84        71.51 o                         
 -12  15   6         26.07        -24.50        35.93 o                         
 -11  15   6       1625.00       1694.94        85.43 o                         
 -10  15   6        231.65        195.96        42.51 o                         
  -9  15   6        576.85        642.10        79.49 o                         
  -8  15   6         86.26         60.04        40.70 o                         
  -7  15   6        411.86        415.57        44.22 o                         
  -6  15   6        368.85        335.88        40.01 o                         
  -5  15   6       1938.98       2022.26        84.25 o                         
  -4  15   6       8806.09       8472.39       127.10 o                         
  -3  15   6       7459.01       7489.23       132.77 o                         
  -2  15   6        342.39        302.97        23.06 o                         
  -1  15   6       6252.73       6625.45        93.86 o                         
   0  15   6         82.33         34.48        13.82 o                         
   1  15   6        191.61        248.39        19.15 o                         
   2  15   6         79.21         84.76        15.98 o                         
   3  15   6        667.22        627.62        28.63 o                         
   4  15   6         29.25          9.90        16.89 o                         
   5  15   6       2384.96       2323.45        54.51 o                         
   6  15   6          0.56          5.05        17.82 o                         
   7  15   6       3202.59       3447.21        69.51 o                         
   8  15   6        304.34        361.62        28.66 o                         
   9  15   6        244.53        203.44        34.61 o                         
  10  15   6        112.73         89.89        36.26 o                         
  11  15   6         47.50         15.54        34.37 o                         
  12  15   6         18.23          2.80        39.50 o                         
 -14  16   6         63.62         66.05        32.56 o                         
 -13  16   6          5.99        -36.27        50.40 o                         
 -12  16   6          0.12        -21.20        36.86 o                         
 -11  16   6          6.27         16.10        34.70 o                         
 -10  16   6        292.91        245.47        43.84 o                         
  -9  16   6        284.97        273.89        42.89 o                         
  -8  16   6       5002.78       4828.10       137.36 o                         
  -7  16   6        496.22        470.53        88.41 o                         
  -6  16   6        292.37        301.23        38.12 o                         
  -5  16   6        458.07        503.65        47.12 o                         
  -4  16   6       1002.76       1072.22        39.06 o                         
  -3  16   6        437.57        516.05        31.73 o                         
  -2  16   6        361.43        407.39        26.20 o                         
  -1  16   6         57.58         23.08        17.54 o                         
   0  16   6       6485.26       6131.70        91.25 o                         
   1  16   6          4.27        -14.88        14.88 o                         
   2  16   6       4260.00       4344.82        74.94 o                         
   3  16   6         10.81         13.54        16.18 o                         
   4  16   6        950.87        914.04        73.68 o                         
   5  16   6          6.41        -15.52        15.52 o                         
   6  16   6       1052.24       1043.19        41.50 o                         
   7  16   6         27.84         49.57        20.09 o                         
   8  16   6        315.74        309.80        28.08 o                         
   9  16   6          0.32        -10.88        26.81 o                         
  10  16   6       1041.24       1106.90        58.71 o                         
  11  16   6          2.14        -23.54        34.58 o                         
  12  16   6        215.41        202.90        62.04 o                         
 -13  17   6        284.94        373.48        76.56 o                         
 -12  17   6          5.74        -48.59        48.59 o                         
 -11  17   6        652.39        651.39        61.70 o                         
 -10  17   6         10.12        -33.37        33.37 o                         
  -9  17   6         89.30         72.02        36.83 o                         
  -8  17   6          0.62        -10.63        30.59 o                         
  -7  17   6         11.21         -1.07        28.58 o                         
  -6  17   6         43.84          4.37        27.78 o                         
  -5  17   6       6581.76       6513.31       156.97 o                         
  -4  17   6        248.45        323.86        36.20 o                         
  -3  17   6       4940.63       4906.91       114.12 o                         
  -2  17   6          1.82        -16.81        16.81 o                         
  -1  17   6       1746.42       1582.02        53.26 o                         
   0  17   6       2012.99       2151.86        73.17 o                         
   1  17   6        398.47        407.53        25.28 o                         
   2  17   6         15.59         20.11        16.73 o                         
   3  17   6       4071.39       3777.64        71.70 o                         
   4  17   6         18.68          7.29        17.39 o                         
   5  17   6        888.72       1017.79        38.67 o                         
   6  17   6        268.01        239.26        30.80 o                         
   7  17   6       2778.16       2659.44        62.81 o                         
   8  17   6         12.46         -1.43        21.22 o                         
   9  17   6        267.63        310.98        38.82 o                         
  10  17   6         20.38         34.09        30.63 o                         
  11  17   6         61.58         15.86        55.04 o                         
 -13  18   6        108.52        222.14        69.28 o                         
 -12  18   6        138.61         42.35        55.77 o                         
 -11  18   6          8.65        -20.62        36.32 o                         
 -10  18   6        664.67        765.71        63.97 o                         
  -9  18   6        254.53        221.43        43.80 o                         
  -8  18   6       1682.24       1724.31        87.39 o                         
  -7  18   6        754.76        750.11        61.23 o                         
  -6  18   6        705.23        696.77        52.30 o                         
  -5  18   6        143.86         98.64        32.09 o                         
  -4  18   6        371.94        278.55        29.58 o                         
  -3  18   6         22.57         23.92        18.34 o                         
  -2  18   6        261.48        286.76        29.12 o                         
  -1  18   6         17.43          2.68        24.59 o                         
   0  18   6       1959.46       1910.81        87.12 o                         
   1  18   6        915.46        917.93        67.23 o                         
   2  18   6       5745.79       5536.17        91.55 o                         
   3  18   6         81.02        122.61        21.67 o                         
   4  18   6       1321.03       1492.16        46.64 o                         
   5  18   6        108.56        115.13        23.53 o                         
   6  18   6         27.93         32.33        21.25 o                         
   7  18   6        149.95        185.87        28.30 o                         
   8  18   6        190.97        174.52        28.22 o                         
   9  18   6         13.40         20.17        28.92 o                         
  10  18   6        888.52        979.99        77.55 o                         
  11  18   6         65.18         52.35        55.91 o                         
 -12  19   6         49.22        -37.63        55.36 o                         
 -11  19   6        630.21        678.14        83.48 o                         
 -10  19   6         85.46         56.74        39.19 o                         
  -9  19   6        128.44         81.94        39.81 o                         
  -8  19   6        187.55        328.78        47.60 o                         
  -7  19   6        281.04        262.17        42.46 o                         
  -6  19   6         79.11         90.25        37.23 o                         
  -5  19   6       2918.98       3064.33       199.72 o                         
  -4  19   6         45.63         41.23        27.64 o                         
  -3  19   6       2995.73       2908.64        85.69 o                         
  -2  19   6        347.28        303.20        35.66 o                         
  -1  19   6        686.45        556.36        44.60 o                         
   0  19   6        209.11        122.14        31.28 o                         
   1  19   6        138.73         83.06        31.09 o                         
   2  19   6        175.37        167.67        34.51 o                         
   3  19   6        249.81        280.56        25.45 o                         
   4  19   6         43.59          8.06        20.04 o                         
   5  19   6       2135.12       2104.24        57.44 o                         
   6  19   6         59.54         56.06        23.14 o                         
   7  19   6       1173.78       1300.83        51.69 o                         
   8  19   6          5.64         -2.09        26.04 o                         
   9  19   6          1.08          4.92        29.02 o                         
  10  19   6         79.60         81.50        43.87 o                         
 -11  20   6         63.67         30.80        55.72 o                         
 -10  20   6        369.73        475.39        58.16 o                         
  -9  20   6          2.93        -31.25        31.25 o                         
  -8  20   6       1971.45       1848.64        89.16 o                         
  -7  20   6         40.40         87.81        36.31 o                         
  -6  20   6        624.97        758.21        57.04 o                         
  -5  20   6        197.59        178.06        47.62 o                         
  -4  20   6        401.84        253.93        49.41 o                         
  -3  20   6          8.52        -32.29        32.29 o                         
  -2  20   6        762.23        758.80        50.04 o                         
  -1  20   6         56.09         13.32        28.47 o                         
   0  20   6       2170.74       2069.42        95.62 o                         
   1  20   6        675.14        675.62        50.85 o                         
   2  20   6       1886.32       2026.91        79.04 o                         
   3  20   6        199.32        207.00        37.87 o                         
   4  20   6        334.76        366.91        30.05 o                         
   5  20   6          7.08        -19.88        19.88 o                         
   6  20   6        390.25        402.66        31.39 o                         
   7  20   6        156.62        251.25        31.87 o                         
   8  20   6       1094.82       1348.36        56.12 o                         
   9  20   6          2.78         -1.24        27.78 o                         
 -11  21   6        764.57        683.45       116.45 o                         
 -10  21   6        100.50         70.34        60.88 o                         
  -9  21   6        125.12        107.92        78.08 o                         
  -8  21   6         23.38         31.32        37.35 o                         
  -7  21   6         84.44         71.99        37.95 o                         
  -6  21   6        133.46         65.76        45.10 o                         
  -5  21   6        511.60        368.45        95.45 o                         
  -4  21   6         46.45         11.45        68.73 o                         
  -3  21   6       1793.77       1845.57       115.88 o                         
  -2  21   6         17.92         14.01        50.25 o                         
  -1  21   6       2668.97       2842.00        94.39 o                         
   0  21   6        125.49        206.45        55.94 o                         
   1  21   6        289.89        308.44        41.58 o                         
   2  21   6         49.73         43.33        32.62 o                         
   3  21   6        563.80        567.20        49.84 o                         
   4  21   6        287.27        204.48        39.17 o                         
   5  21   6       1138.83       1381.21        60.29 o                         
   6  21   6          9.11         11.44        23.73 o                         
   7  21   6        703.95        632.67        42.25 o                         
   8  21   6         37.73         68.33        30.16 o                         
   9  21   6         95.24         88.91        36.75 o                         
 -10  22   6        194.63        360.81        95.45 o                         
  -9  22   6         38.12        -20.56        37.84 o                         
  -8  22   6        488.58        559.62        91.41 o                         
  -7  22   6         63.07         28.47        56.32 o                         
  -6  22   6       1145.29        817.08       135.54 o                         
  -5  22   6        213.38        179.45        91.64 o                         
  -4  22   6         34.71         28.64        70.64 o                         
  -3  22   6          0.01        -22.08        68.73 o                         
  -2  22   6        898.59        968.65        70.91 o                         
  -1  22   6         34.96         64.64        42.90 o                         
   0  22   6       1457.15       1524.69        75.78 o                         
   1  22   6         76.10         25.91        33.16 o                         
   2  22   6        964.23        950.87        60.29 o                         
   3  22   6        102.26         71.15        35.98 o                         
   4  22   6        297.69        308.93        52.63 o                         
   5  22   6          7.98        -29.78        29.78 o                         
   6  22   6        305.20        377.56        80.44 o                         
   7  22   6          8.38         33.30        34.43 o                         
   8  22   6        364.24        493.56        57.84 o                         
  -8  23   6         43.08        -26.73        78.27 o                         
  -7  23   6         19.53        -13.36        87.82 o                         
  -6  23   6         64.53        -45.82        80.18 o                         
  -5  23   6       1460.68       1466.17       164.18 o                         
  -4  23   6         25.19        -13.36        74.45 o                         
  -3  23   6        740.14        844.40        93.46 o                         
  -2  23   6         49.54         32.12        53.95 o                         
  -1  23   6        742.57        776.78        67.10 o                         
   0  23   6          3.64        -37.26        37.26 o                         
   1  23   6          6.66        -12.61        32.25 o                         
   2  23   6          5.28         17.16        35.13 o                         
   3  23   6        527.68        532.60        51.17 o                         
   4  23   6          0.40          0.82        33.67 o                         
   5  23   6        280.01        234.92        50.32 o                         
   6  23   6         95.56         53.45       117.41 o                         
   7  23   6        527.53        484.90        89.73 o                         
  -7  24   6         46.82          7.64        80.18 o                         
  -6  24   6        469.53        471.54       118.36 o                         
  -5  24   6         97.19        183.27        99.27 o                         
  -4  24   6          6.80         11.45        78.27 o                         
  -3  24   6        176.38        273.00        99.27 o                         
  -2  24   6        264.46        368.69        73.66 o                         
  -1  24   6         27.05         89.77        45.15 o                         
   0  24   6        701.80        629.22        65.76 o                         
   1  24   6        292.37        398.82        49.17 o                         
   2  24   6        790.81        803.03        60.79 o                         
   3  24   6         43.00         53.51        37.01 o                         
   4  24   6        340.38        394.12        58.83 o                         
   5  24   6         20.29         13.17        40.45 o                         
   6  24   6          2.34         47.73        64.91 o                         
  -5  25   6        192.72        148.91        97.36 o                         
  -4  25   6         67.00        118.36        87.82 o                         
  -3  25   6       1263.10       1468.08       169.91 o                         
  -2  25   6         34.98        -36.27        56.70 o                         
  -1  25   6        290.91        377.25        76.91 o                         
   0  25   6        148.88        115.51        50.18 o                         
   1  25   6          5.25        -44.38        44.38 o                         
   2  25   6        138.74        162.82        42.75 o                         
   3  25   6         91.30        100.19        40.65 o                         
   4  25   6        148.57        114.77        49.36 o                         
  -4  26   6         12.74        -19.09        78.27 o                         
  -3  26   6          2.61        -49.64        85.91 o                         
  -2  26   6         30.39        -56.01        56.01 o                         
  -1  26   6         47.96          7.85        53.95 o                         
   0  26   6       1034.10        954.80       100.51 o                         
   1  26   6          1.65         -3.76        45.64 o                         
   2  26   6        604.13        647.86       130.65 o                         
 -17   0   7         80.62         70.64        76.36 o                         
 -15   0   7        532.86        439.71        64.11 o                         
 -13   0   7          1.76        -30.35        30.35 o                         
 -11   0   7       1979.91       2010.98        89.09 o                         
  -9   0   7      17653.21      18669.17       285.65 o                         
  -7   0   7        264.10        132.02        27.52 o                         
  -5   0   7         73.84         68.80        13.17 o                         
  -3   0   7      17873.25      19013.88       384.05 o                         
  -1   0   7        517.87        593.20        53.45 o                         
   1   0   7       9526.34       9459.45       282.54 o                         
   3   0   7      13165.44      14601.97       268.31 o                         
   5   0   7       6363.45       6621.07       133.25 o                         
   7   0   7      20475.15      19845.55       350.08 o                         
   9   0   7       8365.21       8571.03       237.25 o                         
  11   0   7         97.21        186.29        93.54 o                         
  13   0   7         39.31         19.67        42.51 o                         
  15   0   7        149.05        180.41        58.05 o                         
 -17   1   7          6.04        102.23        43.40 o                         
 -16   1   7        508.99        506.21        56.45 o                         
 -15   1   7        479.75        545.32        46.82 o                         
 -14   1   7        870.27        895.00        53.08 o                         
 -13   1   7          3.26         -2.54        23.55 o                         
 -12   1   7       1377.13       1207.12        51.99 o                         
 -11   1   7        648.54        652.03        33.64 o                         
 -10   1   7        192.37        150.59        17.87 o                         
  -9   1   7        745.39        788.10        25.20 o                         
  -8   1   7        311.21        261.56        19.30 o                         
  -7   1   7      15003.78      15612.65       192.93 o                         
  -6   1   7      11081.13      10798.21       137.20 o                         
  -5   1   7       1197.40       1424.07        29.42 o                         
  -4   1   7      47322.42      49319.57       612.05 o                         
  -3   1   7      26878.02      28341.22       397.07 o                         
  -2   1   7      38208.01      38907.66       538.80 o                         
  -1   1   7         10.32        124.68        21.49 o                         
   0   1   7       1768.09       1608.47        35.05 o                         
   1   1   7      30731.31      29071.46       366.64 o                         
   2   1   7      42423.37      40149.98       502.52 o                         
   3   1   7       2440.22       2224.08        40.02 o                         
   4   1   7      10848.89      10543.84       135.64 o                         
   5   1   7        427.51        379.04        18.99 o                         
   6   1   7       4404.56       4287.63       103.43 o                         
   7   1   7       2503.56       2358.87        47.22 o                         
   8   1   7       1480.95       1393.83        41.32 o                         
   9   1   7         62.37         52.16        19.29 o                         
  10   1   7          2.76        -15.29        15.29 o                         
  11   1   7         17.25         40.22        21.27 o                         
  12   1   7       1458.61       1673.97        60.61 o                         
  13   1   7         72.69         52.70        31.28 o                         
  14   1   7        658.50        695.78        68.34 o                         
  15   1   7          2.57        -30.25        30.25 o                         
 -17   2   7        409.92        366.12        72.55 o                         
 -16   2   7         20.99         25.78        38.20 o                         
 -15   2   7        279.52        156.66        44.61 o                         
 -14   2   7        125.97         94.13        31.98 o                         
 -13   2   7        500.00        627.09        43.04 o                         
 -12   2   7         20.89          9.84        22.36 o                         
 -11   2   7       1490.86       1433.17        47.50 o                         
 -10   2   7        265.05        223.33        23.49 o                         
  -9   2   7       5534.78       5979.75        83.43 o                         
  -8   2   7         76.88         78.52        11.65 o                         
  -7   2   7        690.76        621.67        29.31 o                         
  -6   2   7        231.06        256.97        13.26 o                         
  -5   2   7       8652.22       9591.33       119.12 o                         
  -4   2   7       2819.96       2623.98        40.65 o                         
  -3   2   7       5616.15       6485.55       107.19 o                         
  -2   2   7      34253.85      35192.82       488.68 o                         
  -1   2   7      72939.13      73496.40      1004.29 o                         
   0   2   7        954.62        830.87        24.04 o                         
   1   2   7      40993.59      39991.27       499.11 o                         
   2   2   7        153.79        158.89        12.45 o                         
   3   2   7         68.27        147.53        33.57 o                         
   4   2   7        350.77        370.40        19.62 o                         
   5   2   7        114.13         80.68        21.68 o                         
   6   2   7        474.72        507.78        21.59 o                         
   7   2   7       5267.97       5306.53        89.11 o                         
   8   2   7       1449.59       1387.57        41.98 o                         
   9   2   7       7863.31       8231.55       124.19 o                         
  10   2   7        177.18        177.94        21.98 o                         
  11   2   7        626.58        488.70        30.25 o                         
  12   2   7         47.63         76.11        25.94 o                         
  13   2   7         22.84          1.65        25.91 o                         
  14   2   7         45.87        -12.19        30.65 o                         
  15   2   7        104.76         60.11        36.72 o                         
 -17   3   7          1.03         51.54        80.18 o                         
 -16   3   7          1.45          8.54        39.38 o                         
 -15   3   7         39.76         59.12        37.35 o                         
 -14   3   7       2256.90       2468.09        81.72 o                         
 -13   3   7          9.30          6.52        24.04 o                         
 -12   3   7       2308.59       2221.63       108.76 o                         
 -11   3   7        310.97        396.29        52.80 o                         
 -10   3   7       1269.49       1279.28        43.19 o                         
  -9   3   7         54.07          2.41        11.39 o                         
  -8   3   7       4149.97       3995.19        53.23 o                         
  -7   3   7       2034.08       1982.41        49.75 o                         
  -6   3   7      23619.98      26034.72       338.01 o                         
  -5   3   7       1894.47       1869.42        37.81 o                         
  -4   3   7      12268.77      12607.29       142.69 o                         
  -3   3   7      13577.71      15161.10       199.04 o                         
  -2   3   7      15346.19      14423.35       189.53 o                         
  -1   3   7        568.49        379.31        18.19 o                         
   0   3   7       5853.93       6490.10        93.38 o                         
   1   3   7        363.18        251.64        15.24 o                         
   2   3   7       3547.34       3565.92        59.83 o                         
   3   3   7       1227.75       1322.97        36.84 o                         
   4   3   7      20080.39      20798.06       251.15 o                         
   5   3   7        293.10        371.04        19.47 o                         
   6   3   7      15436.33      14701.82       174.52 o                         
   7   3   7         11.77          0.50        12.82 o                         
   8   3   7         87.94         38.31        16.01 o                         
   9   3   7         72.34         27.39        17.75 o                         
  10   3   7         21.28         34.65        17.69 o                         
  11   3   7          8.48         37.61        19.79 o                         
  12   3   7       1405.39       1477.84        52.19 o                         
  13   3   7         96.25         80.89        29.35 o                         
  14   3   7        495.16        502.24        42.62 o                         
  15   3   7         94.67        136.18        60.70 o                         
 -17   4   7        552.67        481.09       105.00 o                         
 -16   4   7         13.14         24.61        48.60 o                         
 -15   4   7        134.94        203.96        42.11 o                         
 -14   4   7          0.66         -2.87        31.50 o                         
 -13   4   7        427.83        521.90        40.28 o                         
 -12   4   7        233.35        295.38        32.40 o                         
 -11   4   7       1975.91       1967.04        55.91 o                         
 -10   4   7        615.22        683.15        33.29 o                         
  -9   4   7       6498.80       6535.74        99.75 o                         
  -8   4   7        339.26        345.62        20.88 o                         
  -7   4   7      11455.34      11171.83       161.06 o                         
  -6   4   7        992.29       1145.95        31.48 o                         
  -5   4   7        853.49        918.03        39.81 o                         
  -4   4   7       4800.20       4572.50        71.87 o                         
  -3   4   7       9483.96       9849.76       135.53 o                         
  -2   4   7      10266.05       9400.50       129.82 o                         
  -1   4   7      21248.19      20480.02       264.13 o                         
   0   4   7         33.63          4.11         6.69 o                         
   1   4   7      56705.26      56747.01       703.08 o                         
   2   4   7       1800.16       1909.16        39.18 o                         
   3   4   7         38.44         37.84        13.59 o                         
   4   4   7        354.43        504.56        20.70 o                         
   5   4   7       3476.60       3522.78        75.84 o                         
   6   4   7        480.46        543.44        44.16 o                         
   7   4   7        629.68        513.57        28.14 o                         
   8   4   7         27.69          8.94        17.81 o                         
   9   4   7       4914.33       5133.42       151.59 o                         
  10   4   7        116.92        114.13        20.96 o                         
  11   4   7       1093.20       1195.04        42.16 o                         
  12   4   7         13.71         29.26        21.65 o                         
  13   4   7          0.90        -10.45        25.67 o                         
  14   4   7          0.50          7.29        45.09 o                         
  15   4   7         78.04         45.39        43.98 o                         
 -17   5   7          0.17        -49.64        64.91 o                         
 -16   5   7        232.00        311.47        73.50 o                         
 -15   5   7         48.73         72.49        46.56 o                         
 -14   5   7       1024.61       1079.53        65.90 o                         
 -13   5   7        229.05        194.27        38.49 o                         
 -12   5   7       4292.56       4417.31       102.16 o                         
 -11   5   7         55.88        -18.71        18.71 o                         
 -10   5   7         97.00         75.27        19.84 o                         
  -9   5   7        872.97       1030.89        38.23 o                         
  -8   5   7        517.29        650.12        33.50 o                         
  -7   5   7        610.59        831.93        28.57 o                         
  -6   5   7       3980.73       3879.73        69.54 o                         
  -5   5   7        701.35        743.47        24.01 o                         
  -4   5   7       7015.34       7002.62        85.36 o                         
  -3   5   7       3467.49       3484.84        61.05 o                         
  -2   5   7       1725.53       1727.18        41.54 o                         
  -1   5   7       3445.88       3370.25        63.40 o                         
   0   5   7        383.37        524.10        24.53 o                         
   1   5   7         89.63         26.93         8.47 o                         
   2   5   7      11673.10      11231.98       221.60 o                         
   3   5   7        415.79        456.86        20.16 o                         
   4   5   7      14355.77      14306.67       276.82 o                         
   5   5   7         64.74         21.90        11.73 o                         
   6   5   7      14949.15      14607.62       206.84 o                         
   7   5   7         31.15        -10.03        14.73 o                         
   8   5   7         17.69         16.13        25.29 o                         
   9   5   7          3.96         18.84        19.37 o                         
  10   5   7        304.36        267.89        24.42 o                         
  11   5   7          3.08         48.72        20.52 o                         
  12   5   7       1717.02       1918.37        55.87 o                         
  13   5   7         10.31        -28.66        28.66 o                         
  14   5   7       1058.39       1107.44        77.79 o                         
 -17   6   7        212.80        139.36        91.64 o                         
 -16   6   7         47.26        -49.64        68.73 o                         
 -15   6   7          1.50        -35.39        43.48 o                         
 -14   6   7        766.86        961.71        80.96 o                         
 -13   6   7        100.53        154.95        30.57 o                         
 -12   6   7         16.55        -10.63        24.31 o                         
 -11   6   7       3141.66       3225.33        73.48 o                         
 -10   6   7        770.78        694.86        33.83 o                         
  -9   6   7      17622.84      18439.47       255.97 o                         
  -8   6   7       1684.56       1757.28        46.34 o                         
  -7   6   7       1478.74       1521.23        46.63 o                         
  -6   6   7       2510.77       2319.26        75.13 o                         
  -5   6   7        361.92        446.89        19.74 o                         
  -4   6   7       5927.07       6286.34        78.87 o                         
  -3   6   7      11866.83      12448.08       172.43 o                         
  -2   6   7          1.86         38.82        19.15 o                         
  -1   6   7      30613.11      33102.67       420.60 o                         
   0   6   7        132.85         91.20        15.12 o                         
   1   6   7        377.76        389.52        17.88 o                         
   2   6   7       5681.94       5961.33        90.79 o                         
   3   6   7       8337.75       8704.00       127.87 o                         
   4   6   7         36.09         33.29        11.14 o                         
   5   6   7        831.25        757.17        28.98 o                         
   6   6   7        493.24        677.39        29.81 o                         
   7   6   7       8450.66       8911.06       140.83 o                         
   8   6   7       2480.86       2326.90        59.84 o                         
   9   6   7       4756.37       4669.61        86.72 o                         
  10   6   7        364.12        240.19        23.69 o                         
  11   6   7       1362.71       1390.45        45.30 o                         
  12   6   7         20.15        -14.07        37.73 o                         
  13   6   7         77.35        114.12        32.08 o                         
  14   6   7         53.91        100.06        49.31 o                         
 -16   7   7         53.34        -55.36        61.09 o                         
 -15   7   7        107.15        147.71        54.56 o                         
 -14   7   7        603.90        651.44       104.04 o                         
 -13   7   7         23.60        -30.24        30.24 o                         
 -12   7   7       1407.62       1661.12        63.24 o                         
 -11   7   7          5.30        -13.99        22.05 o                         
 -10   7   7       1495.04       1659.76        51.66 o                         
  -9   7   7        803.89        830.25        43.51 o                         
  -8   7   7       3263.37       2937.84        61.79 o                         
  -7   7   7         83.59        108.87        15.28 o                         
  -6   7   7      30076.97      30119.36       358.44 o                         
  -5   7   7       1725.45       1891.19        64.78 o                         
  -4   7   7        104.26        177.90        18.36 o                         
  -3   7   7       5651.80       6505.36        90.53 o                         
  -2   7   7       4828.68       5673.67        81.58 o                         
  -1   7   7       1277.20       1992.69        66.66 o                         
   0   7   7       3028.95       3275.68        58.00 o                         
   1   7   7         17.43         66.91        10.66 o                         
   2   7   7       3894.58       4059.43        68.07 o                         
   3   7   7         39.14         24.83         9.69 o                         
   4   7   7       8899.25       9237.20       137.07 o                         
   5   7   7         97.99         85.38        14.25 o                         
   6   7   7       4160.13       4155.49        97.99 o                         
   7   7   7       1547.13       1640.03        47.32 o                         
   8   7   7        380.47        500.30        40.87 o                         
   9   7   7        441.54        494.53        30.81 o                         
  10   7   7        530.76        617.79        30.84 o                         
  11   7   7          7.69         -5.14        24.11 o                         
  12   7   7       1658.36       1847.43        69.71 o                         
  13   7   7         21.10         24.83        29.71 o                         
  14   7   7        286.23        353.95        58.00 o                         
 -16   8   7          0.24         53.45        72.54 o                         
 -15   8   7         92.47         99.01        55.36 o                         
 -14   8   7         77.26         50.89        45.09 o                         
 -13   8   7          0.27        -31.10        31.10 o                         
 -12   8   7         22.49         -5.38        30.33 o                         
 -11   8   7       2662.81       2741.33        96.24 o                         
 -10   8   7        150.13        125.72        26.29 o                         
  -9   8   7       3673.75       3712.05        74.23 o                         
  -8   8   7         51.67         37.67        15.18 o                         
  -7   8   7       7032.36       6955.49       102.04 o                         
  -6   8   7         34.05         34.25        11.93 o                         
  -5   8   7       1408.74       1323.13        35.40 o                         
  -4   8   7         31.70         74.93        10.99 o                         
  -3   8   7      15761.05      15953.38       196.95 o                         
  -2   8   7       3511.33       3185.55        53.71 o                         
  -1   8   7       6945.32       6113.32        86.58 o                         
   0   8   7        420.74        438.07        19.59 o                         
   1   8   7       6927.48       5999.64        93.28 o                         
   2   8   7        175.11        106.70        11.90 o                         
   3   8   7        728.48        596.34        21.63 o                         
   4   8   7         17.75         30.66        11.10 o                         
   5   8   7       1621.68       1720.65        44.17 o                         
   6   8   7        237.75        234.07        20.24 o                         
   7   8   7       3111.69       2766.85        63.83 o                         
   8   8   7        103.97        101.29        20.95 o                         
   9   8   7       3869.24       4236.65        98.25 o                         
  10   8   7        131.10        101.98        26.27 o                         
  11   8   7       1268.50       1042.72        45.92 o                         
  12   8   7         10.74        -23.46        27.61 o                         
  13   8   7         21.62         21.64        34.95 o                         
  14   8   7         64.76         63.32        38.85 o                         
 -16   9   7        121.59        189.00        87.82 o                         
 -15   9   7        210.56        114.54        80.18 o                         
 -14   9   7       1718.18       2039.19        95.32 o                         
 -13   9   7        145.85         40.59        36.45 o                         
 -12   9   7        565.33        457.68        48.81 o                         
 -11   9   7         10.39         -4.39        28.11 o                         
 -10   9   7         51.31         70.98        30.19 o                         
  -9   9   7          4.57        -18.08        18.08 o                         
  -8   9   7       2386.01       2621.21        57.42 o                         
  -7   9   7         22.02         64.79        16.24 o                         
  -6   9   7       4040.57       3939.59        65.71 o                         
  -5   9   7        221.13        190.52        14.84 o                         
  -4   9   7       6610.26       5936.24        86.31 o                         
  -3   9   7       2395.21       2337.24        37.53 o                         
  -2   9   7      16834.21      15532.23       179.10 o                         
  -1   9   7       2537.25       2495.46        43.03 o                         
   0   9   7         90.17        116.75        14.51 o                         
   1   9   7        387.04        312.24        23.59 o                         
   2   9   7      13307.60      13678.16       173.90 o                         
   3   9   7        662.84        690.36        23.78 o                         
   4   9   7      22816.28      22035.39       292.09 o                         
   5   9   7        378.31        480.98        24.98 o                         
   6   9   7       4394.44       3991.22        77.69 o                         
   7   9   7        176.07        122.23        19.90 o                         
   8   9   7         82.86         65.33        21.70 o                         
   9   9   7         36.81         21.90        20.23 o                         
  10   9   7        257.54        318.04        30.32 o                         
  11   9   7         30.44         75.40        30.22 o                         
  12   9   7        204.50        121.76        33.03 o                         
  13   9   7         37.12         -3.77        35.00 o                         
  14   9   7        314.23        346.99        49.69 o                         
 -16  10   7          2.12         11.45        78.27 o
[truncated: 770,313 more chars]
