# Supplementary material for: Regioisomers of singly bridged calix[6]crown-6 and their heavy alkali metal complexes: a molecular baseball glove for caesium(I)
Source: IUCrJ. 2021 Nov 3;9(Pt 1):43–8. doi: 10.1107/S2052252521010563 (PMC8733876; doi:10.1107/S2052252521010563)
Supplement: Supplementary file 4 [file m-09-00043-3sup4.hkl]

data_3                                                                          
_shelx_title ' aaa in P2(1)/c'                                                  
_shelx_refln_list_code          4                                               
_shelx_F_calc_maximum      451.07                                               
_exptl_crystal_F_000      2488.00                                               
_reflns_d_resolution_high  0.7569                                               
                                                                                
loop_                                                                           
 _space_group_symop_operation_xyz                                               
 'x, y, z'                                                                      
 '-x, y+1/2, -z+1/2'                                                            
 '-x, -y, -z'                                                                   
 'x, -y-1/2, z-1/2'                                                             
                                                                                
_cell_length_a    13.1661                                                       
_cell_length_b    31.3380                                                       
_cell_length_c    14.2778                                                       
_cell_angle_alpha  90.000                                                       
_cell_angle_beta  117.278                                                       
_cell_angle_gamma  90.000                                                       
                                                                                
_shelx_F_squared_multiplier     1.000                                           
                                                                                
loop_                                                                           
 _refln_index_h                                                                 
 _refln_index_k                                                                 
 _refln_index_l                                                                 
 _refln_F_squared_calc                                                          
 _refln_F_squared_meas                                                          
 _refln_F_squared_sigma                                                         
 _refln_observed_status                                                         
   1   0   0      12661.85      13263.40       278.60 o                         
   2   0   0       5218.12       5581.73       136.39 o                         
   3   0   0       5219.35       4393.04       115.05 o                         
   4   0   0     203461.95     200319.35      4586.94 o                         
   5   0   0      29527.96      28807.32       733.07 o                         
   6   0   0       8384.58       8372.86       260.57 o                         
   7   0   0       2093.97       1932.49        96.01 o                         
   8   0   0       5484.40       5048.84       183.47 o                         
   9   0   0      12548.80      11727.74       369.08 o                         
  10   0   0        873.01        976.12        88.81 o                         
  11   0   0        685.62        456.97        92.31 o                         
  12   0   0         30.84        202.75       104.07 o                         
  13   0   0       3991.58       4715.98       492.41 o                         
  14   0   0          9.71        120.00       124.21 o                         
  15   0   0        194.12        575.51       257.63 o                         
   1   1   0     107234.41     110125.77      1690.21 o                         
   2   1   0         24.51         28.87         6.90 o                         
   3   1   0      24475.16      24151.67       413.94 o                         
   4   1   0       5825.06       6634.23       126.13 o                         
   5   1   0      16514.13      16150.09       287.14 o                         
   6   1   0       3517.53       4201.34       105.99 o                         
   7   1   0        358.83        255.23        32.82 o                         
   8   1   0      14845.62      14023.71       314.33 o                         
   9   1   0       4276.35       4326.95       121.64 o                         
  10   1   0       2248.82       1977.46       108.72 o                         
  11   1   0         91.17         91.79        56.17 o                         
  12   1   0       3732.15       4789.71       194.48 o                         
  13   1   0          1.24         55.31       101.06 o                         
  14   1   0       1215.60       1286.85       178.36 o                         
  15   1   0        626.96       1011.55       222.31 o                         
   0   2   0      24311.64      27552.54       684.25 o                         
   1   2   0       9089.28       9767.58       181.00 o                         
   2   2   0       6894.97       6367.62       108.57 o                         
   3   2   0       3041.81       3923.71        73.91 o                         
   4   2   0      12583.31      11205.06       193.69 o                         
   5   2   0         48.53         43.79        17.69 o                         
   6   2   0          1.73          0.21        22.00 o                         
   7   2   0        713.54        839.08        47.00 o                         
   8   2   0       2224.36       2295.28        79.66 o                         
   9   2   0       2831.54       2858.69       100.09 o                         
  10   2   0         22.64        -55.76        38.72 o                         
  11   2   0        161.59        235.24        59.65 o                         
  12   2   0        388.61        453.69        85.04 o                         
  13   2   0        892.57       1121.62       119.65 o                         
  14   2   0        389.46        530.32       100.22 o                         
  15   2   0         11.54       -186.69       138.13 o                         
   1   3   0        110.07        143.59         8.05 o                         
   2   3   0       9798.92       8807.16       153.76 o                         
   3   3   0       1610.60       2063.82        50.56 o                         
   4   3   0        587.44       1036.68        31.88 o                         
   5   3   0        212.18        165.59        21.10 o                         
   6   3   0       8726.41       8129.47       170.94 o                         
   7   3   0      10556.75      10396.80       225.31 o                         
   8   3   0          5.81          3.30        30.53 o                         
   9   3   0        104.89         49.64        36.39 o                         
  10   3   0        152.42        121.71        45.87 o                         
  11   3   0       3576.91       3835.62       150.03 o                         
  12   3   0         54.92        158.42        71.40 o                         
  13   3   0         42.69         21.81        72.64 o                         
  14   3   0        347.94        297.67       158.53 o                         
  15   3   0        730.05        947.90       183.63 o                         
   0   4   0      20018.43      20698.22       419.34 o                         
   1   4   0      24132.12      29110.55       546.57 o                         
   2   4   0      40080.41      42294.20       682.83 o                         
   3   4   0      69594.30      75021.02      1220.62 o                         
   4   4   0       3583.34       4621.95        89.08 o                         
   5   4   0        320.20        441.78        27.40 o                         
   6   4   0      35098.83      33767.21       633.26 o                         
   7   4   0       1880.79       1986.94        69.09 o                         
   8   4   0        192.47        241.62        37.37 o                         
   9   4   0       1995.41       2168.80        82.32 o                         
  10   4   0       2290.26       2531.18       105.01 o                         
  11   4   0         27.50        -22.86        45.99 o                         
  12   4   0       1551.09       1420.61       140.81 o                         
  13   4   0        439.26        510.67        91.78 o                         
  14   4   0        464.09        798.45       130.44 o                         
  15   4   0          7.22         71.78       130.53 o                         
   1   5   0         83.42         84.01        12.54 o                         
   2   5   0        598.48        967.42        34.77 o                         
   3   5   0       4116.08       4400.12        90.75 o                         
   4   5   0      32580.68      35129.51       599.76 o                         
   5   5   0       2543.56       2428.05        66.58 o                         
   6   5   0        730.10        569.78        38.09 o                         
   7   5   0        165.70        117.42        29.00 o                         
   8   5   0       5091.76       4617.56       122.98 o                         
   9   5   0       1792.43       1748.48       106.58 o                         
  10   5   0        132.58        282.02        53.27 o                         
  11   5   0        491.18        297.13        59.38 o                         
  12   5   0         20.93         27.80        80.28 o                         
  13   5   0          1.65        -30.10        69.11 o                         
  14   5   0        216.85        220.40       104.75 o                         
  15   5   0        122.50        362.35       120.70 o                         
   0   6   0      17205.75      17428.03       393.39 o                         
   1   6   0       2121.85       2457.54        63.90 o                         
   2   6   0      26025.64      26627.90       492.79 o                         
   3   6   0       1544.72       1691.19        40.14 o                         
   4   6   0       1104.81       1515.28        49.56 o                         
   5   6   0      18673.98      18701.93       377.43 o                         
   6   6   0       3226.00       3646.23        88.57 o                         
   7   6   0         16.77         -9.71        26.56 o                         
   8   6   0       4798.05       4607.62       130.61 o                         
   9   6   0       8946.82       8224.85       219.10 o                         
  10   6   0       1117.34       1205.33        78.58 o                         
  11   6   0         44.67         68.64        48.93 o                         
  12   6   0        565.86        623.07        80.56 o                         
  13   6   0        764.33        985.06       106.20 o                         
  14   6   0        388.51        496.78       121.01 o                         
  15   6   0         20.79        -66.34       187.09 o                         
   1   7   0        441.44        462.47        27.65 o                         
   2   7   0     165933.85     159517.64      3019.95 o                         
   3   7   0      12298.35      12697.43       218.89 o                         
   4   7   0       4607.32       4048.81        82.29 o                         
   5   7   0        195.14        306.15        24.99 o                         
   6   7   0      17233.80      16962.69       314.98 o                         
   7   7   0      11252.47      11209.41       243.56 o                         
   8   7   0       3744.15       3666.98       106.08 o                         
   9   7   0        605.37        675.62        61.29 o                         
  10   7   0       7221.32       7682.61       271.38 o                         
  11   7   0       3627.78       3576.73       152.38 o                         
  12   7   0        339.77        490.41        76.17 o                         
  13   7   0        420.00        356.43       171.52 o                         
  14   7   0        280.80        201.79       192.15 o                         
  15   7   0       1168.23       1487.16       168.80 o                         
   0   8   0         25.56          4.81        15.07 o                         
   1   8   0      30154.26      32084.48       540.35 o                         
   2   8   0      11015.60      11166.70       230.65 o                         
   3   8   0      45956.53      47343.16       873.99 o                         
   4   8   0       1217.67       1248.06        47.62 o                         
   5   8   0       2770.90       2426.42        61.04 o                         
   6   8   0      46031.74      44995.96       825.23 o                         
   7   8   0       9137.23       8870.03       198.49 o                         
   8   8   0        836.62        881.45        84.73 o                         
   9   8   0          2.13        -78.83        47.72 o                         
  10   8   0       6019.57       6471.27       188.26 o                         
  11   8   0        185.12        120.65        65.20 o                         
  12   8   0       1335.73       1544.42       102.26 o                         
  13   8   0         14.77        -73.71        73.27 o                         
  14   8   0        902.72       1411.59       134.15 o                         
  15   8   0         14.74         -5.74       102.95 o                         
   1   9   0      12993.69      11611.95       206.59 o                         
   2   9   0      69284.35      72781.83      1320.33 o                         
   3   9   0      29523.36      30981.42       537.05 o                         
   4   9   0        216.29        336.51        26.03 o                         
   5   9   0       7215.82       8265.08       187.13 o                         
   6   9   0      16682.32      15423.10       277.86 o                         
   7   9   0       8659.15       7795.93       163.92 o                         
   8   9   0        323.66        361.45        45.30 o                         
   9   9   0        618.12        728.87        60.83 o                         
  10   9   0         78.53         61.36        45.30 o                         
  11   9   0       3585.30       3534.99       126.95 o                         
  12   9   0         35.20         12.08        52.99 o                         
  13   9   0         77.55        -11.68        87.49 o                         
  14   9   0        120.58        108.54        92.22 o                         
  15   9   0       1187.89       1473.50       178.85 o                         
   0  10   0       7061.23       7480.41       185.48 o                         
   1  10   0       9704.89       9109.85       166.59 o                         
   2  10   0       9212.02       9242.42       195.77 o                         
   3  10   0      43298.67      41908.90       746.73 o                         
   4  10   0      27632.95      27940.48       552.09 o                         
   5  10   0       3298.18       3332.12       113.04 o                         
   6  10   0       9448.38       9511.21       189.62 o                         
   7  10   0       3552.44       3201.94        95.77 o                         
   8  10   0      11072.09      11136.04       307.98 o                         
   9  10   0       5691.71       5921.98       192.22 o                         
  10  10   0       3134.53       2683.22       105.59 o                         
  11  10   0        623.47        645.03        76.50 o                         
  12  10   0       1905.92       1984.04       104.04 o                         
  13  10   0       1074.20       1200.42       110.97 o                         
  14  10   0        592.10        593.07       110.97 o                         
  15  10   0         31.22        127.52       192.15 o                         
   1  11   0      16280.33      17095.65       299.14 o                         
   2  11   0         67.95         49.34        20.35 o                         
   3  11   0      13152.59      13852.51       259.31 o                         
   4  11   0      11394.39       9653.97       191.48 o                         
   5  11   0       5297.29       5388.52       138.14 o                         
   6  11   0      12030.24      12122.91       246.26 o                         
   7  11   0       3643.96       3516.75       103.15 o                         
   8  11   0       5090.82       4789.36       138.64 o                         
   9  11   0       2939.31       3109.15       113.21 o                         
  10  11   0       1375.84       1350.24        79.76 o                         
  11  11   0        167.59         44.17        50.47 o                         
  12  11   0       1469.54       2149.85       130.77 o                         
  13  11   0       1175.72       1223.34       113.93 o                         
  14  11   0        815.79       1062.56       182.88 o                         
   0  12   0     133709.31     131942.18      2898.39 o                         
   1  12   0        770.65        863.04        37.10 o                         
   2  12   0        547.24        793.98        60.72 o                         
   3  12   0      15113.62      15067.06       279.34 o                         
   4  12   0      22771.67      21983.20       406.92 o                         
   5  12   0      10382.14      10096.40       206.43 o                         
   6  12   0        830.40       1038.98        50.00 o                         
   7  12   0        361.80        301.04        37.96 o                         
   8  12   0       6421.99       6186.23       167.01 o                         
   9  12   0       9173.52       9083.57       269.86 o                         
  10  12   0        179.56         94.23        48.88 o                         
  11  12   0        211.25        251.81        56.96 o                         
  12  12   0        161.06        257.21        66.16 o                         
  13  12   0        964.56       1325.01       115.34 o                         
  14  12   0         37.81        112.16        97.05 o                         
   1  13   0      19907.67      23164.45       421.98 o                         
   2  13   0       1420.27       1822.23        83.00 o                         
   3  13   0      13783.54      12952.59       257.75 o                         
   4  13   0        156.48        252.47        24.12 o                         
   5  13   0       3702.11       3647.55        93.29 o                         
   6  13   0         71.39         44.72        27.84 o                         
   7  13   0        614.61        498.69        47.78 o                         
   8  13   0       1507.49       1528.67        78.09 o                         
   9  13   0       2337.03       2515.47       108.24 o                         
  10  13   0       1667.14       1582.78        87.58 o                         
  11  13   0        415.90        335.09        59.84 o                         
  12  13   0        178.72        223.67        67.15 o                         
  13  13   0         30.82        172.56        89.32 o                         
  14  13   0        351.84        338.67       116.09 o                         
   0  14   0      12598.86      12670.26       307.36 o                         
   1  14   0       3107.69       3041.55        77.73 o                         
   2  14   0       2853.33       2843.99        88.56 o                         
   3  14   0       7701.29       6509.00       143.23 o                         
   4  14   0          0.08         -0.47        17.54 o                         
   5  14   0         67.49         87.88        25.16 o                         
   6  14   0       1473.81       1373.64        62.19 o                         
   7  14   0        230.02        333.14        46.65 o                         
   8  14   0        553.83        622.16        57.30 o                         
   9  14   0        834.28        666.82        62.57 o                         
  10  14   0         55.38        153.14        50.38 o                         
  11  14   0         26.42         21.19        49.41 o                         
  12  14   0        704.30        726.64        84.22 o                         
  13  14   0         88.61        -67.60        81.43 o                         
  14  14   0        169.57        233.76       135.25 o                         
   1  15   0         65.32        175.79        23.59 o                         
   2  15   0      11106.84      11435.58       244.76 o                         
   3  15   0        389.56        292.02        28.42 o                         
   4  15   0       4326.96       4174.28        90.35 o                         
   5  15   0       4953.32       4703.83       109.28 o                         
   6  15   0         85.37         45.43        29.32 o                         
   7  15   0        847.23        997.29        74.64 o                         
   8  15   0       3546.33       3718.16       139.80 o                         
   9  15   0        290.85        252.16        53.12 o                         
  10  15   0        173.18        132.70        52.47 o                         
  11  15   0         89.26        -43.77        49.97 o                         
  12  15   0       1093.71       1324.47       101.16 o                         
  13  15   0         26.65        139.64        82.80 o                         
  14  15   0         53.25        219.10       138.69 o                         
   0  16   0      35674.35      32324.04       739.68 o                         
   1  16   0       1201.84       1299.78        45.48 o                         
   2  16   0       7192.47       6990.61       163.40 o                         
   3  16   0       7165.44       6955.46       153.95 o                         
   4  16   0      15774.94      14383.61       276.07 o                         
   5  16   0       6750.74       6148.28       132.66 o                         
   6  16   0        559.58        598.02        55.72 o                         
   7  16   0         26.72          5.78        38.15 o                         
   8  16   0       1268.24       1438.42        84.17 o                         
   9  16   0       5412.82       5006.52       156.95 o                         
  10  16   0        938.34       1041.90        76.84 o                         
  11  16   0        423.01        592.38        69.79 o                         
  12  16   0        150.66        292.60       129.54 o                         
  13  16   0       1460.67       1757.86       169.78 o                         
  14  16   0         16.90        279.03       228.54 o                         
   1  17   0      47701.51      49870.12       794.90 o                         
   2  17   0        803.19        578.25        40.67 o                         
   3  17   0      16156.26      14927.80       296.96 o                         
   4  17   0       1806.03       1913.56        60.32 o                         
   5  17   0       5602.87       5735.80       127.55 o                         
   6  17   0       5419.41       5268.68       144.01 o                         
   7  17   0       4612.76       4539.58       133.73 o                         
   8  17   0       5007.93       4711.83       142.44 o                         
   9  17   0         24.04          3.74        45.18 o                         
  10  17   0       2638.13       2569.64       151.92 o                         
  11  17   0          1.60         33.54        57.21 o                         
  12  17   0       1731.78       1774.74       143.20 o                         
  13  17   0          6.17         65.11       104.17 o                         
  14  17   0       1299.83       1546.06       208.06 o                         
   0  18   0      24248.04      24988.12       584.62 o                         
   1  18   0      12506.64      13794.73       241.01 o                         
   2  18   0        208.38        199.18        33.18 o                         
   3  18   0       1798.58       1994.78        67.00 o                         
   4  18   0       8567.58       7599.65       162.35 o                         
   5  18   0      13318.94      12633.77       266.56 o                         
   6  18   0        490.65        346.58        49.26 o                         
   7  18   0         14.45         -1.71        38.32 o                         
   8  18   0       1375.14       1401.97        78.15 o                         
   9  18   0       5443.78       4833.53       150.35 o                         
  10  18   0          2.66         -4.37        47.93 o                         
  11  18   0         40.72          1.88        62.84 o                         
  12  18   0        147.15        261.75       147.90 o                         
  13  18   0        671.95        650.18       155.54 o                         
   1  19   0       1085.09       1190.84        46.45 o                         
   2  19   0      29064.72      27631.57       595.23 o                         
   3  19   0       2922.68       2700.64        80.65 o                         
   4  19   0         36.16         45.47        25.09 o                         
   5  19   0          1.71          9.48        30.00 o                         
   6  19   0      13527.58      13412.40       304.87 o                         
   7  19   0       4203.65       4099.34       127.65 o                         
   8  19   0        141.01         42.86        43.95 o                         
   9  19   0        125.04         42.70        46.56 o                         
  10  19   0       3085.61       3211.36       139.17 o                         
  11  19   0       3590.41       3743.62       231.21 o                         
  12  19   0          5.72         83.65        97.40 o                         
  13  19   0        113.75        256.17       138.16 o                         
   0  20   0       1770.71       2210.09        99.88 o                         
   1  20   0      21399.88      21198.80       380.60 o                         
   2  20   0       5460.13       5441.03       143.49 o                         
   3  20   0       5626.33       4536.59       115.32 o                         
   4  20   0        224.98        261.51        30.67 o                         
   5  20   0       7945.36       8017.31       186.05 o                         
   6  20   0       4686.89       4342.23       129.78 o                         
   7  20   0        564.98        757.43        60.44 o                         
   8  20   0       3349.55       2930.77       122.00 o                         
   9  20   0        778.79        882.09        81.37 o                         
  10  20   0       3043.11       3400.68       206.74 o                         
  11  20   0        687.77        926.92       135.66 o                         
  12  20   0        980.37       1040.05       150.54 o                         
  13  20   0          1.60         30.72       125.60 o                         
   1  21   0       3308.33       3785.37        98.64 o                         
   2  21   0       8007.08       7867.05       191.02 o                         
   3  21   0       3647.59       3039.02        92.37 o                         
   4  21   0        621.01        618.42        39.44 o                         
   5  21   0       4335.27       3921.90       111.66 o                         
   6  21   0       2313.32       2252.23        89.19 o                         
   7  21   0       4477.31       4311.58       133.51 o                         
   8  21   0         10.50          7.59        45.56 o                         
   9  21   0         73.97        -15.66        67.52 o                         
  10  21   0        388.39        458.16        82.47 o                         
  11  21   0       2858.53       2904.56       451.51 o                         
  12  21   0         12.30        230.28       112.06 o                         
  13  21   0         24.30        -66.03       146.47 o                         
   0  22   0       9899.13       9879.42       265.52 o                         
   1  22   0         16.99         36.06        28.86 o                         
   2  22   0       1051.63       1085.03        56.71 o                         
   3  22   0       3703.28       3275.78        97.34 o                         
   4  22   0        823.31        717.87        49.15 o                         
   5  22   0          7.58        -25.59        29.71 o                         
   6  22   0       2668.07       2439.17        88.84 o                         
   7  22   0       1618.07       1664.47        94.80 o                         
   8  22   0       2815.48       2519.74       117.20 o                         
   9  22   0          0.12         -1.44        54.16 o                         
  10  22   0        282.05        145.83        88.77 o                         
  11  22   0          1.48         26.35        94.47 o                         
  12  22   0        954.99        984.02       168.78 o                         
  13  22   0         10.99        112.09       134.37 o                         
   1  23   0       1652.45       1757.45        68.53 o                         
   2  23   0       2306.96       2481.42        86.13 o                         
   3  23   0        136.13        206.86        43.81 o                         
   4  23   0         39.58        -15.81        29.95 o                         
   5  23   0         28.47         40.62        32.55 o                         
   6  23   0        136.70        192.27        45.01 o                         
   7  23   0        310.67        269.05        56.17 o                         
   8  23   0        171.88        257.97        60.49 o                         
   9  23   0        845.54        889.07        86.08 o                         
  10  23   0        131.12        160.12        98.87 o                         
  11  23   0          0.83        168.94       162.92 o                         
  12  23   0        739.92       1098.29       174.09 o                         
   0  24   0         85.70         48.24        43.38 o                         
   2  24   0         22.74         10.92        32.58 o                         
   3  24   0       3025.92       2796.44        90.40 o                         
   4  24   0        734.97        825.28        69.07 o                         
   5  24   0         52.45         63.63        38.48 o                         
   6  24   0        378.35        340.72        51.27 o                         
   7  24   0       2988.75       3282.65       191.72 o                         
   8  24   0        138.82         90.49        54.54 o                         
   9  24   0        144.37        158.10        61.37 o                         
  10  24   0       1269.65       1260.91       147.41 o                         
  11  24   0        914.00       1142.81       147.47 o                         
  12  24   0         40.56        211.23       125.60 o                         
   1  25   0          1.60         13.12        55.59 o                         
   2  25   0       8789.46       9111.64       205.52 o                         
   3  25   0        603.29        498.37        66.49 o                         
   4  25   0       2565.72       2467.03       130.27 o                         
   5  25   0       2441.63       2422.60       137.41 o                         
   6  25   0       2535.97       2412.64       103.94 o                         
   7  25   0       4417.51       4207.88       151.39 o                         
   8  25   0        344.02        395.86        67.02 o                         
   9  25   0        906.72       1228.24       143.44 o                         
  10  25   0          7.68        114.86        97.31 o                         
  11  25   0        187.39        351.28       118.29 o                         
  12  25   0          2.41        113.00       119.40 o                         
   0  26   0       3645.61       3785.89       140.25 o                         
   1  26   0       7630.17       7645.88       170.06 o                         
   2  26   0         97.41        150.57        51.84 o                         
   3  26   0       6776.84       5876.81       166.68 o                         
   4  26   0        632.71        781.39        75.73 o                         
   5  26   0       1089.26       1378.75       104.38 o                         
   6  26   0        960.51        863.63        66.96 o                         
   7  26   0        479.97        352.85        64.06 o                         
   8  26   0       1371.33       1488.23       100.58 o                         
   9  26   0          4.55        133.98        94.05 o                         
  10  26   0         53.88        244.27       103.18 o                         
  11  26   0         56.65        149.15       126.56 o                         
  12  26   0        469.87        475.81       142.41 o                         
   1  27   0       5912.75       5691.73       166.93 o                         
   2  27   0       2395.73       2468.96       118.71 o                         
   3  27   0       3959.03       3944.36       144.13 o                         
   4  27   0         54.52         37.92        40.13 o                         
   5  27   0        604.97        658.28        57.61 o                         
   6  27   0        577.05        478.80        77.12 o                         
   7  27   0       2914.36       3032.84       185.37 o                         
   8  27   0        275.21        288.16        75.77 o                         
   9  27   0        177.08        258.53       103.66 o                         
  10  27   0          8.38         55.53        96.94 o                         
  11  27   0        308.00        369.50       180.76 o                         
   0  28   0       5921.21       5898.68       267.47 o                         
   1  28   0       1621.25       1778.98        93.08 o                         
   2  28   0        225.38        266.52        59.82 o                         
   3  28   0        164.04        193.15        40.36 o                         
   4  28   0       3409.14       3732.60       173.93 o                         
   5  28   0       3895.37       3614.18       189.81 o                         
   6  28   0         39.61         95.03        49.71 o                         
   7  28   0        116.01        170.41        57.51 o                         
   8  28   0        900.86       1173.68       176.63 o                         
   9  28   0       1355.61       1859.82       170.04 o                         
  10  28   0        137.60        369.65       114.47 o                         
  11  28   0        175.82         30.39       107.79 o                         
   1  29   0       6658.56       7118.14       245.62 o                         
   2  29   0       2184.79       2248.12       117.88 o                         
   3  29   0       3830.55       3865.08       144.86 o                         
   4  29   0        653.35        743.41        65.46 o                         
   5  29   0       2997.47       3118.85       151.46 o                         
   6  29   0       1840.82       1664.13       107.73 o                         
   7  29   0        220.13        412.22        80.59 o                         
   8  29   0       1678.96       1629.97       157.31 o                         
   9  29   0        338.41        486.24       116.57 o                         
  10  29   0       1027.05       1028.80       164.37 o                         
  11  29   0          5.28          2.49       186.99 o                         
   0  30   0       2934.35       2599.76       186.80 o                         
   1  30   0        116.76        333.03        66.66 o                         
   2  30   0         73.36        -29.87        64.12 o                         
   3  30   0        536.02        608.93        66.13 o                         
   4  30   0       2323.72       2248.69       104.49 o                         
   5  30   0       1903.15       1677.95       106.41 o                         
   6  30   0        101.16         32.82        44.24 o                         
   7  30   0        134.80        157.63        95.96 o                         
   8  30   0        348.73        334.12       109.36 o                         
   9  30   0       1358.54       1271.98       209.49 o                         
  10  30   0          3.74         42.01       110.32 o                         
   1  31   0        280.09        438.89        75.93 o                         
   2  31   0       1320.22       1257.45       114.28 o                         
   3  31   0          7.36         -7.62        39.81 o                         
   4  31   0         12.70         37.15        49.00 o                         
   5  31   0         29.03        -23.98        59.20 o                         
   6  31   0       1825.95       1940.51       103.56 o                         
   7  31   0         41.54        129.12        83.96 o                         
   8  31   0          3.91         86.61       100.24 o                         
   9  31   0         42.36        181.09       104.99 o                         
  10  31   0        420.82        559.00       143.23 o                         
   0  32   0         13.80         35.92        90.41 o                         
   1  32   0       3066.07       3299.22       148.90 o                         
   2  32   0        324.02        245.34        82.00 o                         
   3  32   0       1186.87       1183.72       122.49 o                         
   4  32   0         33.99         -1.47        48.29 o                         
   5  32   0         64.67         -9.62        43.44 o                         
   6  32   0         20.55        -46.34        54.13 o                         
   7  32   0        519.31        464.76       100.84 o                         
   8  32   0          4.13         23.32       106.65 o                         
   9  32   0         19.19          5.40        92.16 o                         
   1  33   0       1476.93       1826.91       133.44 o                         
   2  33   0        435.35        465.91        90.31 o                         
   3  33   0         63.08        129.64        53.89 o                         
   4  33   0        336.61        189.39        85.04 o                         
   5  33   0        740.04        995.06        88.98 o                         
   6  33   0        105.34         48.18        79.31 o                         
   7  33   0         71.75        171.27        86.08 o                         
   8  33   0        417.50        535.19       160.33 o                         
   9  33   0        120.14        458.25       210.88 o                         
   0  34   0       1335.95       1610.51       161.75 o                         
   1  34   0         82.89        201.62        82.35 o                         
   2  34   0         36.84         49.49        73.76 o                         
   3  34   0          0.35         64.62        48.87 o                         
   4  34   0        830.12        904.27        74.98 o                         
   5  34   0       1045.40        860.34        86.27 o                         
   6  34   0          0.71        110.37       110.56 o                         
   7  34   0          1.51        -32.70        99.28 o                         
   8  34   0         10.95         67.30       110.97 o                         
   1  35   0        499.21        524.89        98.93 o                         
   2  35   0        711.84        655.67       103.55 o                         
   3  35   0        336.81        332.38        72.48 o                         
   4  35   0        913.95        942.76        86.62 o                         
   5  35   0        136.54         97.89        84.39 o                         
   6  35   0       1110.77       1271.52       154.37 o                         
   7  35   0          5.36        153.79       111.10 o                         
   8  35   0         67.24        170.89       112.29 o                         
   0  36   0        597.06        710.29       130.99 o                         
   1  36   0       1848.83       2070.10       148.31 o                         
   2  36   0          8.93        152.80        80.98 o                         
   3  36   0        547.38        694.66        76.00 o                         
   4  36   0        698.91        703.38        91.06 o                         
   5  36   0        594.15        599.45       105.36 o                         
   6  36   0         64.61        261.37       110.78 o                         
   7  36   0        872.93        855.01       158.90 o                         
   1  37   0        100.22        133.38        84.61 o                         
   2  37   0       3640.01       3627.84       194.33 o                         
   3  37   0       1176.21       1123.41       122.86 o                         
   4  37   0         67.20        114.17        90.18 o                         
   5  37   0         22.35        119.05        86.23 o                         
   6  37   0       1480.00       1519.18       158.92 o                         
   0  38   0        191.26        366.44       121.38 o                         
   1  38   0        319.28        336.94        96.56 o                         
   2  38   0         62.89        118.85        89.33 o                         
   3  38   0        886.98        783.71       115.38 o                         
   4  38   0        434.70        570.15       105.36 o                         
   5  38   0        365.66        444.84       101.40 o                         
   6  38   0        689.63        769.24       205.42 o                         
   1  39   0        508.13        575.01       151.72 o                         
   2  39   0        182.32        100.52        86.93 o                         
   3  39   0        461.78        353.53        99.78 o                         
   4  39   0         34.77        159.53        88.82 o                         
   5  39   0          9.86        188.78        91.80 o                         
   0  40   0        444.79        921.66       208.23 o                         
   1  40   0         86.92        183.31        92.93 o                         
   2  40   0        107.55        139.56        91.13 o                         
   3  40   0         16.54        105.03        92.76 o                         
   1  41   0        410.26        500.98       110.00 o                         
   2  41   0          1.84         57.94        91.35 o                         
 -15   1   1        204.65         84.89       147.90 o                         
 -14   1   1        224.44        184.47       105.67 o                         
 -13   1   1        148.90        253.67        78.77 o                         
 -12   1   1        224.69        411.02        85.87 o                         
 -11   1   1         70.36        121.00        55.31 o                         
 -10   1   1        394.80        402.57        48.31 o                         
  -9   1   1         38.78         23.98        33.40 o                         
  -8   1   1          0.71        -30.33        27.38 o                         
  -7   1   1       4295.93       4083.61       105.46 o                         
  -6   1   1      35378.08      36210.73       707.41 o                         
  -5   1   1       8775.85       7560.94       136.99 o                         
  -4   1   1      10184.18       9691.23       167.61 o                         
  -3   1   1       1201.45       1615.04        36.32 o                         
  -2   1   1       3306.31       3690.39        65.29 o                         
  -1   1   1      36787.10      40388.86       653.70 o                         
   0   1   1      29190.78      33203.51       527.37 o                         
   1   1   1       1291.30       2261.30        43.64 o                         
   2   1   1      49215.59      51397.61       834.76 o                         
   3   1   1      71637.39      72409.35      1178.42 o                         
   4   1   1       1105.99        860.83        31.04 o                         
   5   1   1       3953.64       3309.19        87.44 o                         
   6   1   1       1124.08       1290.88        53.14 o                         
   7   1   1      14366.12      13367.06       282.80 o                         
   8   1   1        547.57        635.89        49.03 o                         
   9   1   1        679.47        759.15        55.86 o                         
  10   1   1         88.42         84.41        49.42 o                         
  11   1   1       1999.58       2339.88       154.95 o                         
  12   1   1        582.79        668.97       125.05 o                         
  13   1   1         99.72        113.22        80.48 o                         
  14   1   1          0.38         89.70        85.79 o                         
  15   1   1          0.13          0.92       112.91 o                         
 -15   2   1        425.76       1010.05       201.53 o                         
 -14   2   1        144.64        135.01       103.61 o                         
 -13   2   1        581.93        862.34       101.94 o                         
 -12   2   1          0.32        -95.90        59.86 o                         
 -11   2   1       4975.60       5032.48       199.67 o                         
 -10   2   1         80.31         60.88        37.09 o                         
  -9   2   1       3789.61       3666.98       107.24 o                         
  -8   2   1        428.32        437.57        39.53 o                         
  -7   2   1      56223.30      56197.18      1145.55 o                         
  -6   2   1      10644.51      11533.69       241.95 o                         
  -5   2   1      65570.94      65872.43      1207.76 o                         
  -4   2   1      12517.15      12614.65       213.92 o                         
  -3   2   1      56015.35      62239.69      1008.79 o                         
  -2   2   1      11346.77      14717.05       231.16 o                         
  -1   2   1      45648.27      53011.35       744.82 o                         
   0   2   1      14593.80      17052.71       344.94 o                         
   1   2   1       2700.87       2776.81        55.01 o                         
   2   2   1      21939.58      23508.18       387.27 o                         
   3   2   1       2528.27       2828.12        59.88 o                         
   4   2   1      16659.68      16189.32       286.62 o                         
   5   2   1        344.70        249.01        26.28 o                         
   6   2   1       6217.30       6369.91       148.79 o                         
   7   2   1       3932.01       3909.62       106.94 o                         
   8   2   1      18017.39      17469.55       366.30 o                         
   9   2   1        104.90         96.34        41.92 o                         
  10   2   1       1653.87       1779.82       116.30 o                         
  11   2   1       4235.44       4505.87       167.48 o                         
  12   2   1       1153.66       1597.31       127.45 o                         
  13   2   1        269.09        186.05        81.64 o                         
  14   2   1         57.71          0.57        83.17 o                         
 -15   3   1        605.63       1021.10       322.04 o                         
 -14   3   1       1259.14       1567.62       148.43 o                         
 -13   3   1          0.42        -25.54        68.29 o                         
 -12   3   1        344.38        286.59        66.89 o                         
 -11   3   1         68.31         49.69        49.60 o                         
 -10   3   1       6032.37       5499.60       154.65 o                         
  -9   3   1       2010.35       1899.48        75.06 o                         
  -8   3   1       3431.54       3326.59        95.66 o                         
  -7   3   1        495.84        757.57        48.93 o                         
  -6   3   1      25768.87      28149.71       509.05 o                         
  -5   3   1       2567.47       2509.18        62.59 o                         
  -4   3   1       9550.88       9382.20       163.23 o                         
  -3   3   1      16488.06      17025.63       293.60 o                         
  -2   3   1       6052.39       7702.37       126.69 o                         
  -1   3   1      43224.48      45206.34       669.91 o                         
   0   3   1       1435.60       1994.77        47.15 o                         
   1   3   1       4820.89       4866.20        84.33 o                         
   2   3   1        271.40        204.37        14.88 o                         
   3   3   1      83264.86      85792.16      1392.76 o                         
   4   3   1          2.66         19.79        15.05 o                         
   5   3   1       1595.43       1429.43        50.30 o                         
   6   3   1        137.18        112.37        27.34 o                         
   7   3   1      13612.24      11450.69       248.98 o                         
   8   3   1       3377.37       3479.10       104.28 o                         
   9   3   1         13.83         48.18        41.38 o                         
  10   3   1        251.31        511.99        61.41 o                         
  11   3   1       3291.60       4190.00       288.60 o                         
  12   3   1       5158.54       5528.14       214.56 o                         
  13   3   1          6.43         35.55        77.40 o                         
  14   3   1         36.24        110.30        84.97 o                         
 -15   4   1        328.42        277.13       160.11 o                         
 -14   4   1         30.09         65.83        97.55 o                         
 -13   4   1        724.18        728.09        97.27 o                         
 -12   4   1       3366.09       3744.71       162.13 o                         
 -11   4   1        865.30       1151.93        79.95 o                         
 -10   4   1       1331.24       1458.35        77.57 o                         
  -9   4   1       4405.31       4601.09       125.65 o                         
  -8   4   1        965.56        902.57        50.18 o                         
  -7   4   1       8180.19       7126.03       163.11 o                         
  -6   4   1       3448.48       4313.32        97.33 o                         
  -5   4   1       3318.91       2632.12        64.13 o                         
  -4   4   1      12646.17      11728.23       200.22 o                         
  -3   4   1      14191.07      16690.79       262.20 o                         
  -2   4   1       4834.14       5409.49        94.56 o                         
  -1   4   1      10763.72      12629.79       201.95 o                         
   0   4   1       5641.39       6968.84       181.21 o                         
   1   4   1      13339.68      13474.67       236.11 o                         
   2   4   1      81181.30      79881.08      1269.68 o                         
   3   4   1       4078.69       3697.70        83.83 o                         
   4   4   1       8596.47       8175.33       167.64 o                         
   5   4   1       4731.88       4861.19       111.81 o                         
   6   4   1       3037.40       2356.90        70.70 o                         
   7   4   1       6481.10       6127.67       149.38 o                         
   8   4   1       3943.49       4263.42       119.32 o                         
   9   4   1       7171.04       7007.58       196.04 o                         
  10   4   1       7041.40       6837.37       197.93 o                         
  11   4   1       1396.23       1635.21       149.18 o                         
  12   4   1          6.05         52.35        64.40 o                         
  13   4   1       1126.11       1591.97       125.44 o                         
  14   4   1        356.41        540.19       100.33 o                         
 -15   5   1        634.01        829.21       176.87 o                         
 -14   5   1        968.88       1208.52       139.23 o                         
 -13   5   1       1880.76       2443.81       170.22 o                         
 -12   5   1        139.86        167.87        61.85 o                         
 -11   5   1       5447.21       5725.30       226.71 o                         
 -10   5   1       2294.05       2301.05        98.71 o                         
  -9   5   1       3515.71       3364.70       101.69 o                         
  -8   5   1         13.99         61.59        29.47 o                         
  -7   5   1      32013.16      31341.33       618.94 o                         
  -6   5   1       5900.65       5602.79       119.28 o                         
  -5   5   1       9504.02      10264.74       196.15 o                         
  -4   5   1      41397.76      43448.08       676.16 o                         
  -3   5   1     141254.89     145884.32      2208.08 o                         
  -2   5   1      16549.68      18406.54       352.27 o                         
  -1   5   1      44976.32      48127.38       780.86 o                         
   0   5   1       9291.19      10174.42       193.67 o                         
   1   5   1      11543.88       9159.30       155.05 o                         
   2   5   1      95204.93     105530.32      1907.15 o                         
   3   5   1      20384.88      23575.55       375.10 o                         
   4   5   1      14614.37      14069.94       273.77 o                         
   5   5   1       1067.34       1398.96        48.59 o                         
   6   5   1      16035.79      15759.37       326.96 o                         
   7   5   1       3094.67       2785.35        88.13 o                         
   8   5   1      10579.27      10083.06       228.73 o                         
   9   5   1       1137.88       1181.54        75.11 o                         
  10   5   1       5177.36       5381.55       166.79 o                         
  11   5   1       2220.81       2214.22       136.45 o                         
  12   5   1       1738.89       1844.64       198.86 o                         
  13   5   1       1154.78       1559.36       199.15 o                         
  14   5   1        183.29        359.22       124.93 o                         
 -15   6   1         37.29        -48.65       101.41 o                         
 -14   6   1         45.90         77.21       117.45 o                         
 -13   6   1       1605.85       2028.44       191.14 o                         
 -12   6   1       5554.04       5963.05       270.05 o                         
 -11   6   1         82.23         74.85        48.80 o                         
 -10   6   1       1005.19        905.90        91.22 o                         
  -9   6   1         39.70          7.00        33.57 o                         
  -8   6   1      26117.81      25212.08       508.13 o                         
  -7   6   1       5301.53       5699.89       137.58 o                         
  -6   6   1       1868.94       1987.60        61.73 o                         
  -5   6   1      17625.42      17054.16       297.41 o                         
  -4   6   1      81782.03      89677.12      1482.03 o                         
  -3   6   1      73553.98      75980.53      1232.61 o                         
  -2   6   1       5787.87       6900.91       144.38 o                         
  -1   6   1      14259.90      14711.00       265.70 o                         
   0   6   1       1419.92       1775.30        42.85 o                         
   1   6   1     180815.25     181089.19      3009.21 o                         
   2   6   1      31923.89      35169.34       621.14 o                         
   3   6   1       2115.18       1394.53        48.61 o                         
   4   6   1       3708.40       3335.24        77.83 o                         
   5   6   1      78496.79      74698.53      1443.61 o                         
   6   6   1         86.45        248.53        30.13 o                         
   7   6   1       2142.95       1975.36        82.70 o                         
   8   6   1         48.62        121.46        40.54 o                         
   9   6   1      14046.93      14596.29       354.42 o                         
  10   6   1       1809.54       2150.94       136.82 o                         
  11   6   1       1000.68       1132.45       102.44 o                         
  12   6   1         10.96        -32.81        71.93 o                         
  13   6   1        646.63       1069.47       113.81 o                         
  14   6   1       1245.89       1190.92       133.88 o                         
 -15   7   1        191.58        249.64       116.08 o                         
 -14   7   1        251.14         82.35        92.61 o                         
 -13   7   1       2261.40       2313.50       136.17 o                         
 -12   7   1         69.67         -9.04        51.02 o                         
 -11   7   1        575.46        578.22        64.26 o                         
 -10   7   1         49.44        146.94        47.79 o                         
  -9   7   1       7554.04       6722.12       186.61 o                         
  -8   7   1       4134.31       3713.83       104.30 o                         
  -7   7   1       7649.97       6865.65       163.19 o                         
  -6   7   1         14.49         41.70        21.59 o                         
  -5   7   1      18018.75      19092.30       359.35 o                         
  -4   7   1      16868.36      19252.62       304.40 o                         
  -3   7   1      64941.15      68978.88      1123.23 o                         
  -2   7   1        816.19        919.86        39.60 o                         
  -1   7   1       1565.37       1771.52        46.26 o                         
   0   7   1      17006.45      19536.73       311.51 o                         
   1   7   1       9440.22      10788.47       191.73 o                         
   2   7   1      48943.31      51284.71       965.84 o                         
   3   7   1         49.07         52.00        14.83 o                         
   4   7   1       7114.70       7595.24       158.52 o                         
   5   7   1       5490.64       5998.37       122.18 o                         
   6   7   1      13165.85      12993.87       292.34 o                         
   7   7   1        487.93        686.67        47.03 o                         
   8   7   1       3135.70       3118.76       112.03 o                         
   9   7   1       1415.83       1137.63        75.14 o                         
  10   7   1       4102.57       3835.53       135.98 o                         
  11   7   1        838.38        725.44        72.94 o                         
  12   7   1        574.22        617.39        82.61 o                         
  13   7   1       1419.34       1516.35       117.19 o                         
  14   7   1         84.75         16.77        93.96 o                         
 -15   8   1          1.78         20.54       104.83 o                         
 -14   8   1          2.38        -62.80        85.52 o                         
 -13   8   1        648.68        621.20        94.47 o                         
 -12   8   1        498.90        505.67        79.54 o                         
 -11   8   1         57.77         64.18        48.63 o                         
 -10   8   1       1679.25       1712.20        84.40 o                         
  -9   8   1        778.01        948.66        63.59 o                         
  -8   8   1         95.12         39.35        30.90 o                         
  -7   8   1       3339.91       3309.24        85.74 o                         
  -6   8   1       1031.04        995.36        45.00 o                         
  -5   8   1        212.20        297.46        27.47 o                         
  -4   8   1      18957.86      19133.71       356.08 o                         
  -3   8   1      21329.24      21934.19       380.02 o                         
  -2   8   1      14057.63      13362.65       253.85 o                         
  -1   8   1       8376.21       8492.18       162.61 o                         
   0   8   1      13330.76      13424.33       218.70 o                         
   1   8   1       1677.02       1735.42        46.15 o                         
   2   8   1        138.36         87.11        14.91 o                         
   3   8   1        462.98        349.75        30.26 o                         
   4   8   1       4974.42       4763.47       107.57 o                         
   5   8   1       4574.01       4792.69       121.36 o                         
   6   8   1       4306.69       4564.79       106.64 o                         
   7   8   1        616.57        498.26        55.79 o                         
   8   8   1          2.40         -2.09        36.28 o                         
   9   8   1        588.32        416.80        54.04 o                         
  10   8   1       2053.78       1994.72        95.51 o                         
  11   8   1        418.83        313.11        60.82 o                         
  12   8   1         32.64         -9.05        60.70 o                         
  13   8   1          4.71        -64.41        67.59 o                         
  14   8   1        277.82        109.32       214.12 o                         
 -15   9   1        102.41         76.00       108.74 o                         
 -14   9   1        156.74        197.55       104.96 o                         
 -13   9   1        626.52        877.38       140.60 o                         
 -12   9   1        145.02        170.23        56.60 o                         
 -11   9   1          1.85        -59.41        43.45 o                         
 -10   9   1        464.98        617.82        59.68 o                         
  -9   9   1       4250.75       4588.57       152.62 o                         
  -8   9   1         42.01         22.46        21.15 o                         
  -7   9   1        189.90        256.31        30.56 o                         
  -6   9   1       3327.98       3746.53        88.75 o                         
  -5   9   1       4376.86       4395.74        95.81 o                         
  -4   9   1         77.55         71.32        20.44 o                         
  -3   9   1      20708.00      18190.84       329.01 o                         
  -2   9   1       2932.68       3097.83        76.76 o                         
  -1   9   1      35315.55      34603.89       586.04 o                         
   0   9   1      22607.82      23249.09       376.37 o                         
   1   9   1       1596.98       1232.91        59.11 o                         
   2   9   1       4355.20       3887.03       101.62 o                         
   3   9   1      29035.83      25925.24       473.42 o                         
   4   9   1        336.28        467.70        31.40 o                         
   5   9   1        778.17        979.12        56.34 o                         
   6   9   1         15.96          0.52        22.53 o                         
   7   9   1        969.17        925.81        48.53 o                         
   8   9   1         99.62         -1.81        38.43 o                         
   9   9   1        442.47        438.71        55.17 o                         
  10   9   1          4.86          8.42        43.23 o                         
  11   9   1       1565.51       1807.80       131.85 o                         
  12   9   1        382.08        510.04        78.01 o                         
  13   9   1        119.41         88.90        70.83 o                         
  14   9   1          2.28        -27.24        87.28 o                         
 -15  10   1        211.89        471.00       125.14 o                         
 -14  10   1        269.80        323.11       130.01 o                         
 -13  10   1         66.32         85.91        73.97 o                         
 -12  10   1       1438.16       1734.73       107.20 o                         
 -11  10   1       2393.68       2371.73       104.00 o                         
 -10  10   1       3597.66       3270.83       115.49 o                         
  -9  10   1       4910.33       5227.91       148.27 o                         
  -8  10   1       7762.58       7652.68       188.40 o                         
  -7  10   1       4297.72       4188.04        97.15 o                         
  -6  10   1        362.91        483.53        51.66 o                         
  -5  10   1       3347.83       2971.47        77.18 o                         
  -4  10   1      12983.09      12987.83       247.38 o                         
  -3  10   1       2246.21       1809.83        46.56 o                         
  -2  10   1       7750.37       8453.63       166.67 o                         
  -1  10   1      17834.41      18333.60       319.46 o                         
   0  10   1       6603.58       6476.46       116.45 o                         
   1  10   1      20282.88      21639.78       383.89 o                         
   2  10   1       6668.79       7750.75       171.25 o                         
   3  10   1        961.17        806.30        39.94 o                         
   4  10   1          9.00        -23.67        21.10 o                         
   5  10   1      32343.98      30557.80       567.91 o                         
   6  10   1        660.27        688.29        43.56 o                         
   7  10   1         48.79        -43.31        25.91 o                         
   8  10   1       2292.29       2390.36        93.49 o                         
   9  10   1       2598.69       2936.35       109.10 o                         
  10  10   1        846.88        847.79        70.44 o                         
  11  10   1        996.57       1231.80        83.28 o                         
  12  10   1       1103.63       1254.00        95.76 o                         
  13  10   1         56.78         75.47        76.01 o                         
  14  10   1        579.30        740.07       164.04 o                         
 -15  11   1         40.47        109.51       103.49 o                         
 -14  11   1        186.25        142.33       100.07 o                         
 -13  11   1       1342.07       1417.59       117.95 o                         
 -12  11   1       1183.88       1101.46        91.25 o                         
 -11  11   1        448.55        617.62        64.93 o                         
 -10  11   1        188.86         66.47        45.05 o                         
  -9  11   1       7264.31       6725.06       177.57 o                         
  -8  11   1        901.19        850.83        55.23 o                         
  -7  11   1       9473.42       8832.30       191.36 o                         
  -6  11   1         73.02         74.54        25.96 o                         
  -5  11   1       5864.28       6723.51       152.18 o                         
  -4  11   1        884.17        800.51        34.25 o                         
  -3  11   1      19060.98      20831.56       395.12 o                         
  -2  11   1       3786.25       3370.10        85.37 o                         
  -1  11   1       1256.23       1620.33        47.32 o                         
   0  11   1       9787.10      10191.10       175.80 o                         
   1  11   1      11392.50      11985.89       230.46 o                         
   2  11   1       1795.21       1952.78        61.36 o                         
   3  11   1        884.79       1036.41        47.79 o                         
   4  11   1       5080.42       4734.41       115.16 o                         
   5  11   1         59.86          3.03        23.94 o                         
   6  11   1      10826.62       9471.49       201.19 o                         
   7  11   1         12.89        -17.99        38.41 o                         
   8  11   1       2126.24       2236.28       117.94 o                         
   9  11   1       2099.18       2170.30        97.59 o                         
  10  11   1       1735.86       1506.14        86.13 o                         
  11  11   1        432.32        252.94        60.24 o                         
  12  11   1          0.35        -40.00        60.68 o                         
  13  11   1       1467.14       1358.88       117.57 o                         
  14  11   1          0.50        -74.03       114.48 o                         
 -15  12   1        322.47        317.75       115.41 o                         
 -14  12   1         79.92        149.68       177.79 o                         
 -13  12   1       2519.11       2643.60       170.16 o                         
 -12  12   1       3239.65       3036.58       135.35 o                         
 -11  12   1       3444.72       3721.08       130.32 o                         
 -10  12   1       2199.67       2005.22        92.17 o                         
  -9  12   1       4168.31       4571.17       138.49 o                         
  -8  12   1       4682.14       4114.17       124.78 o                         
  -7  12   1        179.02        138.93        33.15 o                         
  -6  12   1        290.49        326.43        32.10 o                         
  -5  12   1       4127.09       4520.01       101.30 o                         
  -4  12   1      52311.87      51775.22       849.68 o                         
  -3  12   1       2052.62       1850.81        62.18 o                         
  -2  12   1        186.52         76.26        21.97 o                         
  -1  12   1         62.57         73.85        18.54 o                         
   0  12   1      11622.09      12509.46       212.94 o                         
   1  12   1      23316.53      22399.65       414.75 o                         
   2  12   1       1726.01       1527.66        61.98 o                         
   3  12   1       1007.95        818.87        45.23 o                         
   4  12   1       2229.88       2791.45       101.32 o                         
   5  12   1       9411.32       8646.65       192.55 o                         
   6  12   1       3853.66       3902.47       104.54 o                         
   7  12   1        299.54        377.53        48.47 o                         
   8  12   1        706.69        938.04        65.58 o                         
   9  12   1       4498.10       3845.93       128.58 o                         
  10  12   1       3273.07       3054.80       116.05 o                         
  11  12   1          2.55        -82.32        47.30 o                         
  12  12   1        262.73        235.04        70.29 o                         
  13  12   1        126.22        180.51        87.96 o                         
  14  12   1       1208.26       1394.92       203.42 o                         
 -15  13   1        260.49        385.13       121.71 o                         
 -14  13   1       1243.79       1335.93       255.55 o                         
 -13  13   1        437.74        407.30        79.95 o                         
 -12  13   1         17.27         38.57        57.01 o                         
 -11  13   1        198.46        194.39        54.68 o                         
 -10  13   1       7779.91       8077.20       267.38 o                         
  -9  13   1        325.44        262.92        49.64 o                         
  -8  13   1        675.09        698.35        56.49 o                         
  -7  13   1        326.39        419.51        40.74 o                         
  -6  13   1      17351.58      16323.88       316.74 o                         
  -5  13   1       4208.80       4309.84        97.86 o                         
  -4  13   1        309.04        319.46        24.26 o                         
  -3  13   1       4677.47       4179.75       102.25 o                         
  -2  13   1       1432.14       1080.24        46.36 o                         
  -1  13   1      68776.89      63952.92      1076.16 o                         
   0  13   1       1673.11       1580.68        44.86 o                         
   1  13   1        712.24       1061.20        42.11 o                         
   2  13   1       8834.51       9843.09       202.20 o                         
   3  13   1      87028.60      84668.64      1634.49 o                         
   4  13   1       6386.53       6320.92       154.68 o                         
   5  13   1         35.71         64.69        25.88 o                         
   6  13   1       1867.99       1684.63        78.50 o                         
   7  13   1      11207.33      11251.95       261.50 o                         
   8  13   1        895.98        911.43        66.38 o                         
   9  13   1          0.99        -65.90        41.76 o                         
  10  13   1        204.60        161.92        52.25 o                         
  11  13   1       3507.81       3947.95       140.20 o                         
  12  13   1        207.80        301.75        65.81 o                         
  13  13   1         39.50         -0.23        84.28 o                         
  14  13   1         88.59        222.47       121.81 o                         
 -14  14   1        326.60        440.47       123.90 o                         
 -13  14   1       1118.27       1404.78       114.95 o                         
 -12  14   1       1123.42       1054.69        91.19 o                         
 -11  14   1       4369.58       4448.34       195.12 o                         
 -10  14   1        322.16        374.40        56.81 o                         
  -9  14   1      10997.12      10700.75       272.56 o                         
  -8  14   1         31.51          7.85        37.01 o                         
  -7  14   1      13902.22      13060.33       291.08 o                         
  -6  14   1       1314.28       1515.04        58.21 o                         
  -5  14   1      10203.49       9330.46       189.67 o                         
  -4  14   1       2084.92       2339.75        65.14 o                         
  -3  14   1       5911.50       5339.74       120.26 o                         
  -2  14   1      33305.82      33959.53       614.11 o                         
  -1  14   1       6192.26       5411.91       113.44 o                         
   0  14   1      37393.99      37481.98       604.30 o                         
   1  14   1       2265.20       2390.38        66.59 o                         
   2  14   1      62472.05      62385.37      1144.06 o                         
   3  14   1         52.13        192.13        27.80 o                         
   4  14   1      15873.29      15362.50       298.19 o                         
   5  14   1       2678.85       2501.79       114.36 o                         
   6  14   1      18684.52      17765.92       365.88 o                         
   7  14   1        387.42        419.89        54.05 o                         
   8  14   1       5668.99       5281.71       154.17 o                         
   9  14   1        352.82        197.41        51.69 o                         
  10  14   1       1573.43       1843.35        96.73 o                         
  11  14   1       2726.99       2939.26       121.62 o                         
  12  14   1       1108.10       1607.62       106.51 o                         
  13  14   1        425.24        274.82       113.84 o                         
  14  14   1        187.55        422.25       130.86 o                         
 -14  15   1        262.27        128.89       167.95 o                         
 -13  15   1        100.17        199.93        83.58 o                         
 -12  15   1         53.96         24.71        58.45 o                         
 -11  15   1       1372.17       1438.29        97.25 o                         
 -10  15   1       7070.04       7103.56       192.17 o                         
  -9  15   1          4.06        -65.41        38.37 o                         
  -8  15   1        192.22         62.06        39.68 o                         
  -7  15   1        114.04        164.23        40.26 o                         
  -6  15   1      32164.94      31736.93       563.80 o                         
  -5  15   1       3868.26       3815.55        91.14 o                         
  -4  15   1        485.36        520.92        29.63 o                         
  -3  15   1       2636.43       2683.55        81.46 o                         
  -2  15   1      11730.36      10579.32       212.45 o                         
  -1  15   1      10168.08      10574.52       200.45 o                         
   0  15   1        481.23        834.31        35.37 o                         
   1  15   1         10.02         46.79        23.56 o                         
   2  15   1       6157.38       5915.32       177.38 o                         
   3  15   1      30499.74      29558.39       561.34 o                         
   4  15   1       1250.82       1206.88        50.71 o                         
   5  15   1        134.30        141.31        41.62 o                         
   6  15   1        155.26        120.31        38.72 o                         
   7  15   1      18042.32      16948.87       373.68 o                         
   8  15   1       3065.97       2988.76       178.79 o                         
   9  15   1        683.07        625.60        64.88 o                         
  10  15   1        174.31        130.44        53.78 o                         
  11  15   1       2010.99       2184.61       109.79 o                         
  12  15   1       3323.63       3335.20       221.01 o                         
  13  15   1         13.08          8.70       103.82 o                         
 -14  16   1         93.04        236.58       138.73 o                         
 -13  16   1         31.79         40.89        91.25 o                         
 -12  16   1       1264.78       1662.84       109.39 o                         
 -11  16   1        400.15        342.33        68.02 o                         
 -10  16   1        284.40        286.44        54.96 o                         
  -9  16   1          3.26        -72.50        38.15 o                         
  -8  16   1        500.27        672.85        57.58 o                         
  -7  16   1      15035.44      13663.75       307.44 o                         
  -6  16   1         88.18         91.53        30.41 o                         
  -5  16   1       1514.54       1394.70        50.98 o                         
  -4  16   1        897.75        913.53        38.51 o                         
  -3  16   1       1464.32       1536.49        61.72 o                         
  -2  16   1       5353.96       5169.62       120.51 o                         
  -1  16   1       3878.12       3965.15        93.10 o                         
   0  16   1       5068.55       5071.17       101.11 o                         
   1  16   1       8621.88       8461.05       164.33 o                         
   2  16   1      21405.01      19992.81       388.06 o                         
   3  16   1       1869.48       1816.45        64.36 o                         
   4  16   1      11690.58      11143.10       218.82 o                         
   5  16   1       2286.15       2403.24        99.73 o                         
   6  16   1       1083.78        987.27        60.29 o                         
   7  16   1       1098.26        975.53        65.79 o                         
   8  16   1       7191.56       6588.76       181.41 o                         
   9  16   1       3250.24       3269.88       121.53 o                         
  10  16   1        288.14        383.42        62.74 o                         
  11  16   1        483.52        520.21        82.42 o                         
  12  16   1        114.74        194.43        83.67 o                         
  13  16   1        868.87       1055.45       148.54 o                         
 -14  17   1         17.38          5.12       127.41 o                         
 -13  17   1        656.06        998.35       169.94 o                         
 -12  17   1        153.36         88.81        64.54 o                         
 -11  17   1       2214.41       2604.70       125.95 o                         
 -10  17   1          1.39        -33.31        45.50 o                         
  -9  17   1       2553.03       2847.22       108.61 o                         
  -8  17   1          3.98         -1.07        37.89 o                         
  -7  17   1      10796.99      10947.79       254.70 o                         
  -6  17   1       1054.75        954.78        69.22 o                         
  -5  17   1       2026.81       1950.53        59.78 o                         
  -4  17   1       4716.95       4372.49       102.59 o                         
  -3  17   1      17488.07      16454.96       368.32 o                         
  -2  17   1        147.46        114.85        27.63 o                         
  -1  17   1        821.90       1108.66        44.06 o                         
   0  17   1        527.02        614.09        30.36 o                         
   1  17   1       1262.38       1207.22        45.51 o                         
   2  17   1       3232.09       3191.74        86.65 o                         
   3  17   1          1.17        -13.07        23.57 o                         
   4  17   1       5650.67       5585.28       122.48 o                         
   5  17   1       1403.61       1459.67        61.74 o                         
   6  17   1        931.69       1203.96        67.05 o                         
   7  17   1        403.40        171.02        45.09 o                         
   8  17   1       4132.55       3975.07       131.79 o                         
   9  17   1        143.38        213.72        53.74 o                         
  10  17   1        466.20        567.45        76.19 o                         
  11  17   1        220.58        181.02        74.85 o                         
  12  17   1        136.17         80.81       115.76 o                         
  13  17   1        493.18        913.24       198.11 o                         
 -14  18   1        373.51        148.04       177.64 o                         
 -13  18   1         61.06        -39.18       118.09 o                         
 -12  18   1        875.17       1049.21       130.69 o                         
 -11  18   1          3.39         71.12        70.58 o                         
 -10  18   1         38.88         77.86        51.68 o                         
  -9  18   1         90.25         50.94        44.12 o                         
  -8  18   1       7857.49       7390.72       191.58 o                         
  -7  18   1        147.30        182.96        43.17 o                         
  -6  18   1        210.82        151.87        36.97 o                         
  -5  18   1       5977.13       5411.29       126.18 o                         
  -4  18   1       7501.78       7000.45       149.26 o                         
  -3  18   1       3268.92       3185.43       104.80 o                         
  -2  18   1       5558.03       5622.82       132.87 o                         
  -1  18   1      22312.94      22603.03       400.08 o                         
   0  18   1       1083.02        964.27        38.06 o                         
   1  18   1       5340.84       5114.40       112.05 o                         
   2  18   1         81.39          8.82        20.87 o                         
   3  18   1       3464.41       3379.22        94.75 o                         
   4  18   1        988.25        833.03        42.47 o                         
   5  18   1       8834.03       8141.94       199.74 o                         
   6  18   1       2209.99       2430.33       123.08 o                         
   7  18   1        399.91        480.48        53.87 o                         
   8  18   1        985.85       1024.92        72.42 o                         
   9  18   1       2332.51       2601.35       123.12 o                         
  10  18   1        291.60        269.82        67.02 o                         
  11  18   1       1226.05       1419.09       113.75 o                         
  12  18   1        126.14         91.39       100.42 o                         
  13  18   1         40.61        181.89       116.39 o                         
 -14  19   1         29.42        185.13       139.47 o                         
 -13  19   1         19.85          6.86       147.51 o                         
 -12  19   1        580.79        449.89       133.30 o                         
 -11  19   1          0.15        -12.22        54.18 o                         
 -10  19   1       1252.52       1198.56        88.20 o                         
  -9  19   1          8.23        -65.60        41.44 o                         
  -8  19   1       3031.46       2779.85       123.47 o                         
  -7  19   1       4253.39       4259.66       129.25 o                         
  -6  19   1       8762.16       8307.45       213.98 o                         
  -5  19   1       2394.90       2235.86        65.20 o                         
  -4  19   1       1847.11       2115.05        70.27 o                         
  -3  19   1       5892.88       5892.27       150.86 o                         
  -2  19   1      25332.05      25648.51       480.35 o                         
  -1  19   1       1802.35       2173.69        64.94 o                         
   0  19   1      12353.47      12702.71       215.73 o                         
   1  19   1        281.59        507.20        32.53 o                         
   2  19   1        683.68        605.47        48.88 o                         
   3  19   1       2485.70       2449.93        90.31 o                         
   4  19   1        371.59        512.66        40.54 o                         
   5  19   1          5.56        -38.40        30.90 o                         
   6  19   1       3999.09       3669.84       118.35 o                         
   7  19   1       3881.27       3492.15       149.87 o                         
   8  19   1        438.11        438.36        65.45 o                         
   9  19   1        240.65        233.24        60.80 o                         
  10  19   1       2266.34       2068.66       160.43 o                         
  11  19   1         25.49         -4.58        74.78 o                         
  12  19   1        909.84        997.37       145.35 o                         
  13  19   1        346.89        475.83       129.25 o                         
 -13  20   1         74.88          3.05       235.81 o                         
 -12  20   1        398.16        536.82       391.64 o                         
 -11  20   1       1456.22       1432.06       202.42 o                         
 -10  20   1        558.85        487.46        68.23 o                         
  -9  20   1        104.79         57.26        45.06 o                         
  -8  20   1        178.90        240.78        49.26 o                         
  -7  20   1       4548.82       4104.40       127.14 o                         
  -6  20   1        937.48        934.08        57.10 o                         
  -5  20   1        235.31        172.24        32.95 o                         
  -4  20   1          1.21         13.36        25.02 o                         
  -3  20   1        321.54        390.02        42.77 o                         
  -2  20   1       1331.84       1640.62        65.84 o                         
  -1  20   1       6987.46       6992.91       149.92 o                         
   0  20   1        471.51        720.73        47.41 o                         
   1  20   1        652.31        732.24        37.83 o                         
   2  20   1       5060.40       4622.65       116.00 o                         
   3  20   1       1884.41       1850.81        68.85 o                         
   4  20   1       3670.90       3242.91        94.26 o                         
   5  20   1        242.67        227.16        39.90 o                         
   6  20   1       2960.99       3083.70       116.90 o                         
   7  20   1        740.01        724.84        70.96 o                         
   8  20   1        483.87        529.67        69.07 o                         
   9  20   1       1532.14       1802.94       108.45 o                         
  10  20   1          4.26         67.36        70.46 o                         
  11  20   1        813.71        868.57       136.79 o                         
  12  20   1          0.48         31.65        98.55 o                         
  13  20   1        373.14        264.47       245.16 o                         
 -13  21   1        159.14        474.27       147.90 o                         
 -12  21   1          0.57        -68.02       102.10 o                         
 -11  21   1        988.71       1123.81       149.31 o                         
 -10  21   1       1360.98       1398.22       106.62 o                         
  -9  21   1       2367.89       2413.28       102.47 o                         
  -8  21   1        974.29       1083.37        86.93 o                         
  -7  21   1        349.62        349.82        48.69 o                         
  -6  21   1        539.82        437.27        53.69 o                         
  -5  21   1       2196.47       2041.15        86.15 o                         
  -4  21   1       1717.20       1689.62        82.54 o                         
  -3  21   1       3071.57       2873.76        99.37 o                         
  -2  21   1       3711.50       3779.77       106.68 o                         
  -1  21   1         24.94        143.54        30.49 o                         
   0  21   1       4874.97       4832.47       106.23 o                         
   1  21   1       2799.73       2838.47        80.88 o                         
   2  21   1       7990.13       7459.05       187.63 o                         
   3  21   1       3026.09       3001.85        92.28 o                         
   4  21   1       6261.66       6479.99       196.41 o                         
   5  21   1        191.91        227.67        47.31 o                         
   6  21   1        484.15        538.55        61.21 o                         
   7  21   1         48.19        -28.71        45.99 o                         
   8  21   1       6368.18       6185.59       228.42 o                         
   9  21   1        492.64        745.74        80.52 o                         
  10  21   1        581.77        773.91        96.10 o                         
  11  21   1         30.18         12.48        95.41 o                         
  12  21   1        292.24        244.71       222.22 o                         
 -13  22   1        367.84        479.94       144.26 o                         
 -12  22   1        868.59       1146.14       173.86 o                         
 -11  22   1         21.63         55.13        90.25 o                         
 -10  22   1         52.91        185.64        66.96 o                         
  -9  22   1        162.09        130.42        55.20 o                         
  -8  22   1       6342.32       6347.96       176.52 o                         
  -7  22   1        112.32        126.83        42.66 o                         
  -6  22   1         43.64         64.93        35.42 o                         
  -5  22   1         22.33         49.32        30.33 o                         
  -4  22   1       7932.62       7344.23       214.94 o                         
  -3  22   1       4988.84       5135.84       142.70 o                         
  -2  22   1       2690.82       2577.06        82.16 o                         
  -1  22   1        186.64        215.30        35.46 o                         
   0  22   1      10684.28      10907.27       217.65 o                         
   1  22   1       8587.13       8142.19       169.63 o                         
   2  22   1         37.72        106.57        29.90 o                         
   3  22   1        120.64        203.82        33.33 o                         
   4  22   1       1235.74       1399.62        82.92 o                         
   5  22   1      17701.76      16857.37       502.09 o                         
   6  22   1          7.51         31.56        44.35 o                         
   7  22   1        421.45        568.56        68.11 o                         
   8  22   1       1008.78       1011.18        86.01 o                         
   9  22   1       5304.30       5633.05       193.07 o                         
  10  22   1       1900.20       1766.23       161.94 o                         
  11  22   1        244.28        275.78       136.76 o                         
  12  22   1        306.06        339.21       124.85 o                         
 -13  23   1       1026.11       1164.25       181.80 o                         
 -12  23   1        798.64       1157.14       186.99 o                         
 -11  23   1         97.77         -9.20        94.74 o                         
 -10  23   1         63.69        -11.72        79.96 o                         
  -9  23   1       6058.77       5740.00       205.64 o                         
  -8  23   1        368.23        349.49        68.25 o                         
  -7  23   1        635.16        757.89        63.29 o                         
  -6  23   1       1131.39       1054.43        61.02 o                         
  -5  23   1      13285.89      12663.25       269.73 o                         
  -4  23   1       3390.53       3420.92       106.22 o                         
  -3  23   1       6958.33       7008.87       179.89 o                         
  -2  23   1       1471.24       1722.18        76.96 o                         
  -1  23   1       1310.84       1376.11        61.43 o                         
   0  23   1      18615.87      19020.25       351.16 o                         
   1  23   1       2671.78       3282.43        91.67 o                         
   2  23   1      19064.29      18354.81       391.68 o                         
   3  23   1        925.73        858.42        60.98 o                         
   4  23   1       7004.51       7374.94       212.81 o                         
   5  23   1          4.36         -0.41        34.30 o                         
   6  23   1       5789.57       5257.13       171.04 o                         
   7  23   1        102.86          5.40        48.36 o                         
   8  23   1       1215.31       1437.97        97.72 o                         
   9  23   1       1121.51       1065.95       118.93 o                         
  10  23   1       1872.71       2076.04       230.54 o                         
  11  23   1        629.25        787.00       137.79 o                         
  12  23   1         43.99         99.76       127.32 o                         
 -12  24   1       1065.68       1701.99       221.27 o                         
 -11  24   1         66.83        171.57       111.39 o                         
 -10  24   1        961.22        547.55       113.48 o                         
  -9  24   1        593.35        898.87        88.63 o                         
  -8  24   1       3629.74       3366.49       135.56 o                         
  -7  24   1       3560.06       3576.80       134.07 o                         
  -6  24   1       1187.03       1205.86        66.43 o                         
  -5  24   1       2590.37       2836.85        93.84 o                         
  -4  24   1      16884.05      15310.46       298.23 o                         
  -3  24   1       9085.14       8951.02       217.63 o                         
  -2  24   1        592.50        626.44        47.17 o                         
  -1  24   1         48.38         67.09        33.59 o                         
   0  24   1       5894.08       6471.74       159.91 o                         
   1  24   1       9560.20       9231.82       204.08 o                         
   2  24   1         39.69        154.39        40.15 o                         
   3  24   1       3206.29       2929.73       152.38 o                         
   4  24   1        543.95        788.78        69.22 o                         
   5  24   1       4874.17       4293.46       136.02 o                         
   6  24   1        883.21        905.71        75.04 o                         
   7  24   1        299.81        320.40        61.13 o                         
   8  24   1          7.24        -42.81        50.45 o                         
   9  24   1       2004.04       2067.62       149.44 o                         
  10  24   1       2116.41       1985.99       189.09 o                         
  11  24   1          9.14        235.75       113.29 o                         
  12  24   1          8.50         99.31       125.45 o                         
 -12  25   1         77.36         86.22       117.53 o                         
 -11  25   1         31.62         30.27       101.71 o                         
 -10  25   1       1854.49       1883.11       164.34 o                         
  -9  25   1        896.43        926.76        91.85 o                         
  -8  25   1         52.58        -35.50        50.33 o                         
  -7  25   1          1.09        -47.65        41.80 o                         
  -6  25   1      12054.04      11014.70       303.84 o                         
  -5  25   1       1379.11       1410.28        72.45 o                         
  -4  25   1         44.38         82.98        27.64 o                         
  -3  25   1        499.31        619.39        56.48 o                         
  -2  25   1       8396.69       8019.41       175.34 o                         
  -1  25   1       7275.97       6977.68       157.57 o                         
   0  25   1        140.56        236.01        39.04 o                         
   1  25   1        458.56        531.29        64.34 o                         
   2  25   1       3682.18       3649.62       128.59 o                         
   3  25   1       3415.67       3359.36       127.82 o                         
   4  25   1        189.74        168.17        59.91 o                         
   5  25   1         31.21         47.32        39.66 o                         
   6  25   1        230.31        208.45        52.81 o                         
   7  25   1       3946.46       4283.13       157.94 o                         
   8  25   1        148.72         37.30        56.50 o                         
   9  25   1        666.96        698.08       111.25 o                         
  10  25   1          2.29         12.77       104.73 o                         
  11  25   1       1872.29       2108.39       331.92 o                         
 -12  26   1         12.58        156.89       123.82 o                         
 -11  26   1        343.02        542.30       137.13 o                         
 -10  26   1          5.47         52.17        93.49 o                         
  -9  26   1       2300.54       2730.80       213.33 o                         
  -8  26   1         20.49          2.38        58.80 o                         
  -7  26   1       1384.97       1350.22        83.91 o                         
  -6  26   1         87.85        210.94        49.03 o                         
  -5  26   1       3528.42       3470.17       118.09 o                         
  -4  26   1       1325.92       1346.11        63.84 o                         
  -3  26   1        395.99        404.35        47.34 o                         
  -2  26   1       3129.20       3272.53       104.23 o                         
  -1  26   1       3033.13       3297.63       102.28 o                         
   0  26   1       1408.73       1341.88        70.56 o                         
   1  26   1        177.23        159.58        55.16 o                         
   2  26   1       2955.94       3064.78       186.56 o                         
   3  26   1       2044.19       2249.74       110.78 o                         
   4  26   1        654.66        573.79        65.63 o                         
   5  26   1        103.89        129.81        45.21 o                         
   6  26   1       2458.65       2701.56       120.18 o                         
   7  26   1          0.46        -24.50        54.36 o                         
   8  26   1        876.46        999.75       117.84 o                         
   9  26   1         44.89        140.51        90.29 o                         
  10  26   1        503.79        680.03       130.46 o                         
  11  26   1        298.22        575.08       131.82 o                         
 -12  27   1        316.42        457.73       140.16 o                         
 -11  27   1         35.47        -20.85       106.44 o                         
 -10  27   1       1860.74       1854.49       275.29 o                         
  -9  27   1        281.64        312.91       104.94 o                         
  -8  27   1        141.20         51.90        57.71 o                         
  -7  27   1        496.76        471.82        69.54 o                         
  -6  27   1       3940.61       3846.82       131.87 o                         
  -5  27   1        176.85        272.52        43.14 o                         
  -4  27   1        108.81        103.05        38.56 o                         
  -3  27   1        919.78       1182.34        86.08 o                         
  -2  27   1       2536.46       2823.58        97.06 o                         
  -1  27   1       3074.30       3255.15       120.29 o                         
   0  27   1        657.59        803.47        59.97 o                         
   1  27   1       1287.36       1339.16        92.65 o                         
   2  27   1        164.13        155.40        38.54 o                         
   3  27   1       1506.95       1613.75        84.59 o                         
   4  27   1        407.97        534.47        65.32 o                         
   5  27   1        101.34         41.24        41.76 o                         
   6  27   1        198.04        308.82        59.42 o                         
   7  27   1       1155.95       1205.84       114.13 o                         
   8  27   1        352.98        202.64        90.90 o                         
   9  27   1        404.38        634.52       123.81 o                         
  10  27   1         71.70        267.97       111.73 o                         
  11  27   1        403.53        371.30       125.54 o                         
 -11  28   1         52.93         93.80       152.71 o                         
 -10  28   1        399.55        419.97       129.54 o                         
  -9  28   1        176.97        228.31        99.90 o                         
  -8  28   1        230.51        236.81        97.19 o                         
  -7  28   1        575.13        471.06        62.75 o                         
  -6  28   1         10.76         83.05        44.16 o                         
  -5  28   1        369.06        225.78        50.39 o                         
  -4  28   1        419.23        422.60        68.51 o                         
  -3  28   1       1219.81       1183.91       114.70 o                         
  -2  28   1       1757.56       1907.19       124.51 o                         
  -1  28   1        202.17        179.09        42.54 o                         
   0  28   1        301.85        279.71        48.32 o                         
   1  28   1         46.48         31.29        52.57 o                         
   2  28   1        312.30        362.85        50.90 o                         
   3  28   1       2270.29       2153.05        98.90 o                         
   4  28   1          2.84        -36.84        43.61 o                         
   5  28   1         12.66        -50.97        42.20 o                         
   6  28   1       1029.30        962.79        80.99 o                         
   7  28   1        856.03        744.07       116.74 o                         
   8  28   1        416.22        408.43        99.02 o                         
   9  28   1          7.30         35.21        87.96 o                         
  10  28   1        247.04        368.76       117.89 o                         
 -11  29   1         12.41         68.03       112.32 o                         
 -10  29   1        768.66        764.70       146.82 o                         
  -9  29   1        247.74        319.82       125.82 o                         
  -8  29   1          2.61       -105.52        78.91 o                         
  -7  29   1         76.53         77.60        50.94 o                         
  -6  29   1        369.96        388.36        54.51 o                         
  -5  29   1        113.10        184.31        45.94 o                         
  -4  29   1        161.17         80.53        33.95 o                         
  -3  29   1         30.49         52.44        63.26 o                         
  -2  29   1          1.19         76.22        56.13 o                         
  -1  29   1          3.42         55.13        57.52 o                         
   0  29   1         16.58        -33.35        39.45 o                         
   1  29   1          4.37         33.24        53.86 o                         
   2  29   1        489.20        651.17        65.50 o                         
   3  29   1       1057.36       1011.18        97.51 o                         
   4  29   1         28.91        -28.58        45.72 o                         
   5  29   1        597.74        695.33        65.61 o                         
   6  29   1        112.91         80.43        54.19 o                         
   7  29   1        834.07       1050.91       119.96 o                         
   8  29   1          0.59         50.52       103.76 o                         
   9  29   1        313.91         62.59       117.47 o                         
  10  29   1          9.64         60.21       103.82 o                         
 -11  30   1        555.13        715.33       151.92 o                         
 -10  30   1         15.34        159.98       121.94 o                         
  -9  30   1        406.74        582.32       175.56 o                         
  -8  30   1          0.17         26.61        83.29 o                         
  -7  30   1        106.32         35.60        60.81 o                         
  -6  30   1         27.29         66.78        50.01 o                         
  -5  30   1       1956.33       1986.83        96.30 o                         
  -4  30   1        148.27        137.04        40.23 o                         
  -3  30   1        105.68        -65.99        60.69 o                         
  -2  30   1       1629.13       2300.03       136.90 o                         
  -1  30   1        477.66        599.28        78.79 o                         
   0  30   1        775.67        742.48        81.56 o                         
   1  30   1          4.15        -37.21        53.08 o                         
   2  30   1       4465.82       4260.16       315.64 o                         
   3  30   1        253.49        360.17        56.62 o                         
   4  30   1       1963.31       1901.06       109.42 o                         
   5  30   1        463.04        501.12        60.15 o                         
   6  30   1       3151.87       3495.16       179.87 o                         
   7  30   1          6.18        106.58        86.78 o                         
   8  30   1        448.87        540.56       108.92 o                         
   9  30   1         29.00        118.94       151.69 o                         
  10  30   1        595.32       1038.43       154.58 o                         
 -10  31   1       1092.96       1410.85       182.87 o                         
  -9  31   1         14.80        102.32       109.08 o                         
  -8  31   1         20.29         21.82        75.74 o                         
  -7  31   1        171.02        232.08        80.64 o                         
  -6  31   1       2634.36       2475.23       152.60 o                         
  -5  31   1        566.10        740.24        65.97 o                         
  -4  31   1        272.09        266.23        44.62 o                         
  -3  31   1        105.96        116.93        72.32 o                         
  -2  31   1       4603.46       4725.88       196.15 o                         
  -1  31   1       6712.01       6690.96       214.19 o                         
   0  31   1        281.96        223.62        69.53 o                         
   1  31   1       1241.24       1249.80       113.17 o                         
   2  31   1        316.91        471.59        86.69 o                         
   3  31   1       6800.01       6346.90       189.35 o                         
   4  31   1         60.97         93.55        52.17 o                         
   5  31   1          1.06         39.90        44.92 o                         
   6  31   1         66.53        121.32        64.35 o                         
   7  31   1       3933.33       4691.42       354.46 o                         
   8  31   1        583.85        810.45       133.46 o                         
   9  31   1         97.70         78.81       113.58 o                         
 -10  32   1        107.92        -73.46       120.50 o                         
  -9  32   1         83.91        279.07       116.73 o                         
  -8  32   1        135.30        256.64        94.75 o                         
  -7  32   1       1228.62       1162.56       134.20 o                         
  -6  32   1        158.52        126.42        53.70 o                         
  -5  32   1       1283.19       1170.43        78.92 o                         
  -4  32   1        731.61        863.00        78.20 o                         
  -3  32   1       1708.76       1937.20       134.78 o                         
  -2  32   1       1503.34       1823.31       131.95 o                         
  -1  32   1        384.37        568.19        88.12 o                         
   0  32   1       1823.15       1846.65       139.93 o                         
   1  32   1       1202.32       1673.15       126.20 o                         
   2  32   1       2387.76       2464.66       120.24 o                         
   3  32   1        181.20        420.17        66.25 o                         
   4  32   1       3258.16       2742.71       124.57 o                         
   5  32   1        314.38        327.56        62.06 o                         
   6  32   1        944.06       1136.19       124.41 o                         
   7  32   1         78.11        184.49        92.44 o                         
   8  32   1       1493.36       1495.61       191.89 o                         
   9  32   1       1506.63       1780.08       194.30 o                         
  -9  33   1        154.13        409.11       142.99 o                         
  -8  33   1        100.59        113.92       116.14 o                         
  -7  33   1        646.86        709.59       117.72 o                         
  -6  33   1        858.31        863.24       110.42 o                         
  -5  33   1        362.26        296.46        53.77 o                         
  -4  33   1        232.88        261.20        63.41 o                         
  -3  33   1        307.05        312.05        52.48 o                         
  -2  33   1       2079.57       2362.69       148.74 o                         
  -1  33   1       1664.79       1790.24       116.63 o                         
   0  33   1        910.79       1051.35        96.81 o                         
   1  33   1         67.25        182.19        47.42 o                         
   2  33   1        571.89        633.36        95.08 o                         
   3  33   1       1813.26       1835.41       109.28 o                         
   4  33   1        783.74        818.48        85.32 o                         
   5  33   1          1.22         65.09        51.88 o                         
   6  33   1        133.14        204.85        81.64 o                         
   7  33   1        318.63        136.86        87.63 o                         
   8  33   1       1777.81       2138.81       213.79 o                         
  -9  34   1         36.25         56.04       156.86 o                         
  -8  34   1       1587.33       1353.68       384.37 o                         
  -7  34   1        223.12        217.68        98.67 o                         
  -6  34   1         18.61         -3.27        83.70 o                         
  -5  34   1        342.70        390.42        71.87 o                         
  -4  34   1       2552.01       2394.99       205.30 o                         
  -3  34   1        794.20        782.75        82.39 o                         
  -2  34   1          1.18         64.39        76.46 o                         
  -1  34   1        133.23        141.41        68.10 o                         
   0  34   1       1544.50       1696.63       131.74 o                         
   1  34   1       2779.64       2718.56       223.32 o                         
   2  34   1        182.50         82.04        51.58 o                         
   3  34   1          4.47          8.09        61.20 o                         
   4  34   1        190.77        292.26       105.41 o                         
   5  34   1       2085.57       2197.85       153.99 o                         
   6  34   1        588.71        396.17       108.40 o                         
   7  34   1        117.52        246.80        96.48 o                         
   8  34   1         10.56         18.80        91.06 o                         
  -8  35   1          0.04        112.46       122.37 o                         
  -7  35   1        301.86        449.52       114.31 o                         
  -6  35   1          1.77        -64.28        85.03 o                         
  -5  35   1       1337.26       1223.66       123.83 o                         
  -4  35   1        905.07        910.60        93.39 o                         
  -3  35   1       1044.86       1032.40       111.84 o                         
  -2  35   1         27.04         68.79        79.14 o                         
  -1  35   1        385.16        383.74        89.97 o                         
   0  35   1       1249.06       1305.52        86.18 o                         
   1  35   1         34.81         50.92        47.06 o                         
   2  35   1        762.85        673.35       107.78 o                         
   3  35   1        226.03        154.34        83.05 o                         
   4  35   1        964.51       1127.57       121.51 o                         
   5  35   1         34.32         20.90        83.14 o                         
   6  35   1        640.12        522.04       115.05 o                         
   7  35   1        183.29        231.32       119.72 o                         
  -8  36   1        842.46        637.84       159.51 o                         
  -7  36   1        117.87         96.84        96.72 o                         
  -6  36   1          4.59        -22.65        92.59 o                         
  -5  36   1          9.68       -109.86        75.60 o                         
  -4  36   1       1031.72        994.59        85.16 o                         
  -3  36   1         84.87        122.05        60.78 o                         
  -2  36   1          0.30        -54.65        93.02 o                         
  -1  36   1          3.60         -4.01        64.19 o                         
   0  36   1         95.35        149.58        58.38 o                         
   1  36   1        183.95        245.09        53.73 o                         
   2  36   1         46.02         82.06        55.09 o                         
   3  36   1         66.58         16.68       105.76 o                         
   4  36   1         41.28        142.35        83.42 o                         
   5  36   1        418.12        399.56        99.86 o                         
   6  36   1        172.83         75.16        99.57 o                         
   7  36   1        429.45        675.67       141.39 o                         
  -7  37   1          6.73        113.97       113.88 o                         
  -6  37   1        488.02        501.12       119.44 o                         
  -5  37   1          9.77       -107.03        74.16 o                         
  -4  37   1          6.85        112.32        87.82 o                         
  -3  37   1         81.39        298.99        89.62 o                         
  -2  37   1        295.58        307.94        92.98 o                         
  -1  37   1        585.18        514.58        89.86 o                         
   0  37   1        123.26        133.31        60.60 o                         
   1  37   1         48.95         18.81        49.18 o                         
   2  37   1          3.56         74.80        79.55 o                         
   3  37   1         27.63        -24.16        80.71 o                         
   4  37   1          0.47        167.16        86.31 o                         
   5  37   1         66.78        -14.78        84.30 o                         
   6  37   1         43.97          7.78        94.73 o                         
  -6  38   1        259.32        336.94       110.53 o                         
  -5  38   1        345.28        378.52       113.12 o                         
  -4  38   1        225.65        223.35       114.38 o                         
  -3  38   1        398.91        416.63       101.96 o                         
  -2  38   1        105.90        255.49        90.34 o                         
  -1  38   1         21.06        -32.20        81.52 o                         
   0  38   1          2.06        122.85        91.65 o                         
   1  38   1        603.98        735.39       143.35 o                         
   2  38   1          0.34         11.26        80.23 o                         
   3  38   1        411.12        289.39        95.95 o                         
   4  38   1         59.29        -10.89        87.08 o                         
   5  38   1        435.98        705.35       110.90 o                         
  -5  39   1         56.17          0.45       100.37 o                         
  -4  39   1        403.07        518.33       109.72 o                         
  -3  39   1        596.57        790.16       151.73 o                         
  -2  39   1        171.25        202.59        93.37 o                         
  -1  39   1         26.20         71.57       141.25 o                         
   0  39   1        482.00        703.69       113.07 o                         
   1  39   1         63.12         53.75        88.68 o                         
   2  39   1        276.29        233.23        91.18 o                         
   3  39   1        384.42        751.95       117.73 o                         
   4  39   1        522.22        571.28       107.40 o                         
  -4  40   1        225.53        280.47        97.19 o                         
  -3  40   1        124.49        219.36        98.14 o                         
  -2  40   1         24.32         33.37        86.59 o                         
  -1  40   1          0.97         83.32       107.86 o                         
   0  40   1        193.41        131.54        92.01 o                         
   1  40   1        824.25       1125.12       127.73 o                         
   2  40   1        245.83        290.51        98.72 o                         
   3  40   1          0.57        115.03        91.27 o                         
  -2  41   1        115.39        224.66       101.16 o                         
  -1  41   1        392.11        574.86       173.75 o                         
   0  41   1        131.53        176.27       137.16 o                         
   1  41   1         56.52        235.86        97.51 o                         
 -16   0   2        722.96       1271.53       307.49 o                         
 -15   0   2         29.44        305.42       220.23 o                         
 -14   0   2        596.40        772.89       230.62 o                         
 -13   0   2          5.24        142.84       110.12 o                         
 -12   0   2       5646.96       5972.17       306.39 o                         
 -11   0   2       3232.34       3259.06       151.57 o                         
 -10   0   2         17.70         50.36        59.64 o                         
  -9   0   2        394.95        432.81        62.59 o                         
  -8   0   2       6118.16       6660.40       222.04 o                         
  -7   0   2      34058.93      34023.56       941.34 o                         
  -6   0   2       4032.25       4616.39       154.11 o                         
  -5   0   2       8081.29       7511.18       190.86 o                         
  -4   0   2         10.39        188.16        23.65 o                         
  -3   0   2     109253.34     115750.43      2446.10 o                         
  -2   0   2      18516.46      18689.37       345.52 o                         
  -1   0   2        634.30        497.75        24.14 o                         
   0   0   2      33193.43      33289.51       706.84 o                         
   1   0   2        317.65        331.99        18.69 o                         
   2   0   2     115377.44     110278.93      2527.02 o                         
   3   0   2       4368.61       5212.60       140.57 o                         
   4   0   2      18840.98      18661.85       486.56 o                         
   5   0   2      21623.18      22384.47       638.31 o                         
   6   0   2      42820.83      40230.29      1121.57 o                         
   7   0   2        154.85        219.53        52.70 o                         
   8   0   2       4164.93       3915.13       162.88 o                         
   9   0   2        292.07        493.32        87.54 o                         
  10   0   2      14208.01      14862.06       881.61 o                         
  11   0   2        287.92        297.66       107.80 o                         
  12   0   2          4.28        -14.42        97.25 o                         
  13   0   2        230.05        279.00       250.36 o                         
  14   0   2       1766.09       2818.83       291.91 o                         
 -16   1   2         14.01       -120.87       157.07 o                         
 -15   1   2         76.89        201.05       152.01 o                         
 -14   1   2        772.95        814.74       165.23 o                         
 -13   1   2       2594.50       2720.51       147.62 o                         
 -12   1   2       1423.19       1587.45       109.81 o                         
 -11   1   2       1566.17       1729.32        85.03 o                         
 -10   1   2      15883.37      16073.71       343.89 o                         
  -9   1   2       9418.99       9100.45       218.61 o                         
  -8   1   2      30244.51      28941.97       575.32 o                         
  -7   1   2        447.77        463.74        34.89 o                         
  -6   1   2      23679.88      22667.49       428.88 o                         
  -5   1   2      19600.64      20815.10       347.75 o                         
  -4   1   2      67773.12      72817.40      1180.95 o                         
  -3   1   2       9544.38      10825.82       176.01 o                         
  -2   1   2       8341.02       8941.69       138.09 o                         
  -1   1   2       5241.34       5405.39        94.00 o                         
   0   1   2      27041.50      24719.78       372.17 o                         
   1   1   2      25556.19      24273.42       363.45 o                         
   2   1   2      33218.51      34562.43       547.46 o                         
   3   1   2       2186.06       2652.28        58.60 o                         
   4   1   2       4170.07       3538.37        86.60 o                         
   5   1   2       9381.32       8689.75       191.46 o                         
   6   1   2       5755.88       5533.75       137.09 o                         
   7   1   2      11951.87      11533.36       253.09 o                         
   8   1   2         20.90         13.11        35.39 o                         
   9   1   2      11577.70      11418.22       274.01 o                         
  10   1   2        440.25        588.56        68.40 o                         
  11   1   2       2830.22       3089.43       151.55 o                         
  12   1   2        390.66        325.62        81.97 o                         
  13   1   2        943.34       1356.73       165.54 o                         
  14   1   2        455.22        433.12       102.99 o                         
 -16   2   2        504.84        692.43       185.49 o                         
 -15   2   2        274.66        435.56       165.31 o                         
 -14   2   2        186.63        287.93       201.53 o                         
 -13   2   2        474.59        625.51       108.50 o                         
 -12   2   2       1745.39       2020.14       123.10 o                         
 -11   2   2       6245.95       6229.78       182.79 o                         
 -10   2   2       1363.38       1349.18        68.98 o                         
  -9   2   2       1138.16       1098.44        57.40 o                         
  -8   2   2       7215.32       6469.57       153.39 o                         
  -7   2   2       6904.92       6295.94       145.09 o                         
  -6   2   2       6869.93       7095.48       148.79 o                         
  -5   2   2       1218.08       1879.46        46.45 o                         
  -4   2   2      18739.66      20123.45       334.92 o                         
  -3   2   2        562.18        547.12        18.22 o                         
  -2   2   2      18687.24      21881.26       365.13 o                         
  -1   2   2       1052.76        957.21        25.94 o                         
   0   2   2       3115.35       3325.10        57.88 o                         
   1   2   2       1727.12       2716.77        49.35 o                         
   2   2   2       1066.26       1418.10        42.13 o                         
   3   2   2       4253.28       4215.72        83.43 o                         
   4   2   2       3254.38       3458.27        84.94 o                         
   5   2   2       5066.76       5224.10       120.25 o                         
   6   2   2       6958.68       6841.95       160.84 o                         
   7   2   2       2649.74       2647.16        87.24 o                         
   8   2   2         84.52        181.00        41.14 o                         
   9   2   2       1724.86       1731.39        85.60 o                         
  10   2   2       3782.23       3582.57       133.43 o                         
  11   2   2       2226.08       2434.08       187.96 o                         
  12   2   2         46.87        -10.81        68.99 o                         
  13   2   2        621.25        889.07       108.33 o                         
  14   2   2       1257.20       1514.66       135.63 o                         
 -16   3   2         85.85        113.39       162.21 o                         
 -15   3   2          2.50        -74.92       145.91 o                         
 -14   3   2       1100.68       1542.08       148.81 o                         
 -13   3   2        308.22        370.55        97.47 o                         
 -12   3   2        204.61        256.75        64.90 o                         
 -11   3   2       1962.54       2356.98       104.25 o                         
 -10   3   2       2696.77       2735.32        92.67 o                         
  -9   3   2       7608.41       7365.74       174.82 o                         
  -8   3   2        305.99        171.67        32.05 o                         
  -7   3   2       1974.30       1901.70        69.67 o                         
  -6   3   2        379.01        325.46        26.86 o                         
  -5   3   2      31859.82      32548.15       578.91 o                         
  -4   3   2          7.60         21.93        12.12 o                         
  -3   3   2        950.52       1284.02        30.16 o                         
  -2   3   2       2988.76       3196.89        57.45 o                         
  -1   3   2      30057.46      32319.51       574.68 o                         
   0   3   2      36182.98      36926.26       603.44 o                         
   1   3   2      21102.64      19888.03       287.55 o                         
   2   3   2       2240.74       1540.28        40.39 o                         
   3   3   2      17838.62      17508.93       297.17 o                         
   4   3   2      47934.63      48262.78       859.24 o                         
   5   3   2         54.39        -29.86        20.91 o                         
   6   3   2       4454.57       4559.10       117.77 o                         
   7   3   2        519.74        512.62        49.28 o                         
   8   3   2      16204.91      16066.06       391.69 o                         
   9   3   2        849.63        745.56        62.90 o                         
  10   3   2        124.26         82.68        56.42 o                         
  11   3   2        127.07        159.96        65.67 o                         
  12   3   2       1166.95       1339.73       117.29 o                         
  13   3   2         52.52         13.70        89.37 o                         
  14   3   2         18.88        -20.85        85.17 o                         
 -16   4   2        150.61        170.39       176.60 o                         
 -15   4   2        336.33        297.69       158.65 o                         
 -14   4   2         51.79         57.30        93.63 o                         
 -13   4   2        305.23        371.88        99.50 o                         
 -12   4   2        982.16       1115.17        82.46 o                         
 -11   4   2         93.21         86.11        46.85 o                         
 -10   4   2      10831.06      10845.43       243.65 o                         
  -9   4   2       9347.39       9093.70       206.53 o                         
  -8   4   2         55.22         58.23        30.72 o                         
  -7   4   2       4258.36       4502.12       111.45 o                         
  -6   4   2      19348.42      19997.76       365.45 o                         
  -5   4   2       3621.82       4025.09        87.07 o                         
  -4   4   2     112332.82     119148.96      1773.12 o                         
  -3   4   2      30600.93      35965.90       570.82 o                         
  -2   4   2      16190.50      17553.74       262.19 o                         
  -1   4   2       2721.24       2539.42        45.47 o                         
   0   4   2      61193.40      63484.71      1036.05 o                         
   1   4   2       1484.20       1897.33        53.05 o                         
   2   4   2       1240.42       1596.95        39.86 o                         
   3   4   2       7344.19       8129.77       157.94 o                         
   4   4   2       9700.52       9004.01       185.00 o                         
   5   4   2         83.68         85.03        24.92 o                         
   6   4   2       2103.88       2288.56        79.72 o                         
   7   4   2      10824.89      10859.09       240.33 o                         
   8   4   2         74.82        148.19        42.91 o                         
   9   4   2       1718.97       1595.38        86.98 o                         
  10   4   2        277.36        268.46        63.14 o                         
  11   4   2        151.33        189.60        69.65 o                         
  12   4   2          1.88          0.50        84.57 o                         
  13   4   2        784.78       1087.54       114.76 o                         
  14   4   2         37.81          0.72        85.38 o                         
 -16   5   2          2.59        152.04       163.41 o                         
 -15   5   2        515.10        891.56       177.95 o                         
 -14   5   2        394.34        410.40       109.36 o                         
 -13   5   2         98.44        133.29       105.21 o                         
 -12   5   2        134.69        109.09        55.37 o                         
 -11   5   2       3145.32       2751.17       111.59 o                         
 -10   5   2       2169.41       2355.09        99.44 o                         
  -9   5   2        673.90        444.95        43.61 o                         
  -8   5   2         89.31         97.60        31.50 o                         
  -7   5   2        354.74        450.83        33.00 o                         
  -6   5   2        469.57        456.05        28.66 o                         
  -5   5   2      23748.16      27896.66       501.06 o                         
  -4   5   2       8566.36       8575.62       133.28 o                         
  -3   5   2        584.41        636.62        23.10 o                         
  -2   5   2      61879.56      66038.69       965.87 o                         
  -1   5   2       3301.96       4128.39        72.59 o                         
   0   5   2         60.82        102.48         8.30 o                         
   1   5   2      82293.83      86379.23      1571.98 o                         
   2   5   2      15469.56      14782.53       265.07 o                         
   3   5   2       2617.85       2604.74        60.05 o                         
   4   5   2       3657.56       3464.21        90.25 o                         
   5   5   2      10252.26      10257.92       222.43 o                         
   6   5   2       1510.29       1399.55        74.10 o                         
   7   5   2         72.25         27.50        31.74 o                         
   8   5   2       3639.98       3024.24       119.55 o                         
   9   5   2        776.18        805.12        68.21 o                         
  10   5   2        291.21        111.00        56.86 o                         
  11   5   2        688.48        540.38        88.28 o                         
  12   5   2          6.23         -2.88        68.61 o                         
  13   5   2          0.43         -4.11        75.01 o                         
  14   5   2        306.26        295.77        97.72 o                         
 -16   6   2        419.59        830.38       183.93 o                         
 -15   6   2         41.47         53.28       141.49 o                         
 -14   6   2         43.98         64.76        94.90 o                         
 -13   6   2         18.21         80.23       128.49 o                         
 -12   6   2       2100.15       2453.58       113.53 o                         
 -11   6   2        549.09        702.31        66.07 o                         
 -10   6   2          1.43        -74.24        37.12 o                         
  -9   6   2        214.50        226.86        38.02 o                         
  -8   6   2       2259.84       2087.99        72.32 o                         
  -7   6   2      12812.11      12463.60       249.21 o                         
  -6   6   2        320.14        407.26        29.18 o                         
  -5   6   2       8674.15      10600.60       198.31 o                         
  -4   6   2        108.67         63.23        14.26 o                         
  -3   6   2      15006.99      16008.61       269.34 o                         
  -2   6   2       1964.77       2250.12        42.30 o                         
  -1   6   2      13660.37      16235.14       252.80 o                         
   0   6   2       7526.25       8154.00       163.09 o                         
   1   6   2        384.56        401.65        22.44 o                         
   2   6   2      16128.55      15654.11       294.10 o                         
   3   6   2       8329.02       7859.15       153.34 o                         
   4   6   2       2211.77       2550.61        75.46 o                         
   5   6   2       3731.05       4032.34       111.77 o                         
   6   6   2       3560.28       3603.56       100.76 o                         
   7   6   2         10.61        -13.10        31.06 o                         
   8   6   2        852.54       1062.71       100.04 o                         
   9   6   2         27.49        -79.08        40.76 o                         
  10   6   2        511.16        474.37        63.97 o                         
  11   6   2       1034.51       1052.99        93.49 o                         
  12   6   2         11.33        -18.22        63.42 o                         
  13   6   2          0.38        -75.51        83.59 o                         
  14   6   2        145.69        141.81       106.22 o                         
 -15   7   2         49.10        -33.41       137.46 o                         
 -14   7   2       1156.51       1283.88       147.38 o                         
 -13   7   2        972.27        919.69        99.46 o                         
 -12   7   2         18.25         -0.32        58.26 o                         
 -11   7   2          7.77         13.34        46.96 o                         
 -10   7   2       3212.32       3313.38       118.70 o                         
  -9   7   2       3976.38       3640.89       105.87 o                         
  -8   7   2         49.31         67.41        30.14 o                         
  -7   7   2       2954.38       3194.40        84.49 o                         
  -6   7   2        102.24        181.25        25.04 o                         
  -5   7   2      19995.08      19473.17       308.52 o                         
  -4   7   2       5690.85       6935.47       126.79 o                         
  -3   7   2      12980.59      14129.92       248.40 o                         
  -2   7   2       6949.19       6683.49       110.07 o                         
  -1   7   2       2859.96       2777.66        51.26 o                         
   0   7   2      14655.06      15108.00       289.40 o                         
   1   7   2       5715.05       7777.37       153.59 o                         
   2   7   2       8920.50       7085.27       143.35 o                         
   3   7   2       9660.32      10403.18       196.36 o                         
   4   7   2      21636.25      22396.31       405.78 o                         
   5   7   2        673.45       1109.11        45.71 o                         
   6   7   2       1358.68       1340.94        58.37 o                         
   7   7   2       5989.98       5474.34       160.11 o                         
   8   7   2      10270.56       9962.59       257.08 o                         
   9   7   2         35.70         -5.12        44.42 o                         
  10   7   2          2.12        -27.84        47.48 o                         
  11   7   2        219.45         25.32        60.25 o                         
  12   7   2       3784.48       4787.19       317.49 o                         
  13   7   2         83.42        116.98        79.53 o                         
  14   7   2          1.17         10.99       187.73 o                         
 -15   8   2        907.02        922.37       179.16 o                         
 -14   8   2        374.96        528.08       117.98 o                         
 -13   8   2       1414.46       1674.51       109.77 o                         
 -12   8   2         28.67        -16.47        55.51 o                         
 -11   8   2       6560.59       6549.80       353.15 o                         
 -10   8   2       9299.27       9587.90       232.28 o                         
  -9   8   2       8117.40       8134.89       199.46 o                         
  -8   8   2       3982.20       4133.78       105.24 o                         
  -7   8   2       3077.50       3521.87        88.72 o                         
  -6   8   2      52838.84      52614.66       917.08 o                         
  -5   8   2       9000.61      10060.23       188.48 o                         
  -4   8   2      42572.52      40929.46       649.31 o                         
  -3   8   2       5117.72       5022.94       103.06 o                         
  -2   8   2      79166.24      84937.31      1377.62 o                         
  -1   8   2      14006.58      15943.03       297.10 o                         
   0   8   2      35986.75      36550.49       712.18 o                         
   1   8   2      15289.13      14833.46       262.94 o                         
   2   8   2       5071.04       3865.84        82.34 o                         
   3   8   2       2712.35       2675.06        77.53 o                         
   4   8   2      74410.62      72840.07      1327.86 o                         
   5   8   2      12172.28      13115.69       250.52 o                         
   6   8   2        984.83       1106.51        49.74 o                         
   7   8   2      13746.45      13293.47       285.63 o                         
   8   8   2        805.28        995.87        67.59 o                         
   9   8   2       3820.82       4283.15       304.77 o                         
  10   8   2          1.86        -43.62        44.91 o                         
  11   8   2       1337.19       1471.24        99.38 o                         
  12   8   2        375.56        312.69        87.81 o                         
  13   8   2       1118.27       1560.97       123.09 o                         
  14   8   2          1.39        -59.05        97.21 o                         
 -15   9   2         17.71        -67.52       113.86 o                         
 -14   9   2       2443.47       2651.97       227.02 o                         
 -13   9   2        682.35        869.57        88.62 o                         
 -12   9   2         23.58          1.06        53.44 o                         
 -11   9   2        267.60        299.78        54.60 o                         
 -10   9   2      16880.11      16360.54       364.10 o                         
  -9   9   2       5831.47       5405.98       147.97 o                         
  -8   9   2         69.07        116.08        27.33 o                         
  -7   9   2       2865.97       2680.73        74.05 o                         
  -6   9   2       6515.04       6591.73       134.15 o                         
  -5   9   2      34596.88      35629.44       595.37 o                         
  -4   9   2       2219.10       2014.08        51.06 o                         
  -3   9   2       4763.90       4389.94        98.58 o                         
  -2   9   2       2248.03       2523.71        78.49 o                         
  -1   9   2     107317.29     112024.58      1915.62 o                         
   0   9   2      26889.52      29170.12       573.06 o                         
   1   9   2       1753.81       1686.72        51.20 o                         
   2   9   2       8993.35       8845.54       179.45 o                         
   3   9   2      32892.70      32401.30       623.68 o                         
   4   9   2      39674.10      39171.31       771.92 o                         
   5   9   2        931.48        893.27        50.02 o                         
   6   9   2       4956.18       4744.74       136.28 o                         
   7   9   2       1439.42       1729.72        83.53 o                         
   8   9   2      16460.25      15494.96       349.61 o                         
   9   9   2        821.26        884.15        69.27 o                         
  10   9   2          3.12         14.99        59.25 o                         
  11   9   2          4.88         58.74        59.28 o                         
  12   9   2       3812.78       4503.55       181.98 o                         
  13   9   2       2282.27       2401.20       161.49 o                         
  14   9   2          0.21        -39.52        89.43 o                         
 -15  10   2        668.51        745.12       142.68 o                         
 -14  10   2         68.51         85.53       110.10 o                         
 -13  10   2       1152.72       1126.52        96.93 o                         
 -12  10   2       1589.56       1904.22       120.33 o                         
 -11  10   2      10364.88      10196.86       250.42 o                         
 -10  10   2       2275.18       1810.84        97.51 o                         
  -9  10   2        590.27        533.12        61.14 o                         
  -8  10   2         39.92         55.52        27.03 o                         
  -7  10   2       9385.46       9777.24       193.93 o                         
  -6  10   2      16563.41      15796.25       292.17 o                         
  -5  10   2        185.71        125.31        22.28 o                         
  -4  10   2       2831.74       2323.96        60.98 o                         
  -3  10   2        104.59         56.73        20.40 o                         
  -2  10   2      49619.28      54626.12       891.82 o                         
  -1  10   2      23341.59      23671.19       416.82 o                         
   0  10   2       1970.05       1868.13        55.14 o                         
   1  10   2        721.96        682.35        29.82 o                         
   2  10   2        113.29         60.46        23.58 o                         
   3  10   2       1496.10       1181.21        55.86 o                         
   4  10   2       4420.41       5269.64       121.61 o                         
   5  10   2      30824.73      31026.76       581.27 o                         
   6  10   2       7966.33       8040.86       187.13 o                         
   7  10   2       2867.66       2452.20        94.04 o                         
   8  10   2        750.31        919.57        66.14 o                         
   9  10   2       4356.59       3716.88       127.71 o                         
  10  10   2        694.40        758.37        71.37 o                         
  11  10   2        792.44        975.75        86.09 o                         
  12  10   2        211.59        223.52        76.53 o                         
  13  10   2        426.15        471.24        90.43 o                         
  14  10   2        856.71       1191.33       163.38 o                         
 -15  11   2        700.53        884.53       142.29 o                         
 -14  11   2        499.80        642.10       125.11 o                         
 -13  11   2        348.13        488.68        85.38 o                         
 -12  11   2        559.68        646.97        77.55 o                         
 -11  11   2        355.05        501.13        66.59 o                         
 -10  11   2       8415.83       7657.38       197.19 o                         
  -9  11   2         48.52        107.11        40.69 o                         
  -8  11   2      20267.80      19790.07       380.94 o                         
  -7  11   2       5767.38       6162.19       132.12 o                         
  -6  11   2       7038.85       6591.55       133.89 o                         
  -5  11   2         27.34         12.82        19.39 o                         
  -4  11   2      27804.61      25915.43       468.70 o                         
  -3  11   2        329.61        292.02        33.87 o                         
  -2  11   2      52375.81      49194.63       803.11 o                         
  -1  11   2       3249.31       4366.94       125.44 o                         
   0  11   2      15042.84      15566.47       283.07 o                         
   1  11   2       5355.42       4865.79        97.46 o                         
   2  11   2       6949.44       5885.57       136.83 o                         
   3  11   2      11990.36      11359.34       260.13 o                         
   4  11   2       3275.41       3592.16        91.75 o                         
   5  11   2       6690.28       6854.64       153.60 o                         
   6  11   2       5038.79       5230.42       145.17 o                         
   7  11   2       1011.25        971.15        64.75 o                         
   8  11   2        442.33        308.69        51.99 o                         
   9  11   2       1975.97       2026.35        95.73 o                         
  10  11   2        320.45        500.71        63.60 o                         
  11  11   2       1654.57       1831.09       102.14 o                         
  12  11   2        549.11        384.34        77.26 o                         
  13  11   2        307.18        327.67        87.31 o                         
 -15  12   2        212.18        406.08       187.83 o                         
 -14  12   2         14.97          7.03        81.75 o                         
 -13  12   2        399.22        494.00        85.51 o                         
 -12  12   2       3335.84       3317.55       150.99 o                         
 -11  12   2       2174.45       2148.10       127.17 o                         
 -10  12   2         88.52         49.91        43.09 o                         
  -9  12   2       2277.59       2439.82       123.45 o                         
  -8  12   2        239.47        263.88        47.40 o                         
  -7  12   2      21710.27      23090.11       438.43 o                         
  -6  12   2       7612.82       7699.22       155.90 o                         
  -5  12   2       1697.39       1631.84        51.44 o                         
  -4  12   2        707.30        606.60        31.31 o                         
  -3  12   2      36935.97      37718.36       716.41 o                         
  -2  12   2       1818.01       1844.77        48.38 o                         
  -1  12   2      18578.75      18453.59       328.24 o                         
   0  12   2      15451.32      14472.52       248.38 o                         
   1  12   2      18608.77      18447.79       325.18 o                         
   2  12   2       8160.89       8046.69       167.75 o                         
   3  12   2       4679.65       4975.87       126.12 o                         
   4  12   2       1526.43       1152.10        49.62 o                         
   5  12   2      11084.00      11185.43       247.39 o                         
   6  12   2      21293.35      19953.35       428.50 o                         
   7  12   2        330.18        321.77        48.97 o                         
   8  12   2       1584.19       1742.69        87.04 o                         
   9  12   2        305.37        247.57        53.68 o                         
  10  12   2       5433.00       5734.38       171.72 o                         
  11  12   2         48.90          4.45        52.80 o                         
  12  12   2         39.78         52.18        72.07 o                         
  13  12   2        133.07        350.80       119.24 o                         
 -15  13   2        178.54        148.71       137.82 o                         
 -14  13   2         20.25         84.45        87.13 o                         
 -13  13   2        633.34        711.33        92.61 o                         
 -12  13   2        329.05        327.33        67.21 o                         
 -11  13   2       1361.82       1597.11        97.88 o                         
 -10  13   2          1.34        -59.36        39.09 o                         
  -9  13   2        530.56        680.31        57.95 o                         
  -8  13   2       8215.87       7821.25       194.54 o                         
  -7  13   2       4194.41       4488.06       113.05 o                         
  -6  13   2       3998.05       3993.33        95.29 o                         
  -5  13   2       2734.26       3106.07        76.58 o                         
  -4  13   2      18529.47      19727.37       347.86 o                         
  -3  13   2        208.87        110.40        20.63 o                         
  -2  13   2       1201.77       1751.44        51.13 o                         
  -1  13   2        148.88        116.26        16.69 o                         
   0  13   2       3527.03       3307.64        78.00 o                         
   1  13   2      14285.89      14889.19       267.55 o                         
   2  13   2      16109.83      15020.19       293.19 o                         
   3  13   2       1948.68       1751.54        60.48 o                         
   4  13   2         17.60          0.59        23.50 o                         
   5  13   2      20346.40      19708.91       536.83 o                         
   6  13   2        122.75        183.27        41.76 o                         
   7  13   2       5047.83       4513.75       137.28 o                         
   8  13   2        862.50        911.55        88.67 o                         
   9  13   2       3466.74       3254.34       120.87 o                         
  10  13   2        691.51        770.89        72.21 o                         
  11  13   2       1534.09       1594.86       111.40 o                         
  12  13   2        136.23        267.10       163.10 o                         
  13  13   2         28.69        126.76       148.39 o                         
 -15  14   2        233.21        382.61       123.52 o                         
 -14  14   2         10.84       -132.43        93.55 o                         
 -13  14   2          3.32       -111.49        63.01 o                         
 -12  14   2        275.49        237.73        81.33 o                         
 -11  14   2         14.09        -55.03        48.00 o                         
 -10  14   2        354.74        267.44        51.05 o                         
  -9  14   2       1670.00       1557.77        78.61 o                         
  -8  14   2        786.25       1044.39        62.06 o                         
  -7  14   2        842.92        777.55        55.44 o                         
  -6  14   2       1260.44       1310.06        50.20 o                         
  -5  14   2       2302.77       2580.17        69.12 o                         
  -4  14   2       2658.91       2448.46        70.11 o                         
  -3  14   2       2383.97       2072.84        59.13 o                         
  -2  14   2       1423.35       1777.33        47.95 o                         
  -1  14   2       6465.79       6629.07       125.74 o                         
   0  14   2        139.85        271.99        27.94 o                         
   1  14   2       2791.06       2854.22        65.71 o                         
   2  14   2         50.41         39.32        21.31 o                         
   3  14   2       4529.45       4424.29       126.42 o                         
   4  14   2       1175.69       1157.57        50.88 o                         
   5  14   2       5949.51       5676.17       136.21 o                         
   6  14   2        141.37        233.47        42.69 o                         
   7  14   2        409.94        287.66        49.06 o                         
   8  14   2       2458.05       2273.26        98.17 o                         
   9  14   2        637.83        467.13        61.83 o                         
  10  14   2         88.66        -27.53        49.95 o                         
  11  14   2         67.07        111.24        63.50 o                         
  12  14   2         34.46        104.78        85.99 o                         
  13  14   2         44.32        291.36       120.49 o                         
 -15  15   2        724.80        929.45       140.15 o                         
 -14  15   2         42.34        103.95       104.85 o                         
 -13  15   2        284.35        279.96        78.72 o                         
 -12  15   2        254.64        378.37        74.69 o                         
 -11  15   2        543.50        856.78        77.93 o                         
 -10  15   2          2.59        -29.01        43.61 o                         
  -9  15   2       2204.82       2198.81       117.21 o                         
  -8  15   2       7262.20       6791.79       185.75 o                         
  -7  15   2        166.02        223.23        40.97 o                         
  -6  15   2       1222.98       1002.49        44.83 o                         
  -5  15   2        157.74        137.74        25.76 o                         
  -4  15   2       7606.15       7441.89       153.41 o                         
  -3  15   2       4240.31       4477.02        92.12 o                         
  -2  15   2       6713.96       5951.56       126.94 o                         
  -1  15   2        284.79        360.78        24.20 o                         
   0  15   2       6827.87       7426.42       140.26 o                         
   1  15   2         67.45        115.98        24.24 o                         
   2  15   2      13867.40      13893.30       285.55 o                         
   3  15   2        325.96        412.46        38.53 o                         
   4  15   2         28.70        -22.15        27.42 o                         
   5  15   2       3592.70       3502.11        98.05 o                         
   6  15   2       6783.08       7012.55       181.59 o                         
   7  15   2       1049.27       1189.48        72.80 o                         
   8  15   2         18.52         13.63        42.45 o                         
   9  15   2       1147.02       1248.53        81.72 o                         
  10  15   2         87.69         77.04        52.96 o                         
  11  15   2        624.93        786.20        91.06 o                         
  12  15   2        117.01        210.98        90.01 o                         
  13  15   2         40.82         92.92       105.73 o                         
 -15  16   2         45.87        -68.42       127.59 o                         
 -14  16   2         10.93         39.17       116.13 o                         
 -13  16   2        111.55        101.88       101.06 o                         
 -12  16   2       1532.77       1327.66       103.42 o                         
 -11  16   2         87.64        191.50        59.88 o                         
 -10  16   2        827.08        722.77        73.71 o                         
  -9  16   2        515.03        519.98        54.81 o                         
  -8  16   2       1137.54       1220.62        68.61 o                         
  -7  16   2      14821.75      14053.10       294.55 o                         
  -6  16   2       3804.91       3782.15        98.01 o                         
  -5  16   2       3204.58       3226.23        81.02 o                         
  -4  16   2       3539.16       3429.74        92.29 o                         
  -3  16   2      41414.08      39501.21       679.73 o                         
  -2  16   2         24.19         50.36        15.96 o                         
  -1  16   2       1267.15       1811.47        52.24 o                         
   0  16   2      10324.09      10398.54       198.79 o                         
   1  16   2      13991.57      14098.82       247.37 o                         
   2  16   2       1910.54       1595.96        53.93 o                         
   3  16   2        109.94         49.48        26.91 o                         
   4  16   2       2274.02       2446.75        78.18 o                         
   5  16   2        443.05        454.11        45.61 o                         
   6  16   2      11399.79      10466.55       249.18 o                         
   7  16   2        743.46        933.09        66.13 o                         
   8  16   2        844.02        982.51        72.40 o                         
   9  16   2          1.73         11.96        61.48 o                         
  10  16   2       4955.61       5290.39       184.87 o                         
  11  16   2          0.80         17.99        83.80 o                         
  12  16   2        209.55        143.59        88.61 o                         
  13  16   2          0.94         37.50       102.37 o                         
 -14  17   2        192.50        213.27       107.94 o                         
 -13  17   2       2828.47       2242.53       173.67 o                         
 -12  17   2        321.56        420.02        78.77 o                         
 -11  17   2       1550.17       1612.66       100.25 o                         
 -10  17   2         16.44        -24.82        44.00 o                         
  -9  17   2       1494.84       1458.00        82.43 o                         
  -8  17   2       8372.12       8283.86       205.97 o                         
  -7  17   2       1285.23       1231.44        63.77 o                         
  -6  17   2       1297.57       1438.88        56.29 o                         
  -5  17   2        144.34        292.24        29.54 o                         
  -4  17   2      14687.66      15145.19       329.94 o                         
  -3  17   2         11.50         37.43        18.71 o                         
  -2  17   2      12931.08      13747.77       243.26 o                         
  -1  17   2        352.45        343.19        29.18 o                         
   0  17   2       8595.38       8416.81       158.55 o                         
   1  17   2      12689.20      12659.93       224.96 o                         
   2  17   2       9250.30       9207.71       184.68 o                         
   3  17   2        798.11        750.05        45.02 o                         
   4  17   2        407.75        286.71        34.26 o                         
   5  17   2      11487.38      11104.66       258.21 o                         
   6  17   2        763.37        700.64        73.39 o                         
   7  17   2       4700.74       3990.37       130.01 o                         
   8  17   2        181.85        113.45        47.60 o                         
   9  17   2       3255.90       3129.86       137.13 o                         
  10  17   2         93.64         70.91        60.65 o                         
  11  17   2       1524.86       1521.86       120.62 o                         
  12  17   2        498.39        717.73       134.02 o                         
  13  17   2        272.04        651.91       183.75 o                         
 -14  18   2        768.32        751.35       170.36 o                         
 -13  18   2          8.68        114.14        98.89 o                         
 -12  18   2       4648.22       4948.31       191.43 o                         
 -11  18   2        647.75        887.79       104.99 o                         
 -10  18   2        924.99       1071.72        79.81 o                         
  -9  18   2          7.52         58.63        45.72 o                         
  -8  18   2       5562.39       5400.64       151.76 o                         
  -7  18   2      15293.82      14512.66       304.58 o                         
  -6  18   2        986.97       1041.48        52.91 o                         
  -5  18   2       1793.95       1792.36        59.63 o                         
  -4  18   2       2302.37       2236.23        72.29 o                         
  -3  18   2      17783.86      17962.38       327.70 o                         
  -2  18   2       4706.77       4620.39       107.98 o                         
  -1  18   2        705.59        764.70        39.46 o                         
   0  18   2       2777.71       2638.33        69.67 o                         
   1  18   2      19924.29      19737.17       339.69 o                         
   2  18   2      12202.75      12054.49       234.84 o                         
   3  18   2        103.24        104.60        29.50 o                         
   4  18   2        742.38        885.59        52.81 o                         
   5  18   2        202.76        361.09        43.10 o                         
   6  18   2       6375.82       5817.30       160.68 o                         
   7  18   2         23.42         -9.81        43.28 o                         
   8  18   2       2600.76       2722.78       123.33 o                         
   9  18   2        141.82        236.55        64.38 o                         
  10  18   2       2817.64       2551.52       178.86 o                         
  11  18   2       1328.51       1571.81       131.20 o                         
  12  18   2          0.75        -52.50        94.80 o                         
 -14  19   2       1445.82       1824.57       206.76 o                         
 -13  19   2       2912.77       2931.85       259.71 o                         
 -12  19   2          5.27         33.04        84.29 o                         
 -11  19   2         60.47         54.99        56.75 o                         
 -10  19   2       2497.09       2431.56       127.55 o                         
  -9  19   2      11876.78      11541.76       300.36 o                         
  -8  19   2        294.11        221.88        48.51 o                         
  -7  19   2          1.08        -40.27        33.70 o                         
  -6  19   2         30.45         77.14        32.28 o                         
  -5  19   2      25237.90      23905.30       424.69 o                         
  -4  19   2       9602.88      10422.97       229.46 o                         
  -3  19   2        624.33        822.91        41.96 o                         
  -2  19   2        490.65        564.97        32.63 o                         
  -1  19   2      14836.90      14781.60       262.04 o                         
   0  19   2       6657.01       6730.53       134.39 o                         
   1  19   2       7338.24       7414.60       151.34 o                         
   2  19   2         18.96         17.02        31.24 o                         
   3  19   2      14697.76      14334.81       297.14 o                         
   4  19   2      10644.78       9452.05       239.15 o                         
   5  19   2         16.71         -6.65        32.57 o                         
   6  19   2        160.99         94.88        48.10 o                         
   7  19   2       2454.43       2395.23       112.14 o                         
   8  19   2       6006.45       6519.80       206.09 o                         
   9  19   2          4.01        -66.34        51.96 o                         
  10  19   2        390.95        467.00        97.31 o                         
  11  19   2        166.37        149.19        88.94 o                         
  12  19   2       1651.81       2063.19       200.27 o                         
 -14  20   2        379.18        865.30       197.38 o                         
 -13  20   2       1571.28       1755.36       196.80 o                         
 -12  20   2        101.18        269.75       201.53 o                         
 -11  20   2        512.65        393.85        74.31 o                         
 -10  20   2       1676.60       1797.89       100.12 o                         
  -9  20   2       3437.00       3096.43       121.86 o                         
  -8  20   2       4235.43       4460.44       136.36 o                         
  -7  20   2        926.67        963.12        60.20 o                         
  -6  20   2      12170.96      10942.15       238.12 o                         
  -5  20   2        236.16        403.10        36.08 o                         
  -4  20   2      12133.63      11444.67       240.34 o                         
  -3  20   2       2717.69       3012.91        79.14 o                         
  -2  20   2       8151.80       7769.72       163.29 o                         
  -1  20   2       1533.59       1730.44        60.23 o                         
   0  20   2       1351.42       1196.38        70.72 o                         
   1  20   2        950.84        971.17        39.62 o                         
   2  20   2       6771.03       6871.44       146.86 o                         
   3  20   2      12501.68      11705.37       265.96 o                         
   4  20   2       5054.34       4942.08       154.85 o                         
   5  20   2       6226.86       5416.15       175.61 o                         
   6  20   2        294.44        333.45        57.46 o                         
   7  20   2       6225.66       6201.78       258.62 o                         
   8  20   2        607.13        927.77       116.33 o                         
   9  20   2        940.69       1126.58        92.46 o                         
  10  20   2        162.00         42.52        70.07 o                         
  11  20   2       1303.15       1659.31       190.73 o                         
  12  20   2         82.32         -9.10       140.36 o                         
 -14  21   2        669.59        770.12       167.00 o                         
 -13  21   2         19.79        175.08       119.40 o                         
 -12  21   2         26.93       -147.45        98.40 o                         
 -11  21   2       1386.04       1371.84       103.51 o                         
 -10  21   2       1525.75       1585.50       104.84 o                         
  -9  21   2        333.58        304.63        55.74 o                         
  -8  21   2        374.19        242.18        51.19 o                         
  -7  21   2       3302.54       3167.00       103.54 o                         
  -6  21   2        178.01        260.39        61.63 o                         
  -5  21   2       8823.79       8617.54       181.80 o                         
  -4  21   2         91.74         19.79        27.88 o                         
  -3  21   2        246.16        382.02        31.62 o                         
  -2  21   2       2714.82       3011.96        87.43 o                         
  -1  21   2      24137.66      23604.43       403.78 o                         
   0  21   2       4111.23       4027.36        97.78 o                         
   1  21   2       4059.48       4077.85        92.38 o                         
   2  21   2          5.22        -22.94        24.23 o                         
   3  21   2       7862.12       7829.65       220.24 o                         
   4  21   2      14501.96      13660.63       364.23 o                         
   5  21   2       1423.55       1293.91        89.82 o                         
   6  21   2          7.12        -11.41        44.47 o                         
   7  21   2       1752.75       1981.15       124.82 o                         
   8  21   2       3385.37       3015.91       134.07 o                         
   9  21   2        327.36        415.43        84.61 o                         
  10  21   2         77.50         39.66        98.41 o                         
  11  21   2         13.55        -81.52       119.86 o                         
  12  21   2        476.54        548.83       129.40 o                         
 -13  22   2        390.20        375.23       142.96 o                         
 -12  22   2         35.44         12.39        98.96 o                         
 -11  22   2        984.51        873.96       146.91 o                         
 -10  22   2       1327.18       1271.53        93.07 o                         
  -9  22   2        150.61         46.65        46.36 o                         
  -8  22   2       1101.88        951.35        67.88 o                         
  -7  22   2        432.40        429.85        49.06 o                         
  -6  22   2       1878.15       1752.90        73.89 o                         
  -5  22   2        121.09        140.09        32.38 o                         
  -4  22   2         26.88        -52.63        30.22 o                         
  -3  22   2        454.26        488.86        35.96 o                         
  -2  22   2       4169.90       3951.23       104.16 o                         
  -1  22   2       4578.31       5086.80       115.94 o                         
   0  22   2        763.31        842.68        42.20 o                         
   1  22   2         18.54        -29.07        27.64 o                         
   2  22   2        339.06        322.10        47.01 o                         
   3  22   2       1688.30       1664.79        90.44 o                         
   4  22   2       1547.59       1627.59       100.60 o                         
   5  22   2       2656.77       2367.94       105.06 o                         
   6  22   2       1285.38       1522.70       195.95 o                         
   7  22   2       1072.83        983.65        81.99 o                         
   8  22   2        470.78        481.79        72.93 o                         
   9  22   2        956.83        935.26       167.64 o                         
  10  22   2        446.04        624.88       110.80 o                         
  11  22   2         81.48        247.65       164.64 o                         
  12  22   2        420.45        404.23       198.55 o                         
 -13  23   2         14.07        109.12       124.08 o                         
 -12  23   2        195.91        212.98       116.73 o                         
 -11  23   2        171.85        139.23       113.79 o                         
 -10  23   2       1366.81       1635.23       142.74 o                         
  -9  23   2         33.27        -28.21        43.81 o                         
  -8  23   2       2202.47       2236.79       107.43 o                         
  -7  23   2         74.60         40.44        37.01 o                         
  -6  23   2       4147.61       4112.14       119.37 o                         
  -5  23   2          1.33         -4.45        30.92 o                         
  -4  23   2       2698.09       2659.51       101.40 o                         
  -3  23   2        362.09        458.76        35.83 o                         
  -2  23   2       3455.96       3337.29        90.84 o                         
  -1  23   2        193.89        309.30        36.47 o                         
   0  23   2       1370.82       1307.25        68.35 o                         
   1  23   2         12.11        -10.83        29.96 o                         
   2  23   2       1928.70       1924.15        99.07 o                         
   3  23   2        280.83        191.75        50.95 o                         
   4  23   2       1420.20       1341.75        86.56 o                         
   5  23   2        238.44        197.61        47.76 o                         
   6  23   2        130.32        210.49        55.20 o                         
   7  23   2         24.32         22.14        51.12 o                         
   8  23   2         89.81        157.87        59.79 o                         
   9  23   2        665.97        738.39       114.39 o                         
  10  23   2         37.13         27.97        90.57 o                         
  11  23   2         39.21         94.52       111.59 o                         
 -13  24   2        195.89        158.94       126.34 o                         
 -12  24   2        197.21        212.53       145.44 o                         
 -11  24   2         19.65        -12.19        98.77 o                         
 -10  24   2       2357.19       2932.09       224.55 o                         
  -9  24   2        343.89        302.05        65.74 o                         
  -8  24   2         24.41         65.27        44.63 o                         
  -7  24   2       1459.70       1682.28        79.47 o                         
  -6  24   2       6014.21       5706.11       141.99 o                         
  -5  24   2         40.44         32.99        30.90 o                         
  -4  24   2        729.22        702.11        51.91 o                         
  -3  24   2          8.47        -19.98        26.58 o                         
  -2  24   2        189.54        193.31        34.94 o                         
  -1  24   2       1265.10       1276.63        49.33 o                         
   0  24   2       1402.14       1447.98        68.57 o                         
   1  24   2       1472.93       1618.61        67.02 o                         
   2  24   2       1294.28       1301.89       103.76 o                         
   3  24   2       4847.07       4392.85       150.95 o                         
   4  24   2        281.14        325.33        70.31 o                         
   5  24   2        106.78        136.57        47.03 o                         
   6  24   2        233.03        127.85        65.03 o                         
   7  24   2       2832.88       3006.30       155.94 o                         
   8  24   2         87.53         89.63        61.20 o                         
   9  24   2       1190.96       1129.16       129.19 o                         
  10  24   2         10.65        -20.30       118.15 o                         
  11  24   2        997.41       1206.13       251.94 o                         
 -13  25   2         25.73        139.03       122.61 o                         
 -12  25   2        102.53        274.87       127.79 o                         
 -11  25   2        149.48         70.46       102.71 o                         
 -10  25   2       2891.56       3120.18       525.65 o                         
  -9  25   2       2504.18       2649.12       142.33 o                         
  -8  25   2        144.15        166.72        57.38 o                         
  -7  25   2       2119.15       2126.05        86.99 o                         
  -6  25   2       1308.71       1406.95        78.07 o                         
  -5  25   2      12335.68      12015.11       245.81 o                         
  -4  25   2          5.67          0.05        31.44 o                         
  -3  25   2        884.09        952.33        51.27 o                         
  -2  25   2          3.30         11.62        24.96 o                         
  -1  25   2      16117.72      16059.90       310.59 o                         
   0  25   2       2001.18       1986.90        95.33 o                         
   1  25   2        831.20        807.91        53.87 o                         
   2  25   2       5832.23       5635.75       176.59 o                         
   3  25   2       1358.74       1622.12        90.91 o                         
   4  25   2       1812.88       1719.67        96.82 o                         
   5  25   2        477.28        378.47        57.30 o                         
   6  25   2        144.86        303.30        59.85 o                         
   7  25   2        285.07        184.28        58.98 o                         
   8  25   2       2813.41       2787.85       250.70 o                         
   9  25   2          0.48         95.69       121.45 o                         
  10  25   2        259.40        174.09       105.43 o                         
  11  25   2         19.65        107.49       166.37 o                         
 -12  26   2         34.36         25.31       124.66 o                         
 -11  26   2       1821.36       1860.91       208.80 o                         
 -10  26   2        904.07        767.61       138.78 o                         
  -9  26   2        378.99        301.84        77.55 o                         
  -8  26   2         66.16         29.58        49.69 o                         
  -7  26   2       3447.21       3478.76       146.09 o                         
  -6  26   2       4014.71       3736.51       121.24 o                         
  -5  26   2       1348.81       1271.34        89.28 o                         
  -4  26   2       2753.81       2532.21       113.43 o                         
  -3  26   2       2527.08       2409.24       104.54 o                         
  -2  26   2       4636.34       4412.88       116.07 o                         
  -1  26   2        851.50       1145.70        64.08 o                         
   0  26   2       5161.48       4669.99       120.53 o                         
   1  26   2        307.52        378.13        44.39 o                         
   2  26   2        859.40       1010.18        74.05 o                         
   3  26   2       2828.20       2669.48       119.67 o                         
   4  26   2        802.71        888.77       112.82 o                         
   5  26   2       2624.94       2355.17       108.08 o                         
   6  26   2        416.66        553.50        68.13 o                         
   7  26   2       1150.99       1071.81       110.15 o                         
   8  26   2         27.73         88.02        86.66 o                         
   9  26   2       1340.46        915.27       166.74 o                         
  10  26   2        286.61        478.32       127.27 o                         
  11  26   2        121.93        164.70       113.35 o                         
 -12  27   2        512.03        760.42       184.91 o                         
 -11  27   2        415.35        795.99       149.11 o                         
 -10  27   2       1988.95       2263.04       207.13 o                         
  -9  27   2       1516.90       1747.33       179.42 o                         
  -8  27   2       1374.07       1333.47       117.23 o                         
  -7  27   2        228.70        322.56        59.44 o                         
  -6  27   2       4348.53       4235.44       130.73 o                         
  -5  27   2       1829.08       1952.02        88.04 o                         
  -4  27   2       1606.15       1516.77        94.52 o                         
  -3  27   2        690.08        762.83        52.49 o                         
  -2  27   2       1511.74       1451.42        82.95 o                         
  -1  27   2       1712.47       1922.18        82.80 o                         
   0  27   2         99.69        126.82        33.20 o                         
   1  27   2       1892.05       1618.59        92.76 o                         
   2  27   2        907.03       1090.28        72.46 o                         
   3  27   2        157.55        106.40        58.23 o                         
   4  27   2       1336.81       1396.24        93.25 o                         
   5  27   2        625.34        631.73        65.54 o                         
   6  27   2       2523.28       2484.22       119.77 o                         
   7  27   2        333.35        311.45       318.92 o                         
   8  27   2        854.06        906.58       121.86 o                         
   9  27   2       1362.41       1495.15       142.58 o                         
  10  27   2        174.13        349.28       117.33 o                         
 -12  28   2        784.27       1124.72       173.72 o                         
 -11  28   2       1121.72       1408.21       181.08 o                         
 -10  28   2         16.28         63.69       121.54 o                         
  -9  28   2          1.27         30.80        90.77 o                         
  -8  28   2       1382.92       1470.96       118.00 o                         
  -7  28   2       7632.84       7864.75       267.74 o                         
  -6  28   2         50.19        102.93        40.23 o                         
  -5  28   2        966.37        868.79        77.94 o                         
  -4  28   2          4.10         54.67        44.10 o                         
  -3  28   2      13506.96      13476.85       311.07 o                         
  -2  28   2       1209.66       1072.74        62.17 o                         
  -1  28   2        122.78        158.79        36.12 o                         
   0  28   2        245.62        258.27        41.66 o                         
   1  28   2       3530.25       3537.54       161.89 o                         
   2  28   2       4828.46       4519.49       179.18 o                         
   3  28   2        182.65        153.28        54.72 o                         
   4  28   2        168.08        153.91        54.35 o                         
   5  28   2       3562.06       3538.59       138.06 o                         
   6  28   2       4563.92       4300.69       162.03 o                         
   7  28   2          0.12         52.18        82.00 o                         
   8  28   2        555.13        756.36       127.48 o                         
   9  28   2         42.90        -46.15       150.54 o                         
  10  28   2       1786.88       2000.90       189.67 o                         
 -11  29   2        686.66        955.35       157.31 o                         
 -10  29   2         72.50        110.12       107.25 o                         
  -9  29   2        634.30        349.26       116.79 o                         
  -8  29   2       2772.21       3039.44       179.53 o                         
  -7  29   2        796.11       1015.95        88.46 o                         
  -6  29   2       1176.12       1362.20        78.61 o                         
  -5  29   2        341.52        340.12        49.55 o                         
  -4  29   2       7268.20       6674.26       209.17 o                         
  -3  29   2        843.01       1078.93       105.03 o                         
  -2  29   2       2830.28       2992.24        96.53 o                         
  -1  29   2        424.72        387.07        51.77 o                         
   0  29   2       4303.43       4269.29       126.85 o                         
   1  29   2       4038.37       4053.87       138.96 o                         
   2  29   2       1880.02       2009.93        97.01 o                         
   3  29   2       2179.65       2040.03       111.65 o                         
   4  29   2       2167.97       2273.03       117.58 o                         
   5  29   2       6453.89       6392.14       201.67 o                         
   6  29   2        174.72        238.02        71.73 o                         
   7  29   2       2106.62       2079.13       218.62 o                         
   8  29   2        238.21        139.59        96.44 o                         
   9  29   2       1455.71       1656.94       218.92 o                         
  10  29   2        297.11        325.35       172.09 o                         
 -11  30   2        250.23        582.85       141.31 o                         
 -10  30   2        527.60        865.72       148.19 o                         
  -9  30   2        332.62        150.65        93.51 o                         
  -8  30   2        934.72       1066.87       108.40 o                         
  -7  30   2       1699.40       1552.90       116.15 o                         
  -6  30   2        139.54        330.36        54.31 o                         
  -5  30   2        377.96        359.61        89.56 o                         
  -4  30   2        322.70        364.27        64.16 o                         
  -3  30   2       1947.92       1839.12       100.00 o                         
  -2  30   2        118.88        145.14        43.64 o                         
  -1  30   2        827.73        748.53        52.19 o                         
   0  30   2        594.32        849.52        59.00 o                         
   1  30   2       5083.02       5208.11       186.71 o                         
   2  30   2       2229.34       2222.08       105.47 o                         
   3  30   2         33.24          8.34        47.55 o                         
   4  30   2         94.26        148.01        56.52 o                         
   5  30   2        134.53        180.68        54.68 o                         
   6  30   2       3635.28       3515.38       166.43 o                         
   7  30   2        293.10        353.49       100.70 o                         
   8  30   2        123.42         98.19       119.95 o                         
   9  30   2         69.45        135.83       133.51 o                         
 -10  31   2        172.15        201.50       109.20 o                         
  -9  31   2       1462.76       1877.94       168.75 o                         
  -8  31   2          3.46        -48.73       117.31 o                         
  -7  31   2        486.77        573.83       110.86 o                         
  -6  31   2        221.30        144.61        50.72 o                         
  -5  31   2       2680.26       2434.82       140.84 o                         
  -4  31   2          6.39        -27.89        49.63 o                         
  -3  31   2         89.98        132.11        49.00 o                         
  -2  31   2        725.16        823.58        67.06 o                         
  -1  31   2         95.36         60.00        40.13 o                         
   0  31   2         29.38         42.74        36.38 o                         
   1  31   2        463.59        440.72        57.96 o                         
   2  31   2        101.79         83.22        48.42 o                         
   3  31   2        795.86        901.62        78.46 o                         
   4  31   2          5.86         26.29        52.89 o                         
   5  31   2         93.70        241.99        65.54 o                         
   6  31   2        815.02        924.13       119.72 o                         
   7  31   2        355.30        343.00       100.90 o                         
   8  31   2        509.80        736.00       122.20 o                         
   9  31   2          2.04        141.96       105.36 o                         
 -10  32   2        335.67        588.69       159.88 o                         
  -9  32   2        154.98         24.48       168.29 o                         
  -8  32   2          4.15         68.03        94.70 o                         
  -7  32   2         13.77         83.10        95.66 o                         
  -6  32   2        759.30        925.94        80.99 o                         
  -5  32   2         31.46        -31.38        39.67 o                         
  -4  32   2       1791.85       2092.82       114.51 o                         
  -3  32   2        499.50        497.48        64.01 o                         
  -2  32   2        386.93        422.60        58.71 o                         
  -1  32   2        251.32        319.18        52.71 o                         
   0  32   2        610.69        651.04        70.37 o                         
   1  32   2         59.15        152.06        50.45 o                         
   2  32   2         58.72         44.32        50.08 o                         
   3  32   2       1190.70       1405.95        93.89 o                         
   4  32   2         90.84        143.79        56.00 o                         
   5  32   2        360.57        319.73        59.55 o                         
   6  32   2          1.84        -36.46        77.13 o                         
   7  32   2       1248.71       1390.99       193.13 o                         
   8  32   2         21.54         40.97        92.20 o                         
 -10  33   2         29.22         88.93       126.72 o                         
  -9  33   2         33.80        -67.83       115.13 o                         
  -8  33   2        688.59        682.21       134.09 o                         
  -7  33   2         20.11         18.40        83.07 o                         
  -6  33   2         46.56         27.23        59.30 o                         
  -5  33   2        674.92        794.86        78.45 o                         
  -4  33   2        472.48        534.42        74.73 o                         
  -3  33   2          2.36         -6.42        45.07 o                         
  -2  33   2        401.48        456.01        60.50 o                         
  -1  33   2        169.42        112.66        49.59 o                         
   0  33   2        206.47        254.10        56.94 o                         
   1  33   2        114.55         90.29        50.84 o                         
   2  33   2        203.79        126.82        59.10 o                         
   3  33   2          1.69         -9.60        48.73 o                         
   4  33   2        159.96        169.48        75.36 o                         
   5  33   2        624.77        581.96        86.60 o                         
   6  33   2        391.98        357.94       100.59 o                         
   7  33   2          3.87        -87.26       103.46 o                         
   8  33   2        162.03        202.07       113.00 o                         
  -9  34   2          3.77        -65.16       120.28 o                         
  -8  34   2       1145.07       1638.02       216.15 o                         
  -7  34   2        511.83        604.72       188.57 o                         
  -6  34   2        216.01        230.18        98.14 o                         
  -5  34   2         10.82         31.26        59.16 o                         
  -4  34   2        230.58        261.05        67.32 o                         
  -3  34   2        511.19        414.62        68.02 o                         
  -2  34   2          0.33         18.92        45.73 o                         
  -1  34   2        169.24        263.39        52.66 o                         
   0  34   2         12.25         43.26        51.05 o                         
   1  34   2        412.18        560.05        71.70 o                         
   2  34   2         24.11        -92.45        47.13 o                         
   3  34   2         69.60         90.46        80.46 o                         
   4  34   2        325.57        429.27        87.03 o                         
   5  34   2         17.35        104.81        76.18 o                         
   6  34   2        185.98        440.03       101.44 o                         
   7  34   2         65.22        163.15       162.54 o                         
  -8  35   2        137.78        232.67       110.42 o                         
  -7  35   2         26.10         74.82       102.12 o                         
  -6  35   2         29.58         24.97        91.41 o                         
  -5  35   2        939.32        852.01        80.76 o                         
  -4  35   2        340.94        451.09        74.19 o                         
  -3  35   2         38.29         47.41        53.13 o                         
  -2  35   2         32.29         15.31        46.25 o                         
  -1  35   2        314.06        402.48        81.30 o                         
   0  35   2        153.91        156.97        56.93 o                         
   1  35   2         22.61         45.27        50.28 o                         
   2  35   2          9.19        -50.22        73.17 o                         
   3  35   2        391.36        380.77        95.94 o                         
   4  35   2         30.53        -60.74        76.85 o                         
   5  35   2         96.39        157.50       101.36 o                         
   6  35   2         45.01        198.47        92.52 o                         
   7  35   2         23.46        132.44       150.84 o                         
  -8  36   2       1181.21       1084.84       159.49 o                         
  -7  36   2        200.13        312.16       166.87 o                         
  -6  36   2       1416.13       1520.68       154.68 o                         
  -5  36   2        493.51        425.08       122.95 o                         
  -4  36   2       1307.17       1709.57       140.86 o                         
  -3  36   2         85.35         39.31        55.23 o                         
  -2  36   2       1264.47       1278.47        95.10 o                         
  -1  36   2        625.39        715.16        79.03 o                         
   0  36   2        217.69        188.95        68.29 o                         
   1  36   2        213.98        178.16        86.79 o                         
   2  36   2        986.24       1242.89       123.98 o                         
   3  36   2        467.91        657.73       106.70 o                         
   4  36   2        352.06        536.82       107.42 o                         
   5  36   2        666.81        583.57       120.76 o                         
   6  36   2        163.47        304.78       112.89 o                         
  -7  37   2          7.25         68.51       102.67 o                         
  -6  37   2         22.59         51.02        99.50 o                         
  -5  37   2       1428.66       1533.45       155.62 o                         
  -4  37   2        338.73        515.43       120.94 o                         
  -3  37   2          1.10          0.53        73.83 o                         
  -2  37   2         31.10        102.83        84.59 o                         
  -1  37   2       3701.31       3967.84       208.96 o                         
   0  37   2       2106.15       2258.55       155.27 o                         
   1  37   2        132.48        218.96        91.52 o                         
   2  37   2         15.19         22.59        77.23 o                         
   3  37   2       1562.11       1603.27       143.50 o                         
   4  37   2       1653.42       1928.74       153.18 o                         
   5  37   2         18.79        116.26        99.35 o                         
  -6  38   2         72.56        -88.92        99.88 o                         
  -5  38   2         14.42        104.93       100.41 o                         
  -4  38   2        383.97        602.51       107.43 o                         
  -3  38   2        585.85        997.30       120.11 o                         
  -2  38   2        800.65        684.74       109.43 o                         
  -1  38   2        112.47        184.51        86.65 o                         
   0  38   2       1424.57       1468.33       136.41 o                         
   1  38   2        797.21        862.49       117.83 o                         
   2  38   2       1015.89       1220.10       131.93 o                         
   3  38   2        950.79       1146.77       128.52 o                         
   4  38   2         81.57        134.73        89.22 o                         
   5  38   2        520.59        613.41       123.11 o                         
  -5  39   2        197.33        261.27       113.98 o                         
  -4  39   2        234.86        240.75       111.21 o                         
  -3  39   2         67.52        160.96       113.55 o                         
  -2  39   2        102.30        115.19        87.50 o                         
  -1  39   2        786.99        626.38       107.05 o                         
   0  39   2        573.86        603.86       110.61 o                         
   1  39   2         69.36        157.54        86.73 o                         
   2  39   2          0.64         39.54        83.53 o                         
   3  39   2        148.40        189.43        91.46 o                         
   4  39   2        750.40        935.41       161.27 o                         
  -4  40   2        236.76        237.40       112.50 o                         
  -3  40   2        893.09       1415.24       171.24 o                         
  -2  40   2        131.96        278.13       115.61 o                         
  -1  40   2         24.42         78.60        83.50 o                         
   0  40   2        176.21        106.37       100.93 o                         
   1  40   2        558.44        590.89       110.80 o                         
   2  40   2        150.84        116.80        90.09 o                         
  -2  41   2        201.93        261.76       118.39 o                         
  -1  41   2         84.11        161.17       114.95 o                         
   0  41   2        162.21        310.19       105.61 o                         
 -16   1   3         16.01       -193.61       162.06 o                         
 -15   1   3        295.76        386.99       178.68 o                         
 -14   1   3          9.30       -202.05       120.23 o                         
 -13   1   3       3274.67       3698.16       283.03 o                         
 -12   1   3          5.50        -81.25        52.36 o                         
 -11   1   3        246.09        193.84        43.82 o                         
 -10   1   3       2051.60       2200.17        81.19 o                         
  -9   1   3       8530.79       7907.78       183.15 o                         
  -8   1   3       1881.12       2103.97        70.22 o                         
  -7   1   3       1111.53        907.14        42.39 o                         
  -6   1   3        180.20        159.62        22.72 o                         
  -5   1   3       3790.47       5132.15        94.10 o                         
  -4   1   3       3782.94       4412.13        77.81 o                         
  -3   1   3       2947.05       3529.95        62.15 o                         
  -2   1   3      14351.61      17886.49       284.25 o                         
  -1   1   3      11073.16      11323.21       180.43 o                         
   0   1   3      12752.44      15366.82       228.46 o                         
   1   1   3       4499.63       3977.36        67.94 o                         
   2   1   3        333.06        524.79        23.11 o                         
   3   1   3      41181.23      40946.67       730.98 o                         
   4   1   3      19472.64      17907.15       348.45 o                         
   5   1   3        989.31        976.42        50.40 o                         
   6   1   3        229.22        276.94        36.67 o                         
   7   1   3       4197.95       4167.55       117.70 o                         
   8   1   3       2500.39       2363.66        95.73 o                         
   9   1   3       1631.83       1619.42        93.88 o                         
  10   1   3         27.62        -69.58        54.67 o                         
  11   1   3        368.52        425.63        84.32 o                         
  12   1   3         57.83        100.85        76.13 o                         
  13   1   3        297.69        512.60       124.52 o                         
 -16   2   3        100.70         48.41       156.87 o                         
 -15   2   3         12.01       -228.85       131.21 o                         
 -14   2   3       2416.66       2109.90       215.90 o                         
 -13   2   3         51.55         47.02        82.32 o                         
 -12   2   3        454.68        451.18        67.87 o                         
 -11   2   3       2109.94       2228.17        91.96 o                         
 -10   2   3       5014.78       4960.76       132.81 o                         
  -9   2   3      10019.95       9312.29       208.74 o                         
  -8   2   3      29309.45      29410.11       579.41 o                         
  -7   2   3        362.99        497.45        33.84 o                         
  -6   2   3      16497.75      15818.28       304.02 o                         
  -5   2   3      92203.12      93455.98      1504.78 o                         
  -4   2   3      27887.15      29115.81       447.23 o                         
  -3   2   3      15009.76      14270.81       219.53 o                         
  -2   2   3      11277.23      11667.05       191.86 o                         
  -1   2   3     117953.52     123381.51      1872.71 o                         
   0   2   3       6664.28       9409.09       140.83 o                         
   1   2   3     109384.73     111448.78      1535.24 o                         
   2   2   3         30.82        192.05        16.84 o                         
   3   2   3      30480.69      31954.52       575.76 o                         
   4   2   3      23235.43      24840.24       474.61 o                         
   5   2   3       9954.37       9449.73       208.95 o                         
   6   2   3        538.89        622.63        45.71 o                         
   7   2   3          4.83          1.90        33.00 o                         
   8   2   3       5137.70       5050.40       148.42 o                         
   9   2   3       2082.96       2475.80       109.93 o                         
  10   2   3        649.59        709.00       101.13 o                         
  11   2   3         47.26        -36.72        67.34 o                         
  12   2   3        458.21        741.84        98.72 o                         
  13   2   3         47.74        278.83        90.99 o                         
 -16   3   3         48.31        -64.33       155.64 o                         
 -15   3   3        103.70         11.26       139.54 o                         
 -14   3   3        700.87        836.23       172.58 o                         
 -13   3   3       3498.97       3430.37       191.02 o                         
 -12   3   3        226.13        295.26        57.83 o                         
 -11   3   3          3.19        -38.94        41.97 o                         
 -10   3   3        296.54        429.48        45.38 o                         
  -9   3   3      20376.25      20179.21       413.03 o                         
  -8   3   3       9181.44       8694.91       192.39 o                         
  -7   3   3       1274.95       1419.11        53.18 o                         
  -6   3   3       2262.46       2317.60        60.07 o                         
  -5   3   3      18984.26      19257.76       322.50 o                         
  -4   3   3      21112.38      23073.42       369.33 o                         
  -3   3   3        624.03        885.97        28.75 o                         
  -2   3   3       3240.69       3447.96        66.75 o                         
  -1   3   3      50202.79      51544.97       842.08 o                         
   0   3   3      84036.38      94751.87      1317.97 o                         
   1   3   3        759.44        530.76        28.93 o                         
   2   3   3      12218.28      11182.09       187.24 o                         
   3   3   3       2149.49       2538.25        63.37 o                         
   4   3   3      21136.42      20884.07       403.39 o                         
   5   3   3       6678.58       6849.04       153.42 o                         
   6   3   3          9.36          9.12        29.27 o                         
   7   3   3       2698.37       2328.67        90.26 o                         
   8   3   3       3393.54       3654.38       128.92 o                         
   9   3   3       3466.99       3224.73       124.91 o                         
  10   3   3        316.75        290.83        97.85 o                         
  11   3   3        258.18        443.31        78.40 o                         
  12   3   3        496.30        671.47        96.66 o                         
  13   3   3        740.21        980.56       114.21 o                         
 -16   4   3         92.74         65.57       164.37 o                         
 -15   4   3        931.68       1321.65       197.29 o                         
 -14   4   3       1479.55       1611.70       192.44 o                         
 -13   4   3        104.07         48.19        86.58 o                         
 -12   4   3        140.04        240.69        64.18 o                         
 -11   4   3       7729.72       7546.29       208.89 o                         
 -10   4   3       9201.91       8330.18       194.88 o                         
  -9   4   3         49.95         77.10        32.16 o                         
  -8   4   3       3061.68       2717.82        86.32 o                         
  -7   4   3      25647.05      26300.92       497.60 o                         
  -6   4   3        673.01        818.67        36.30 o                         
  -5   4   3      15229.68      15799.31       263.66 o                         
  -4   4   3       1435.37       1625.36        39.59 o                         
  -3   4   3      11722.68      11699.18       195.15 o                         
  -2   4   3      15334.17      17114.87       272.84 o                         
  -1   4   3      19655.80      20355.64       366.58 o                         
   0   4   3      39107.86      43416.63       663.73 o                         
   1   4   3      23289.63      24083.37       361.98 o                         
   2   4   3      10414.74      11188.99       196.49 o                         
   3   4   3      40898.03      40295.13       745.25 o                         
   4   4   3       1116.27       1003.29        49.62 o                         
   5   4   3       1998.34       2138.07        77.06 o                         
   6   4   3      11150.37      10641.19       235.48 o                         
   7   4   3       3578.21       3264.14       114.65 o                         
   8   4   3       1608.18       1569.31        81.19 o                         
   9   4   3         15.18        -18.76        47.42 o                         
  10   4   3        907.90       1057.00       115.88 o                         
  11   4   3       1424.38       1582.16       108.60 o                         
  12   4   3        546.41        593.97       113.06 o                         
  13   4   3          0.62        184.65       170.33 o                         
 -16   5   3        377.81        730.54       188.57 o                         
 -15   5   3         31.27       -149.97       128.66 o                         
 -14   5   3        867.49       1120.02       181.33 o                         
 -13   5   3        264.31        292.88        95.72 o                         
 -12   5   3       6972.52       7186.70       265.32 o                         
 -11   5   3       2139.75       2390.43       104.46 o                         
 -10   5   3       2798.94       3049.60       119.53 o                         
  -9   5   3        887.55        825.45        50.72 o                         
  -8   5   3      16544.69      16380.46       337.70 o                         
  -7   5   3      10824.33      10355.24       209.94 o                         
  -6   5   3        889.78        777.39        35.91 o                         
  -5   5   3       3833.10       3202.03        66.33 o                         
  -4   5   3      14645.48      16062.61       249.56 o                         
  -3   5   3      84006.05      83897.82      1261.74 o                         
  -2   5   3       8485.80      10447.49       169.06 o                         
  -1   5   3      47775.90      48387.30       900.03 o                         
   0   5   3      11508.44      12996.21       215.49 o                         
   1   5   3     178210.81     175183.07      2620.41 o                         
   2   5   3       5131.44       5202.77        91.50 o                         
   3   5   3      19582.16      17701.47       325.42 o                         
   4   5   3       3101.23       2996.38        85.42 o                         
   5   5   3      14850.83      14014.41       296.73 o                         
   6   5   3       5633.34       5393.50       154.85 o                         
   7   5   3       8106.91       7944.11       212.83 o                         
   8   5   3       1452.01       1502.20        82.75 o                         
   9   5   3        510.42        486.71        61.76 o                         
  10   5   3       2193.36       2344.81       123.53 o                         
  11   5   3         25.73        165.15        67.89 o                         
  12   5   3        983.90       1149.02       115.25 o                         
  13   5   3         15.74        -61.68        80.42 o                         
 -16   6   3        145.43        154.59       162.36 o                         
 -15   6   3       1589.54       2136.87       219.54 o                         
 -14   6   3         16.23         -6.78        90.11 o                         
 -13   6   3        225.10        156.07        75.18 o                         
 -12   6   3          2.44        -62.03        53.07 o                         
 -11   6   3      20034.01      20295.15       475.52 o                         
 -10   6   3         43.58        -44.75        36.61 o                         
  -9   6   3        652.44        653.32        49.57 o                         
  -8   6   3         78.38         84.00        29.00 o                         
  -7   6   3      21053.35      21654.76       395.80 o                         
  -6   6   3      20368.49      19038.79       341.98 o                         
  -5   6   3       8383.74       8193.36       138.39 o                         
  -4   6   3         58.64         77.67        16.26 o                         
  -3   6   3      41843.64      46186.46       662.58 o                         
  -2   6   3     121214.50     130774.96      1997.55 o                         
  -1   6   3       2383.58       2274.98        54.64 o                         
   0   6   3      47867.68      50350.19       783.78 o                         
   1   6   3       5316.20       5453.91       106.62 o                         
   2   6   3      78150.62      78930.86      1374.40 o                         
   3   6   3        559.21        927.64        58.56 o                         
   4   6   3       2967.01       3200.37        94.12 o                         
   5   6   3      12642.91      12131.10       247.05 o                         
   6   6   3      15781.72      15639.09       369.77 o                         
   7   6   3      19231.93      18089.12       455.40 o                         
   8   6   3       2799.26       2765.65       118.96 o                         
   9   6   3        264.53        336.27        59.05 o                         
  10   6   3        126.65        191.54        64.80 o                         
  11   6   3       6005.30       6198.89       211.25 o                         
  12   6   3        221.04        237.76        84.80 o                         
  13   6   3          0.53        -83.50        80.86 o                         
 -16   7   3        494.50        179.13       163.76 o                         
 -15   7   3        126.26        274.37       202.57 o                         
 -14   7   3         93.64        173.08       101.76 o                         
 -13   7   3        323.91        443.63        79.70 o                         
 -12   7   3       3262.24       3127.40       139.85 o                         
 -11   7   3        153.64        132.86        56.34 o                         
 -10   7   3        487.45        414.05        51.79 o                         
  -9   7   3        109.34        153.74        35.87 o                         
  -8   7   3      12094.76      12511.79       261.90 o                         
  -7   7   3       1299.20       1363.26        47.13 o                         
  -6   7   3       6506.89       7021.49       134.68 o                         
  -5   7   3      10551.95      11363.65       193.03 o                         
  -4   7   3       1377.03       1261.19        34.95 o                         
  -3   7   3      28029.15      27776.16       414.20 o                         
  -2   7   3      54081.08      60559.23       931.37 o                         
  -1   7   3         78.65        123.00        15.51 o                         
   0   7   3      12468.38      11100.66       192.49 o                         
   1   7   3      47731.43      49514.72       912.71 o                         
   2   7   3       5378.47       5894.57       114.04 o                         
   3   7   3        534.90        655.92        55.46 o                         
   4   7   3        526.09        678.52        56.93 o                         
   5   7   3       5379.60       5056.39       116.08 o                         
   6   7   3       9951.62       8740.18       212.19 o                         
   7   7   3       5337.19       4942.54       152.70 o                         
   8   7   3       2335.34       2162.46       193.05 o                         
   9   7   3         79.06        134.48        51.71 o                         
  10   7   3       5918.54       5705.98       208.05 o                         
  11   7   3         72.65        257.14        71.34 o                         
  12   7   3       1235.45       1114.91       119.24 o                         
  13   7   3          3.55       -123.70        74.79 o                         
 -16   8   3         42.01         32.54       150.58 o                         
 -15   8   3         61.05         46.26       138.23 o                         
 -14   8   3          4.56          0.76        92.25 o                         
 -13   8   3        330.94        350.30        77.37 o                         
 -12   8   3         11.20        -75.15        49.98 o                         
 -11   8   3        842.02        862.93        73.47 o                         
 -10   8   3        333.25        295.63        46.54 o                         
  -9   8   3       4452.27       4824.57       127.10 o                         
  -8   8   3       1024.98       1148.17        50.55 o                         
  -7   8   3       6833.23       6317.09       127.33 o                         
  -6   8   3        229.24        168.13        21.83 o                         
  -5   8   3       1066.22       1305.53        39.23 o                         
  -4   8   3       3886.73       4152.42        82.05 o                         
  -3   8   3        640.78        843.71        34.78 o                         
  -2   8   3      30733.64      29775.57       483.18 o                         
  -1   8   3       1704.37       1959.32        46.38 o                         
   0   8   3         69.64         78.09        18.09 o                         
   1   8   3         24.14         52.71        29.91 o                         
   2   8   3       6307.14       5764.00       114.22 o                         
   3   8   3       2601.09       2721.38        70.90 o                         
   4   8   3       1201.35       1168.58        52.06 o                         
   5   8   3        150.29        134.19        27.43 o                         
   6   8   3       4467.23       3919.05       101.05 o                         
   7   8   3       3483.13       3268.50       106.54 o                         
   8   8   3       1238.06       1432.12        80.82 o                         
   9   8   3         90.21         15.16        52.99 o                         
  10   8   3        100.37         74.45        57.00 o                         
  11   8   3       1731.45       1515.03       143.04 o                         
  12   8   3          7.70         22.39        71.39 o                         
  13   8   3          3.59        -95.59        72.71 o                         
 -16   9   3         23.63        229.94       151.92 o                         
 -15   9   3         37.79        -11.31       137.22 o                         
 -14   9   3        121.25        153.74       110.68 o                         
 -13   9   3       1100.08       1214.52       123.11 o                         
 -12   9   3        432.08        485.67        69.29 o                         
 -11   9   3        121.34          3.29        48.63 o                         
 -10   9   3         29.29        -69.31        36.04 o                         
  -9   9   3       4010.38       4266.17       124.58 o                         
  -8   9   3        412.95        641.85        48.48 o                         
  -7   9   3       2188.47       2141.32        61.35 o                         
  -6   9   3       5275.31       5292.52       103.36 o                         
  -5   9   3        644.68        572.82        33.11 o                         
  -3   9   3      10748.60       9312.23       153.18 o                         
  -2   9   3         22.62         22.44        11.96 o                         
  -1   9   3       5505.95       4049.70        91.13 o                         
   0   9   3      30055.10      29874.09       572.28 o                         
   1   9   3       7321.01       7209.96       135.30 o                         
   2   9   3       7258.35       8430.57       190.31 o                         
   3   9   3       3215.77       2919.65        84.09 o                         
   4   9   3        853.65       1167.10        59.28 o                         
   5   9   3        524.72        680.86        47.35 o                         
   6   9   3        174.63        203.93        39.17 o                         
   7   9   3       3516.45       3419.60       115.70 o                         
   8   9   3        884.85        938.43        74.80 o                         
   9   9   3        146.42         58.52        47.59 o                         
  10   9   3         89.55         -2.02        57.23 o                         
  11   9   3        199.09        322.70        91.88 o                         
  12   9   3          0.20        -53.35        64.29 o                         
  13   9   3          7.95        -28.58        75.17 o                         
 -16  10   3        319.54        364.16       181.80 o                         
 -15  10   3        332.53        377.11       154.86 o                         
 -14  10   3        681.55        866.97       194.55 o                         
 -13  10   3          1.03         46.96        64.09 o                         
 -12  10   3         11.47        -46.05        52.23 o                         
 -11  10   3       1245.03       1374.97        88.73 o                         
 -10  10   3          3.95        -18.77        45.44 o                         
  -9  10   3       4899.07       5002.98       137.53 o                         
  -8  10   3      13044.08      12781.90       256.76 o                         
  -7  10   3       1594.87       1515.91        54.13 o                         
  -6  10   3       3613.34       3738.59        80.26 o                         
  -5  10   3      19241.76      18891.84       323.79 o                         
  -4  10   3       9059.65       9057.71       175.70 o                         
  -3  10   3       4322.59       4119.26        76.72 o                         
  -2  10   3      16559.94      17941.30       307.41 o                         
  -1  10   3      28961.03      28573.93       565.11 o                         
   0  10   3      24313.93      21744.00       415.08 o                         
   1  10   3       2916.52       2783.07        87.58 o                         
   2  10   3      24655.06      24084.56       441.03 o                         
   3  10   3       2552.06       2144.85        73.59 o                         
   4  10   3        326.79        364.14        32.87 o                         
   5  10   3      22822.38      22143.82       488.94 o                         
   6  10   3       3638.47       3298.10       109.75 o                         
   7  10   3       4742.14       4595.93       138.92 o                         
   8  10   3        959.11       1007.27        70.73 o                         
   9  10   3       1630.62       1760.76        91.78 o                         
  10  10   3        131.57         52.06        52.77 o                         
  11  10   3        714.72        529.83        82.08 o                         
  12  10   3          2.07         20.53        70.16 o                         
  13  10   3          5.45       -137.36        82.69 o                         
 -15  11   3        160.67        236.48       143.10 o                         
 -14  11   3        156.75        132.82        84.82 o                         
 -13  11   3         67.82         -4.98        63.60 o                         
 -12  11   3       1591.15       1423.90       103.60 o                         
 -11  11   3          0.36        -16.63        46.22 o                         
 -10  11   3       4837.17       4868.81       157.96 o                         
  -9  11   3        192.35        129.06        39.39 o                         
  -8  11   3       3763.50       3444.23        94.25 o                         
  -7  11   3       7032.01       6781.95       135.99 o                         
  -6  11   3       5996.65       6725.89       145.47 o                         
  -5  11   3       7599.41       7888.37       146.61 o                         
  -4  11   3       5260.40       4337.50        96.82 o                         
  -3  11   3      18655.20      19952.14       340.37 o                         
  -2  11   3       3475.65       3403.73        77.98 o                         
  -1  11   3       2573.93       2650.26        56.97 o                         
   0  11   3        794.52        680.85        38.18 o                         
   1  11   3      23245.74      23740.32       490.35 o                         
   2  11   3       2110.13       2712.88       120.83 o                         
   3  11   3       4493.74       4282.18       128.01 o                         
   4  11   3       8364.84       8398.23       187.96 o                         
   5  11   3       4489.86       4432.54       128.17 o                         
   6  11   3       5299.48       4646.09       136.92 o                         
   7  11   3        415.32        470.19        69.06 o                         
   8  11   3        536.40        448.86        57.30 o                         
   9  11   3        155.76        149.99        53.46 o                         
  10  11   3       2628.60       2484.59       127.97 o                         
  11  11   3         58.81        110.31        65.23 o                         
  12  11   3        344.58         80.83        95.01 o                         
  13  11   3         62.91        130.36        94.33 o                         
 -15  12   3        264.18        246.44       114.89 o                         
 -14  12   3        354.95        527.55       130.49 o                         
 -13  12   3         70.67        201.33        72.85 o                         
 -12  12   3         23.36        -14.67        56.50 o                         
 -11  12   3       2972.46       2943.42       122.13 o                         
 -10  12   3        238.53        219.11        53.89 o                         
  -9  12   3       1447.05       1868.04       108.83 o                         
  -8  12   3        947.97        919.24        54.10 o                         
  -7  12   3       9583.07       9538.69       230.44 o                         
  -6  12   3       6114.84       5671.03       115.32 o                         
  -5  12   3        209.20        337.06        26.70 o                         
  -4  12   3       5027.37       5321.17       115.16 o                         
  -3  12   3       3412.58       3816.22       104.16 o                         
  -2  12   3      57759.03      58465.27      1012.40 o                         
  -1  12   3      24674.17      25031.23       442.46 o                         
   0  12   3       4338.02       4623.18       117.40 o                         
   1  12   3        895.74       1000.49        63.51 o                         
   2  12   3      11061.56       9988.79       234.47 o                         
   3  12   3      20934.60      20781.22       464.43 o                         
   4  12   3        978.63       1022.51        48.47 o                         
   5  12   3          0.97         -6.86        30.23 o                         
   6  12   3       2593.41       2185.86        88.85 o                         
   7  12   3       1840.74       1826.05        86.28 o                         
   8  12   3       1563.71       1820.14        90.72 o                         
   9  12   3          3.21         95.78        49.74 o                         
  10  12   3        297.50        382.67        63.40 o                         
  11  12   3       1239.34       1179.31        99.08 o                         
  12  12   3        477.02        500.46       139.37 o                         
  13  12   3         77.65        121.47       100.46 o                         
 -15  13   3         16.26         43.75       105.29 o                         
 -14  13   3        530.64        446.90        88.67 o                         
 -13  13   3       5752.85       6665.72       240.03 o                         
 -12  13   3          7.45         37.21        64.60 o                         
 -11  13   3        862.30        829.54        75.41 o                         
 -10  13   3       1459.53       1444.54        85.74 o                         
  -9  13   3      10070.04       9784.49       231.41 o                         
  -8  13   3       7979.03       7116.94       176.71 o                         
  -7  13   3       1307.46       1238.17        48.77 o                         
  -6  13   3        535.17        522.73        34.39 o                         
  -5  13   3       6006.97       6085.50       130.37 o                         
  -4  13   3      36574.82      35818.06       633.96 o                         
  -3  13   3       1142.66       1607.39        51.35 o                         
  -2  13   3        928.74       1235.15        59.46 o                         
  -1  13   3       7362.32       8971.02       190.30 o                         
   0  13   3      59047.87      60443.85      1173.57 o                         
   1  13   3        387.46        312.79        33.25 o                         
   2  13   3       3800.59       4240.37       110.02 o                         
   3  13   3        645.13       1120.78        52.51 o                         
   4  13   3      12939.62      12695.25       269.38 o                         
   5  13   3       1925.26       1703.53        69.49 o                         
   6  13   3       1960.62       2163.59        89.03 o                         
   7  13   3        321.75        166.48        46.70 o                         
   8  13   3       6285.18       6101.37       198.68 o                         
   9  13   3       6329.25       6453.64       229.60 o                         
  10  13   3         14.35        -58.24        47.98 o                         
  11  13   3        697.56        946.54       114.67 o                         
  12  13   3        542.12        683.91       109.61 o                         
  13  13   3        760.68        952.81       127.26 o                         
 -15  14   3        181.57        368.69       115.14 o                         
 -14  14   3       2747.92       2818.19       156.61 o                         
 -13  14   3        225.98        221.23        81.34 o                         
 -12  14   3       2884.39       3084.02       144.06 o                         
 -11  14   3         53.62          5.37        48.10 o                         
 -10  14   3       6381.45       6348.21       188.48 o                         
  -9  14   3        881.97        803.44        58.52 o                         
  -8  14   3       7533.34       7808.26       191.19 o                         
  -7  14   3       3271.35       3264.00        87.04 o                         
  -6  14   3       6670.53       5979.62       127.93 o                         
  -5  14   3      25412.90      24382.69       449.47 o                         
  -4  14   3      10474.62      10448.31       204.90 o                         
  -3  14   3       7929.66       7953.63       151.49 o                         
  -2  14   3       6918.98       7772.52       148.27 o                         
  -1  14   3      70427.11      70835.34      1224.22 o                         
   0  14   3        234.08        274.03        36.61 o                         
   1  14   3      15293.71      14595.87       311.53 o                         
   2  14   3       1460.86       1308.57        51.04 o                         
   3  14   3      26507.41      25906.66       510.82 o                         
   4  14   3       5721.36       5483.79       145.77 o                         
   5  14   3      10813.85      10691.57       250.39 o                         
   6  14   3       1231.09       1215.26        70.00 o                         
   7  14   3        810.16        874.35        66.41 o                         
   8  14   3       6137.10       5963.95       197.20 o                         
   9  14   3       2233.41       2909.05       117.49 o                         
  10  14   3        819.21        752.13        83.11 o                         
  11  14   3        379.13        283.84        92.70 o                         
  12  14   3       1563.22       2091.66       189.98 o                         
  13  14   3          8.07        290.93       132.70 o                         
 -15  15   3        364.24        354.45       117.98 o                         
 -14  15   3        234.58        382.32       113.84 o                         
 -13  15   3       2710.74       2839.48       146.23 o                         
 -12  15   3        112.38        103.01        60.26 o                         
 -11  15   3        174.41        145.83        75.38 o                         
 -10  15   3        435.41        565.35        91.71 o                         
  -9  15   3      14710.82      13689.79       309.18 o                         
  -8  15   3       4515.16       4723.53       132.65 o                         
  -7  15   3        243.17        178.14        33.86 o                         
  -6  15   3        972.71       1027.53        45.62 o                         
  -5  15   3      19401.45      18993.12       357.14 o                         
  -4  15   3      25696.07      27435.47       496.83 o                         
  -3  15   3       2641.93       2495.67       101.09 o                         
  -2  15   3       6101.29       6635.11       125.34 o                         
  -1  15   3       1939.71       1885.22        57.10 o                         
   0  15   3      47044.81      46155.66       910.87 o                         
   1  15   3        304.91        373.45        36.91 o                         
   2  15   3       2844.33       2993.63       102.75 o                         
   3  15   3        925.84        940.34        47.90 o                         
   4  15   3      16765.55      15724.51       356.71 o                         
   5  15   3       4884.68       4641.82       151.45 o                         
   6  15   3        299.96        369.13        49.98 o                         
   7  15   3        330.62        335.03        52.40 o                         
   8  15   3       1551.51       1755.86        92.31 o                         
   9  15   3       4324.61       3798.18       152.65 o                         
  10  15   3          0.36        -32.47        55.49 o                         
  11  15   3        116.60         79.04       123.55 o                         
  12  15   3         46.14        150.79        90.78 o                         
 -15  16   3        352.38        396.20       178.89 o                         
 -14  16   3       1092.54       1315.78       146.84 o                         
 -13  16   3        273.88        221.11        75.73 o                         
 -12  16   3          6.49        -96.52        52.86 o                         
 -11  16   3        246.92        296.94        65.10 o                         
 -10  16   3       2616.10       2391.30       107.55 o                         
  -9  16   3        543.44        417.47        55.49 o                         
  -8  16   3       2121.53       2028.67        81.77 o                         
  -7  16   3         32.48         49.62        33.43 o                         
  -6  16   3       4027.41       4305.44       154.85 o                         
  -5  16   3       5068.19       5101.90       112.93 o                         
  -4  16   3       3143.79       3402.22        90.39 o                         
  -3  16   3       2655.01       2701.45        91.22 o                         
  -2  16   3       4073.26       3956.69        84.80 o                         
  -1  16   3        477.52        654.69        53.36 o                         
   0  16   3        447.22        854.49        45.99 o                         
   1  16   3      27870.91      27057.42       551.12 o                         
   2  16   3       1057.79       1342.03        67.96 o                         
   3  16   3       4792.87       4063.63       110.85 o                         
   4  16   3       8115.23       6793.38       171.51 o                         
   5  16   3        525.35        324.83        55.44 o                         
   6  16   3       4022.87       3683.74       126.99 o                         
   7  16   3       2031.41       1910.40       102.09 o                         
   8  16   3       1840.69       1668.49       116.76 o                         
   9  16   3          0.70        -89.79        50.89 o                         
  10  16   3       1434.16       1412.89       104.43 o                         
  11  16   3        392.89        757.44       120.85 o                         
  12  16   3        110.05        189.10       181.73 o                         
 -15  17   3        161.53        139.62       115.30 o                         
 -14  17   3        438.39        359.93       113.42 o                         
 -13  17   3          0.93        -10.61        86.83 o                         
 -12  17   3       1227.39       1635.54       111.98 o                         
 -11  17   3       1542.33       1551.26       104.56 o                         
 -10  17   3       3486.80       3843.46       138.11 o                         
  -9  17   3        725.55        752.00        64.85 o                         
  -8  17   3       1376.73       1312.42        65.98 o                         
  -7  17   3      10986.13      10822.01       233.66 o                         
  -6  17   3        687.26        711.64        40.18 o                         
  -5  17   3       9705.63       9720.21       186.64 o                         
  -4  17   3       1327.27       1584.29        57.92 o                         
  -3  17   3      11777.48      11254.57       198.63 o                         
  -2  17   3       1213.11       1466.49        46.89 o                         
  -1  17   3      12926.13      13770.78       240.95 o                         
   0  17   3       1514.16       1732.41        66.36 o                         
   1  17   3       5324.38       4771.18       129.57 o                         
   2  17   3       2158.23       2167.63        84.35 o                         
   3  17   3       7533.44       7033.21       185.47 o                         
   4  17   3         64.15          8.21        33.95 o                         
   5  17   3       1993.46       2010.09        83.22 o                         
   6  17   3       3205.30       3478.42       197.14 o                         
   7  17   3       1176.77       1518.38        95.89 o                         
   8  17   3        152.90         62.02        55.78 o                         
   9  17   3        888.51        735.92        83.43 o                         
  10  17   3        380.01        472.52        98.15 o                         
  11  17   3         98.42        172.39        82.88 o                         
  12  17   3         24.99        101.41       111.56 o                         
 -14  18   3        154.86        119.80        99.26 o                         
 -13  18   3        367.65        398.56       110.05 o                         
 -12  18   3        973.35       1069.10        98.58 o                         
 -11  18   3       4864.47       4546.13       173.93 o                         
 -10  18   3        108.70        104.67        48.19 o                         
  -9  18   3        423.89        473.34        58.57 o                         
  -8  18   3       1355.06       1378.84        68.84 o                         
  -7  18   3        564.78        572.97        49.11 o                         
  -6  18   3         92.04         74.34        38.91 o                         
  -5  18   3       1721.50       1616.31        52.95 o                         
  -4  18   3        776.85        702.19        41.85 o                         
  -3  18   3       2285.56       2353.86        63.73 o                         
  -2  18   3       9545.36       9468.33       182.75 o                         
  -1  18   3        738.01        701.24        40.22 o                         
   0  18   3       1553.18       1358.24        89.42 o                         
   1  18   3       1099.88       1033.77        54.15 o                         
   2  18   3      13386.37      13123.09       277.63 o                         
   3  18   3        477.94        682.55        46.21 o                         
   4  18   3       1185.04       1108.84        56.63 o                         
   5  18   3       6027.73       6113.54       199.92 o                         
   6  18   3       1610.04       1754.66        96.60 o                         
   7  18   3        105.11         18.54        57.76 o                         
   8  18   3        504.55        482.67        71.65 o                         
   9  18   3       1257.33       1461.58       103.82 o                         
  10  18   3          2.51         11.81        64.23 o                         
  11  18   3        382.79        418.11       102.33 o                         
  12  18   3        131.83        267.55        99.92 o                         
 -14  19   3         16.72        176.15       106.99 o                         
 -13  19   3        721.26        524.93       113.30 o                         
 -12  19   3         87.30        -15.65        69.22 o                         
 -11  19   3        141.15        135.59        80.88 o                         
 -10  19   3       1232.37       1419.95        96.71 o                         
  -9  19   3       1754.26       1691.12        90.85 o                         
  -8  19   3         27.92         31.62        37.48 o                         
  -7  19   3        907.46       1007.97        59.00 o                         
  -6  19   3        785.96        705.33        46.23 o                         
  -5  19   3       7114.29       6771.83       142.98 o                         
  -4  19   3       5434.15       5673.04       131.14 o                         
  -3  19   3       7021.46       7388.99       148.00 o                         
  -2  19   3       3654.34       3912.29        88.21 o                         
  -1  19   3        766.45        936.76        38.81 o                         
   0  19   3       2731.53       2725.85        85.62 o                         
   1  19   3         11.92          5.74        27.90 o                         
   2  19   3        666.34        655.63        53.44 o                         
   3  19   3       2716.59       2746.98       144.99 o                         
   4  19   3       2181.62       2250.98        97.34 o                         
   5  19   3        719.72        645.41        64.09 o                         
   6  19   3        422.74        218.69        54.06 o                         
   7  19   3       3104.11       2892.55       135.35 o                         
   8  19   3         92.80          8.37        54.70 o                         
   9  19   3       1120.99        992.98        90.77 o                         
  10  19   3        324.22        280.32       105.11 o                         
  11  19   3         18.07          4.08        90.60 o                         
  12  19   3         16.60        121.26       148.20 o                         
 -14  20   3        446.33        768.56       161.52 o                         
 -13  20   3        204.13        284.92       174.89 o                         
 -12  20   3        467.22        555.64       154.47 o                         
 -11  20   3        540.91        572.45        86.82 o                         
 -10  20   3       2438.78       2131.35       114.64 o                         
  -9  20   3        782.22        952.06        85.33 o                         
  -8  20   3       6768.99       6312.48       174.01 o                         
  -7  20   3       6935.38       6745.75       187.23 o                         
  -6  20   3       6201.55       5817.73       131.03 o                         
  -5  20   3       2338.62       2331.99        84.11 o                         
  -4  20   3        824.95        859.33        68.85 o                         
  -3  20   3       3591.15       3518.22        86.97 o                         
  -2  20   3        449.98        494.32        32.78 o                         
  -1  20   3       3255.20       3209.95        77.81 o                         
   0  20   3       1087.37        934.12        52.55 o                         
   1  20   3       1686.29       1772.12        71.61 o                         
   2  20   3         12.86        -12.67        33.19 o                         
   3  20   3        161.76        154.73        50.83 o                         
   4  20   3       4264.27       3803.36       133.58 o                         
   5  20   3        994.57        950.90        73.03 o                         
   6  20   3         45.40         63.23        48.56 o                         
   7  20   3         73.62         26.72        53.23 o                         
   8  20   3       1008.96        824.86        83.00 o                         
   9  20   3         52.72        -62.60        62.19 o                         
  10  20   3        732.94        628.60       110.59 o                         
  11  20   3          0.90          6.59        90.86 o                         
  12  20   3         80.17        333.21       116.08 o                         
 -14  21   3        809.53       1168.45       182.78 o                         
 -13  21   3         21.40         60.14       110.91 o                         
 -12  21   3        575.74        669.49       109.49 o                         
 -11  21   3       1653.43       1743.93       112.42 o                         
 -10  21   3       2576.99       2639.00       126.60 o                         
  -9  21   3          7.83          5.61        44.00 o                         
  -8  21   3         24.91         -7.12        39.11 o                         
  -7  21   3        632.81        829.68        91.88 o                         
  -6  21   3       2541.45       2799.79        83.00 o                         
  -5  21   3       1086.89       1126.18        61.53 o                         
  -4  21   3       2855.55       2788.44        93.84 o                         
  -3  21   3       5776.12       5501.99       118.37 o                         
  -2  21   3        259.43        247.60        29.52 o                         
  -1  21   3       3329.40       3153.82        75.36 o                         
   0  21   3       1759.27       1755.11        70.64 o                         
   1  21   3       2089.89       2000.47        95.05 o                         
   2  21   3        768.57        755.39        58.01 o                         
   3  21   3       2698.98       2834.29       132.93 o                         
   4  21   3        228.06        263.51        47.04 o                         
   5  21   3       4692.65       4412.87       152.87 o                         
   6  21   3        433.11        469.55        67.21 o                         
   7  21   3       1264.64       1550.27       112.22 o                         
   8  21   3         48.67          9.86        52.76 o                         
   9  21   3        864.28        810.90        99.27 o                         
  10  21   3        230.42        333.11       102.26 o                         
  11  21   3        193.76        224.98       101.79 o                         
 -14  22   3          3.83         85.89       129.51 o                         
 -13  22   3         47.99        133.25       189.07 o                         
 -12  22   3        385.98        584.03       136.61 o                         
 -11  22   3       3640.53       4037.60       207.70 o                         
 -10  22   3       1377.14       1599.89       101.35 o                         
  -9  22   3        575.55        615.94        64.63 o                         
  -8  22   3         64.71         74.24        41.80 o                         
  -7  22   3       5596.13       4910.68       134.25 o                         
  -6  22   3       8137.79       8105.92       169.79 o                         
  -5  22   3        819.05        749.00        53.92 o                         
  -4  22   3       3230.70       3129.22       145.52 o                         
  -3  22   3         90.33        102.22        29.86 o                         
  -2  22   3      10712.10       9950.53       185.39 o                         
  -1  22   3         34.14        -19.54        27.06 o                         
   0  22   3       5239.79       5496.27       140.31 o                         
   1  22   3          0.49        -31.33        36.62 o                         
   2  22   3      20577.86      19324.42       418.01 o                         
   3  22   3        354.21        226.72        57.09 o                         
   4  22   3        451.27        638.58        58.94 o                         
   5  22   3        628.05        837.56        71.67 o                         
   6  22   3       7871.78       8129.92       314.06 o                         
   7  22   3       1501.76       1639.54       105.19 o                         
   8  22   3         29.23         17.86        68.45 o                         
   9  22   3         24.26         25.53        83.19 o                         
  10  22   3        528.16        746.21       117.66 o                         
  11  22   3        938.79       1060.50       134.85 o                         
 -13  23   3         95.63        203.44       124.85 o                         
 -12  23   3       3065.66       3641.18       559.93 o                         
 -11  23   3         19.08        104.14       140.24 o                         
 -10  23   3       3299.41       3159.34       140.78 o                         
  -9  23   3        410.01        314.35        57.29 o                         
  -8  23   3       4451.58       4183.04       153.57 o                         
  -7  23   3       4766.17       4524.21       123.13 o                         
  -6  23   3       6375.61       6557.78       180.27 o                         
  -5  23   3         96.59         57.49        35.98 o                         
  -4  23   3       1105.40       1022.69        59.59 o                         
  -3  23   3      16643.96      16487.10       310.53 o                         
  -2  23   3        256.05        299.57        39.95 o                         
  -1  23   3       3847.78       3816.26       126.51 o                         
   0  23   3       1566.46       1440.47        70.67 o                         
   1  23   3      15564.72      15053.29       336.12 o                         
   2  23   3       4398.05       4273.93       177.00 o                         
   3  23   3       1621.75       1592.76        99.00 o                         
   4  23   3       3002.21       2628.58       115.37 o                         
   5  23   3       6586.03       6382.34       198.41 o                         
   6  23   3       3786.79       3367.08       138.65 o                         
   7  23   3       2013.88       1986.12       112.77 o                         
   8  23   3       3371.72       2970.37       175.49 o                         
   9  23   3        347.45        479.51       100.74 o                         
  10  23   3        776.57        782.62       124.08 o                         
  11  23   3         16.53        215.08       113.77 o                         
 -13  24   3        388.19        450.90       161.02 o                         
 -12  24   3        614.46        833.48       151.23 o                         
 -11  24   3       3222.07       3127.29       342.81 o                         
 -10  24   3        832.68       1098.74       116.15 o                         
  -9  24   3        592.76        694.82        72.80 o                         
  -8  24   3        479.03        651.28        63.07 o                         
  -7  24   3      10358.11      10160.22       220.23 o                         
  -6  24   3       5199.75       5377.54       134.72 o                         
  -5  24   3        193.17        288.91        43.88 o                         
  -4  24   3       1181.58       1083.55        60.89 o                         
  -3  24   3       4962.99       5076.09       127.69 o                         
  -2  24   3      10257.11       9992.92       209.52 o                         
  -1  24   3       3043.66       2996.27       113.44 o                         
   0  24   3          0.87        -30.39        31.03 o                         
   1  24   3        585.70        779.51        59.26 o                         
   2  24   3       8547.17       8076.52       230.20 o                         
   3  24   3       7105.26       6683.98       221.70 o                         
   4  24   3        545.23        430.85        80.33 o                         
   5  24   3        156.92        269.56        56.36 o                         
   6  24   3       3284.68       3320.10       205.96 o                         
   7  24   3       6677.21       6001.45       201.12 o                         
   8  24   3          9.25         52.95        86.35 o                         
   9  24   3         74.40        150.94       138.55 o                         
  10  24   3         45.20         48.79       172.13 o                         
  11  24   3        891.50        910.54       152.20 o                         
 -13  25   3       1306.56       1785.35       203.37 o                         
 -12  25   3        898.61       1061.88       161.52 o                         
 -11  25   3         16.30        -30.62        97.29 o                         
 -10  25   3          2.60         10.12        92.52 o                         
  -9  25   3        908.52       1126.55        99.38 o                         
  -8  25   3       3109.19       2969.32       108.85 o                         
  -7  25   3        904.83        898.38        62.30 o                         
  -6  25   3        425.65        501.65        46.66 o                         
  -5  25   3        230.75        250.11        44.36 o                         
  -4  25   3       3549.38       3640.68       111.45 o                         
  -3  25   3       1511.42       1550.44        77.69 o                         
  -2  25   3        364.01        493.96        44.73 o                         
  -1  25   3       2566.65       2619.19       111.05 o                         
   0  25   3       4885.68       4496.85       127.41 o                         
   1  25   3        438.56        366.64        47.88 o                         
   2  25   3        909.16       1224.78        82.98 o                         
   3  25   3          7.58        -21.16        45.42 o                         
   4  25   3       1555.12       1521.60        96.17 o                         
   5  25   3       1117.90        930.31        76.62 o                         
   6  25   3       1654.36       1598.70        99.70 o                         
   7  25   3         73.28        211.53        65.23 o                         
   8  25   3        717.93       1020.67       127.75 o                         
   9  25   3       1208.33       1083.26       155.64 o                         
  10  25   3         22.48         89.39        94.76 o                         
 -13  26   3          1.85        123.98       120.88 o                         
 -12  26   3        616.83       1040.96       165.84 o                         
 -11  26   3         24.76         10.78       101.34 o                         
 -10  26   3       1008.63       1258.17       492.41 o                         
  -9  26   3        483.55        553.95        80.55 o                         
  -8  26   3        264.74        264.93        54.82 o                         
  -7  26   3        880.80       1044.11        67.44 o                         
  -6  26   3        443.33        637.45        50.48 o                         
  -5  26   3        371.31        269.93        54.28 o                         
  -4  26   3       1390.86       1451.79        78.36 o                         
  -3  26   3       3282.84       3037.39       110.82 o                         
  -2  26   3        170.74        254.16        39.49 o                         
  -1  26   3       5409.61       5191.12       139.15 o                         
   0  26   3        486.16        572.67        50.70 o                         
   1  26   3        804.56        708.24        60.78 o                         
   2  26   3       1626.38       1787.18        98.05 o                         
   3  26   3       3739.25       3850.62       147.17 o                         
   4  26   3         11.61        -23.45        52.08 o                         
   5  26   3       1065.00        996.13        80.35 o                         
   6  26   3         19.64        -54.44        49.34 o                         
   7  26   3        180.60        207.06        88.65 o                         
   8  26   3       1494.61       1525.13       145.27 o                         
   9  26   3        817.18        973.58       160.14 o                         
  10  26   3         99.52         69.86       167.86 o                         
 -12  27   3        102.56        267.51       123.98 o                         
 -11  27   3        406.33        611.08       188.03 o                         
 -10  27   3        868.07        800.38       140.94 o                         
  -9  27   3        612.13        682.86       109.60 o                         
  -8  27   3        179.14        204.49        56.56 o                         
  -7  27   3        373.30        488.13        59.13 o                         
  -6  27   3       3066.56       2957.28       105.81 o                         
  -5  27   3         85.38         35.82        44.58 o                         
  -4  27   3       1921.58       2150.83        95.33 o                         
  -3  27   3         47.51        109.22        36.52 o                         
  -2  27   3       1779.51       1851.42        84.01 o                         
  -1  27   3          0.59         78.97        35.07 o                         
   0  27   3       7564.60       7444.59       188.24 o                         
   1  27   3          1.34        -67.17        33.58 o                         
   2  27   3       1139.84       1423.73        91.51 o                         
   3  27   3        368.17        417.07        64.82 o                         
   4  27   3       3841.67       3651.89       161.29 o                         
   5  27   3       1560.30       1241.95        87.43 o                         
   6  27   3        523.37        581.15        87.58 o                         
   7  27   3        603.83        574.64       112.64 o                         
   8  27   3        241.97        363.71       104.04 o                         
   9  27   3        782.99        888.18       128.60 o                         
  10  27   3        136.10        147.75       158.61 o                         
 -12  28   3          0.45         24.14       112.04 o                         
 -11  28   3         78.66        200.70       132.97 o                         
 -10  28   3        567.71        504.95       111.03 o                         
  -9  28   3          1.37         -1.12        79.00 o                         
  -8  28   3        340.01        292.03        61.76 o                         
  -7  28   3        936.64        981.02        96.72 o                         
  -6  28   3        301.11        252.17        48.53 o                         
  -5  28   3         11.21         24.34        42.66 o                         
  -4  28   3       2023.60       2120.20        95.05 o                         
  -3  28   3          5.56        -23.46        33.46 o                         
  -2  28   3        292.34        297.75        42.73 o                         
  -1  28   3        500.60        473.30        49.75 o                         
   0  28   3         63.94        116.36        38.07 o                         
   1  28   3       1214.39        981.08        74.01 o                         
   2  28   3        214.50        205.22        56.89 o                         
   3  28   3        936.25       1051.06        96.44 o                         
   4  28   3          6.97         21.22        55.10 o                         
   5  28   3        975.50        764.41       105.48 o                         
   6  28   3        204.52         95.58        68.36 o                         
   7  28   3          2.68        -80.50        77.36 o                         
   8  28   3        125.13        -43.41        87.06 o                         
   9  28   3         77.92        164.30       106.76 o                         
 -12  29   3         18.39         37.87       112.27 o                         
 -11  29   3        110.76        162.31       118.57 o                         
 -10  29   3        829.51        929.43       142.34 o                         
  -9  29   3        191.26        116.04        84.45 o                         
  -8  29   3        823.46        930.79       107.62 o                         
  -7  29   3        351.63        255.02        63.87 o                         
  -6  29   3        124.22         48.22        47.35 o                         
  -5  29   3        481.31        607.70        73.38 o                         
  -4  29   3       7122.56       7054.42       194.27 o                         
  -3  29   3        638.82        651.10        54.42 o                         
  -2  29   3        620.86        590.96        77.16 o                         
  -1  29   3       1305.56       1457.49        85.99 o                         
   0  29   3        353.73        207.69        44.84 o                         
   1  29   3        338.67        296.19        49.80 o                         
   2  29   3        383.22        523.36        69.76 o                         
   3  29   3          0.58         -0.25        50.03 o                         
   4  29   3          3.79        -54.98        51.71 o                         
   5  29   3        175.82        131.82        54.32 o                         
   6  29   3         92.82         57.38        66.08 o                         
   7  29   3          1.76         36.52        85.38 o                         
   8  29   3        173.24        246.81       101.30 o                         
   9  29   3         55.74         73.66        99.61 o                         
 -11  30   3         24.10        129.09       100.04 o                         
 -10  30   3        696.16        788.91       129.18 o                         
  -9  30   3        933.92       1027.62       203.04 o                         
  -8  30   3        850.99        829.11       136.76 o                         
  -7  30   3        271.63        163.26        60.14 o                         
  -6  30   3        251.06        158.65        51.95 o                         
  -5  30   3       3490.45       3596.37       149.80 o                         
  -4  30   3         53.06        113.77        64.58 o                         
  -3  30   3       1457.78       1462.28        76.00 o                         
  -2  30   3       2595.11       2387.92        89.94 o                         
  -1  30   3       3593.45       3568.33       118.86 o                         
   0  30   3          0.57         -6.83        39.18 o                         
   1  30   3        718.52        930.71        76.77 o                         
   2  30   3       1279.55       1055.43        82.60 o                         
   3  30   3       1395.50       1552.65       137.52 o                         
   4  30   3       1678.98       1354.22       109.03 o                         
   5  30   3       1097.14       1107.48       133.38 o                         
   6  30   3        164.72         75.10        86.18 o                         
   7  30   3        544.48        728.56       120.76 o                         
   8  30   3        682.38        726.82       182.63 o                         
   9  30   3        130.19        250.88       111.26 o                         
 -11  31   3        136.64        140.67       131.61 o                         
 -10  31   3        183.62        166.06       215.04 o                         
  -9  31   3       1859.07       1819.70       181.60 o                         
  -8  31   3        634.63        985.59       146.85 o                         
  -7  31   3          0.24         13.77        95.06 o                         
  -6  31   3        280.30        262.50        66.74 o                         
  -5  31   3       2294.05       2400.48       123.85 o                         
  -4  31   3       3604.12       3790.24       154.87 o                         
  -3  31   3        775.39        712.99        70.39 o                         
  -2  31   3        573.34        639.26        57.91 o                         
  -1  31   3        227.24        276.84        48.30 o                         
   0  31   3       4137.12       4164.90       133.24 o                         
   1  31   3        395.26        519.43        65.85 o                         
   2  31   3        190.62         94.67        51.65 o                         
   3  31   3          3.58         38.61        53.76 o                         
   4  31   3       3877.87       4345.49       214.51 o                         
   5  31   3       1018.42        905.78        91.65 o                         
   6  31   3        851.11        923.19       124.54 o                         
   7  31   3          6.06        159.88        90.64 o                         
   8  31   3        353.84        420.97       111.55 o                         
 -10  32   3       2093.18       2079.86       238.11 o                         
  -9  32   3         84.07        143.74       104.81 o                         
  -8  32   3        568.78        652.92       134.53 o                         
  -7  32   3        144.50        161.52       101.07 o                         
  -6  32   3       3432.61       3157.07       143.40 o                         
  -5  32   3        667.35        598.03        78.58 o                         
  -4  32   3        420.43        371.27        69.86 o                         
  -3  32   3        128.37         31.25        48.74 o                         
  -2  32   3       1343.85       1510.00        92.42 o                         
  -1  32   3       1354.76       1599.63       145.01 o                         
   0  32   3         42.36         72.04        61.25 o                         
   1  32   3       1285.21       1027.89        81.74 o                         
   2  32   3        739.62        645.82        74.56 o                         
   3  32   3        355.43        574.22        77.99 o                         
   4  32   3       1139.74       1230.24       127.47 o                         
   5  32   3        965.46        804.13       168.09 o                         
   6  32   3        591.35        345.50       107.36 o                         
   7  32   3          3.20         47.95        90.47 o                         
   8  32   3        458.03        373.52       110.47 o                         
 -10  33   3        832.06       1031.15       200.49 o                         
  -9  33   3       1069.24        753.78       142.34 o                         
  -8  33   3        352.00        439.92       177.64 o                         
  -7  33   3        310.17        502.63       128.56 o                         
  -6  33   3        303.54        211.88        65.93 o                         
  -5  33   3       6262.96       6191.13       259.28 o                         
  -4  33   3       1322.85       1545.69       107.80 o                         
  -3  33   3        401.23        367.14        70.04 o                         
  -2  33   3         41.98         40.24        49.45 o                         
  -1  33   3       1267.19       1223.73        93.38 o                         
   0  33   3       2233.00       2181.39       118.66 o                         
   1  33   3       2095.80       2169.07       149.40 o                         
   2  33   3         73.57         26.47        58.19 o                         
   3  33   3        309.70        453.80        86.37 o                         
   4  33   3         47.53         37.09        82.20 o                         
   5  33   3       2246.50       2549.57       176.23 o                         
   6  33   3         20.03        178.59        95.56 o                         
   7  33   3         21.25         -1.66        93.78 o                         
  -9  34   3          0.03       -127.36        95.81 o                         
  -8  34   3        185.09        236.88       113.95 o                         
  -7  34   3       1276.35       1641.93       174.45 o                         
  -6  34   3       1824.75       1859.81       180.53 o                         
  -5  34   3        214.18        228.74        97.40 o                         
  -4  34   3         13.14         55.64        67.67 o                         
  -3  34   3        946.93        975.29       110.70 o                         
  -2  34   3       3740.99       3700.76       222.13 o                         
  -1  34   3        221.04        240.34        62.70 o                         
   0  34   3        455.00        669.59        78.16 o                         
   1  34   3        797.55        900.31        89.04 o                         
   2  34   3       5108.34       5322.19       200.53 o                         
   3  34   3        388.66        373.34        82.32 o                         
   4  34   3        283.94        320.18        88.47 o                         
   5  34   3        183.67        256.12        95.99 o                         
   6  34   3       1671.11       2099.39       172.81 o                         
   7  34   3        262.65        136.32       160.37 o                         
  -9  35   3          2.72        129.41       135.69 o                         
  -8  35   3        951.72        984.14       210.42 o                         
  -7  35   3        292.54        253.73       116.85 o                         
  -6  35   3        452.45        603.50       133.79 o                         
  -5  35   3          4.80         22.76        88.10 o                         
  -4  35   3        439.84        355.42        91.20 o                         
  -3  35   3       1569.47       1827.95       115.16 o                         
  -2  35   3        390.99        352.27        67.83 o                         
  -1  35   3       1168.10       1210.34        97.11 o                         
   0  35   3          0.53         98.99        63.14 o                         
   1  35   3       1313.76       1309.45       122.97 o                         
   2  35   3          0.42        270.97        86.01 o                         
   3  35   3       1560.79       1617.79       141.13 o                         
   4  35   3          8.56         72.58        92.44 o                         
   5  35   3        706.15       1099.85       133.66 o                         
   6  35   3         48.70         37.51       105.26 o                         
  -8  36   3         74.12         87.39       105.60 o                         
  -7  36   3        399.64        378.44       126.09 o                         
  -6  36   3         11.10        -20.84       105.20 o                         
  -5  36   3          4.15        111.19       101.07 o                         
  -4  36   3        725.22        858.33       114.92 o                         
  -3  36   3        312.59        459.40        96.75 o                         
  -2  36   3        176.67        146.89       101.04 o                         
  -1  36   3        216.93        205.01        85.67 o                         
   0  36   3         33.40        182.17        82.05 o                         
   1  36   3         34.94        183.57        81.39 o                         
   2  36   3        853.64        770.00       108.86 o                         
   3  36   3         75.81        154.82        91.66 o                         
   4  36   3         49.78         -2.63       100.92 o                         
   5  36   3          2.14        108.95        88.25 o                         
  -7  37   3         20.38         11.69        99.70 o                         
  -6  37   3          5.65         35.54       113.30 o                         
  -5  37   3         77.65        -28.61        98.36 o                         
  -4  37   3          0.59         33.25       101.37 o                         
  -3  37   3         67.39         17.43        85.09 o                         
  -2  37   3         25.37         93.98        80.53 o                         
  -1  37   3         16.38        -30.75        75.20 o                         
   0  37   3         40.04        -11.89        74.49 o                         
   1  37   3          0.39          5.79        78.71 o                         
   2  37   3         79.16         80.25        85.85 o                         
   3  37   3         54.84         43.01        83.51 o                         
   4  37   3        137.42        135.94        94.39 o                         
   5  37   3         16.33        105.21        97.02 o                         
  -6  38   3        117.65        218.55       122.55 o                         
  -5  38   3        131.55        211.47       132.33 o                         
  -4  38   3          9.13        -17.00       104.17 o                         
  -3  38   3         43.99        114.57        83.79 o                         
  -2  38   3        115.25        119.92        83.57 o                         
  -1  38   3          2.64        -27.16        82.11 o                         
   0  38   3         12.09        -44.86        75.23 o                         
   1  38   3         12.86         16.63       104.71 o                         
   2  38   3        785.98       1194.20       128.94 o                         
   3  38   3         26.03        -26.56        78.91 o                         
   4  38   3          2.44        -10.80        97.76 o                         
  -5  39   3          0.26         -6.77       148.51 o                         
  -4  39   3        281.02        144.95       127.15 o                         
  -3  39   3        726.47        980.09       132.40 o                         
  -2  39   3          3.05        -30.42       118.33 o                         
  -1  39   3        468.13        397.87        99.42 o                         
   0  39   3          8.78        -24.10        83.92 o                         
   1  39   3        790.81        928.35       122.95 o                         
   2  39   3         99.96         58.60        85.67 o                         
   3  39   3        589.68        694.74       123.45 o                         
  -4  40   3        353.52        426.97       140.25 o                         
  -3  40   3        100.26        133.91       134.98 o                         
  -2  40   3        941.21       1578.75       236.83 o                         
  -1  40   3         50.69        175.06        93.25 o                         
   0  40   3         33.14        100.97       107.04 o                         
   1  40   3          3.24        135.76        86.21 o                         
 -16   0   4        328.19        286.72       228.54 o                         
 -15   0   4       3544.96       2898.33       365.67 o                         
 -14   0   4       5099.68       5023.78       450.85 o                         
 -13   0   4          0.05         81.03       159.98 o                         
 -12   0   4       5455.31       5307.63       235.92 o                         
 -11   0   4       5220.53       5789.99       213.95 o                         
 -10   0   4      20527.44      20744.10       684.04 o                         
  -9   0   4       2980.02       3366.84       136.73 o                         
  -8   0   4       1459.75       1459.24        80.49 o                         
  -7   0   4       9255.14       9829.01       268.77 o                         
  -6   0   4      72253.12      73142.84      1661.53 o                         
  -5   0   4        810.21        842.76        42.77 o                         
  -4   0   4       5854.56       4318.77        95.12 o                         
  -3   0   4      51319.45      53207.67      1175.86 o                         
  -2   0   4      24582.91      27726.44       621.72 o                         
  -1   0   4     170530.78     177886.02      4016.88 o                         
   0   0   4        365.91        333.78        23.66 o                         
   1   0   4       4863.75       6249.03       140.83 o                         
   2   0   4       9768.59      10458.34       289.28 o                         
   3   0   4      97819.13     104156.34      2598.56 o                         
   4   0   4        732.75       1082.26        74.82 o                         
   5   0   4       7108.42       6376.20       219.40 o                         
   6   0   4       1984.97       2046.42       146.34 o                         
   7   0   4      16844.74      16231.21       494.09 o                         
   8   0   4       2348.76       2269.02       345.79 o                         
   9   0   4       2741.45       2700.40       273.88 o                         
  10   0   4         87.94        248.86       105.75 o                         
  11   0   4       3986.15       4549.24       277.56 o                         
  12   0   4       1456.42       1879.66       229.58 o                         
  13   0   4        175.33        -42.04       173.48 o                         
 -16   1   4       1615.47       1318.33       206.15 o                         
 -15   1   4       2627.42       3032.21       262.09 o                         
 -14   1   4        755.51       1169.72       259.71 o                         
 -13   1   4        270.50        329.29       134.37 o                         
 -12   1   4       2267.18       2156.97       156.24 o                         
 -11   1   4       5651.90       5785.41       150.92 o                         
 -10   1   4          4.81        -25.06        32.49 o                         
  -9   1   4       1946.18       1777.38        67.92 o                         
  -8   1   4         18.36        -39.02        22.49 o                         
  -7   1   4      16147.95      15255.24       294.39 o                         
  -6   1   4        131.13        460.96        25.80 o                         
  -5   1   4       7166.04       7873.21       136.10 o                         
  -4   1   4        652.86        604.94        22.83 o                         
  -3   1   4      45333.00      44574.59       678.33 o                         
  -2   1   4      78513.43      88799.46      1451.92 o                         
  -1   1   4        434.70        585.74        27.54 o                         
   0   1   4       8517.48      10736.26       159.34 o                         
   1   1   4      15397.79      15110.59       219.93 o                         
   2   1   4      76147.78      72460.34      1213.32 o                         
   3   1   4       2330.52       2686.31       100.68 o                         
   4   1   4      24504.55      23968.61       485.61 o                         
   5   1   4       8421.46       8344.49       192.21 o                         
   6   1   4      10710.65       9924.18       225.92 o                         
   7   1   4       1620.65       1551.06        80.11 o                         
   8   1   4      10123.05       9744.92       261.30 o                         
   9   1   4       3536.91       3503.83       145.11 o                         
  10   1   4       1287.69       1458.74       127.34 o                         
  11   1   4        759.91       1053.48       111.53 o                         
  12   1   4        414.48        787.81       104.06 o                         
  13   1   4         93.01        231.46       123.25 o                         
 -16   2   4          1.30        -68.85       156.46 o                         
 -15   2   4        728.47       1056.60       192.98 o                         
 -14   2   4        740.83        772.08       163.58 o                         
 -13   2   4        106.46          8.49       127.07 o                         
 -12   2   4         32.67        -81.78        68.16 o                         
 -11   2   4        482.52        432.95        51.39 o                         
 -10   2   4        922.07       1012.32        56.73 o                         
  -9   2   4       1048.87       1049.72        53.65 o                         
  -8   2   4       1456.18       1559.67        63.23 o                         
  -7   2   4         81.53        246.38        26.09 o                         
  -6   2   4      26395.74      26803.42       459.11 o                         
  -5   2   4       4283.81       4223.32        81.36 o                         
  -4   2   4       7355.59       7746.75       126.63 o                         
  -3   2   4       4836.66       5646.27       101.07 o                         
  -2   2   4      20315.50      20326.13       341.08 o                         
  -1   2   4      22403.01      23842.37       383.29 o                         
   0   2   4      16770.66      17117.40       241.98 o                         
   1   2   4        243.48        401.26        24.52 o                         
   2   2   4       9927.10       9576.69       163.25 o                         
   3   2   4      10893.86      10048.51       207.16 o                         
   4   2   4      11040.02      10916.16       226.91 o                         
   5   2   4       1575.74       1816.25        69.27 o                         
   6   2   4        319.16        336.61        42.39 o                         
   7   2   4       1376.76       1390.89        76.72 o                         
   8   2   4       2276.34       2523.18       116.45 o                         
   9   2   4         55.14        174.65        58.04 o                         
  10   2   4        177.73        231.52        95.07 o                         
  11   2   4        934.26       1166.94       109.06 o                         
  12   2   4        831.21        995.81       145.74 o                         
  13   2   4        589.86        893.97       174.70 o                         
 -16   3   4        581.47        718.09       193.91 o                         
 -15   3   4         46.48        146.66       174.52 o                         
 -14   3   4        158.33        -82.11       129.86 o                         
 -13   3   4          6.92        115.93       117.28 o                         
 -12   3   4       1299.57       1568.26       101.92 o                         
 -11   3   4       2068.53       2135.31        89.94 o                         
 -10   3   4        277.23        193.44        38.01 o                         
  -9   3   4          0.68         -1.19        28.85 o                         
  -8   3   4       9951.47       9648.71       200.12 o                         
  -7   3   4         80.87        100.01        24.54 o                         
  -6   3   4        652.64       1072.48        48.79 o                         
  -5   3   4       1277.78       1680.87        44.13 o                         
  -4   3   4      31927.98      33114.51       516.17 o                         
  -3   3   4       1021.38       1805.88        43.48 o                         
  -2   3   4          3.33         11.21        10.92 o                         
  -1   3   4      26172.69      26864.01       432.66 o                         
   0   3   4      51869.25      52767.75       771.16 o                         
   1   3   4      29747.35      31374.79       451.73 o                         
   2   3   4      12259.52      11233.89       187.81 o                         
   3   3   4       6699.19       6363.36       141.35 o                         
   4   3   4        125.27        154.43        28.81 o                         
   5   3   4      12616.55      11983.30       275.49 o                         
   6   3   4        191.93        231.57        40.94 o                         
   7   3   4         11.32        -66.69        36.37 o                         
   8   3   4        233.75        118.82        51.00 o                         
   9   3   4        864.67       1029.79        86.82 o                         
  10   3   4        578.57        366.55        72.60 o                         
  11   3   4         21.00         75.12        75.87 o                         
  12   3   4        275.64        409.24        92.35 o                         
  13   3   4         35.70        -25.84       104.02 o                         
 -16   4   4        313.13        545.60       172.58 o                         
 -15   4   4         33.64         56.39       143.88 o                         
 -14   4   4         49.59         80.19       134.94 o                         
 -13   4   4       1419.19       1771.22       125.93 o                         
 -12   4   4       4601.30       4619.29       190.79 o                         
 -11   4   4       1004.12       1116.10        83.87 o                         
 -10   4   4       1861.35       1924.69        80.82 o                         
  -9   4   4       9585.60       9184.10       196.20 o                         
  -8   4   4        120.55        -10.35        23.47 o                         
  -7   4   4       7444.37       7357.26       148.73 o                         
  -6   4   4      22116.89      22884.54       393.68 o                         
  -5   4   4      13854.67      15125.16       253.32 o                         
  -4   4   4      21349.83      21297.94       326.13 o                         
  -3   4   4      67404.59      70942.57      1232.78 o                         
  -2   4   4       1024.18       1059.06        35.46 o                         
  -1   4   4       2024.17       2335.73        58.01 o                         
   0   4   4      96168.92     100535.23      1444.01 o                         
   1   4   4      18992.93      19984.10       291.34 o                         
   2   4   4       3593.35       4003.65        79.42 o                         
   3   4   4       7131.74       7461.48       169.57 o                         
   4   4   4      25477.78      23995.07       484.81 o                         
   5   4   4       1315.92       1119.14        76.53 o                         
   6   4   4       6149.66       5977.23       160.75 o                         
   7   4   4       3307.44       3032.77       115.12 o                         
   8   4   4        919.06        888.20        89.00 o                         
   9   4   4        263.59        257.14        65.29 o                         
  10   4   4       1055.96       1251.80       101.91 o                         
  11   4   4        223.63        308.16        86.97 o                         
  12   4   4          0.08         50.21        75.98 o                         
  13   4   4        431.93        432.58       118.28 o                         
 -16   5   4         38.43       -132.65       151.41 o                         
 -15   5   4         40.86        -89.86       136.95 o                         
 -14   5   4        236.08        -38.71       125.60 o                         
 -13   5   4        242.83        201.41        74.24 o                         
 -12   5   4       1619.18       1613.96       103.82 o                         
 -11   5   4       1686.33       1578.46        97.16 o                         
 -10   5   4          6.98        -58.54        31.65 o                         
  -9   5   4        764.70        907.89        49.95 o                         
  -8   5   4       1552.15       1761.19        60.97 o                         
  -7   5   4       9137.23       9514.22       185.15 o                         
  -6   5   4       2529.57       2954.64        67.88 o                         
  -5   5   4      15987.38      17149.13       276.85 o                         
  -4   5   4       1177.32       1280.91        37.82 o                         
  -3   5   4      14601.98      16007.40       265.28 o                         
  -2   5   4      48939.41      56317.65       923.75 o                         
  -1   5   4      14630.20      16229.61       276.65 o                         
   0   5   4        629.98        948.50        36.68 o                         
   1   5   4       6735.58       7818.10       134.06 o                         
   2   5   4       8623.35       8885.00       165.80 o                         
   3   5   4        961.72       1151.18        58.95 o                         
   4   5   4       1621.06       1399.97        55.67 o                         
   5   5   4       4988.86       4674.03       138.63 o                         
   6   5   4       2417.18       2371.28        97.18 o                         
   7   5   4        112.26         41.91        40.21 o                         
   8   5   4        326.15        318.47        58.13 o                         
   9   5   4        123.64         75.98        57.67 o                         
  10   5   4          2.77        -25.28        57.56 o                         
  11   5   4        816.46        751.38        92.00 o                         
  12   5   4        314.82        428.31        95.16 o                         
  13   5   4         21.70        -75.37        79.85 o                         
 -16   6   4          1.28       -223.85       215.04 o                         
 -15   6   4        490.65        293.51       156.42 o                         
 -14   6   4        103.62         25.37       139.20 o                         
 -13   6   4        501.85        455.01        86.75 o                         
 -12   6   4        312.06        215.32        66.15 o                         
 -11   6   4        159.15        261.51        58.90 o                         
 -10   6   4        886.69        815.89        54.62 o                         
  -9   6   4       1013.62       1158.00        64.51 o                         
  -8   6   4       2737.42       3051.54        80.56 o                         
  -7   6   4        398.32        697.23        35.05 o                         
  -6   6   4      16433.59      15857.43       260.54 o                         
  -5   6   4      11326.73      11619.08       190.46 o                         
  -4   6   4       2673.91       2969.39        66.79 o                         
  -3   6   4       2358.93       2956.60        58.23 o                         
  -2   6   4      38615.26      41305.14       707.45 o                         
  -1   6   4      12290.42      12357.91       221.24 o                         
   0   6   4       1365.31       1357.57        35.69 o                         
   1   6   4          9.89        -20.04        16.58 o                         
   2   6   4       4924.84       4693.26        97.57 o                         
   3   6   4       2164.35       1815.26        54.62 o                         
   4   6   4       3005.92       3082.09        81.78 o                         
   5   6   4        294.16        316.70        36.10 o                         
   6   6   4        349.27        318.63        62.93 o                         
   7   6   4       1675.21       1439.04        77.28 o                         
   8   6   4       1800.26       2085.99       129.31 o                         
   9   6   4         47.70         -0.59        50.87 o                         
  10   6   4        100.32          2.93        58.26 o                         
  11   6   4        555.44        467.98        89.08 o                         
  12   6   4        392.05        480.13       121.94 o                         
  13   6   4          5.69        -52.81        78.18 o                         
 -16   7   4        226.47        238.37       166.70 o                         
 -15   7   4         98.79        -83.11       138.78 o                         
 -14   7   4        257.81        458.82       145.44 o                         
 -13   7   4        152.31        314.10        71.51 o                         
 -12   7   4       4909.45       4847.26       180.19 o                         
 -11   7   4         86.19         34.29        50.03 o                         
 -10   7   4       1595.49       1857.31        80.46 o                         
  -9   7   4        161.87        183.35        34.58 o                         
  -8   7   4      17224.84      18221.16       332.88 o                         
  -7   7   4        595.20        686.62        32.84 o                         
  -6   7   4       3548.76       4025.28        81.26 o                         
  -5   7   4       2385.51       2024.51        48.62 o                         
  -4   7   4      83882.30      84599.12      1322.12 o                         
  -3   7   4       2061.90       1939.72        41.44 o                         
  -2   7   4       4539.65       3889.07        84.84 o                         
  -1   7   4         12.33         24.87        14.20 o                         
   0   7   4      18464.44      17998.83       294.13 o                         
   1   7   4      15557.91      15653.58       257.97 o                         
   2   7   4       1624.39       1884.42        55.21 o                         
   3   7   4        225.27        233.45        29.37 o                         
   4   7   4       1655.67       1992.81        77.43 o                         
   5   7   4       1430.60       1476.59        72.19 o                         
   6   7   4        641.01        497.87        50.12 o                         
   7   7   4        142.77        132.51        43.80 o                         
   8   7   4        294.14        383.19        61.23 o                         
   9   7   4       2327.96       2495.82       117.22 o                         
  10   7   4        912.12        889.97        86.15 o                         
  11   7   4         47.16        -12.68        86.26 o                         
  12   7   4         15.13       -120.92        72.38 o                         
  13   7   4        447.88        514.58       101.66 o                         
 -16   8   4        455.11        529.18       172.51 o                         
 -15   8   4          1.26        120.42       179.72 o                         
 -14   8   4        334.68        148.66       142.78 o                         
 -13   8   4       3754.41       4083.36       167.61 o                         
 -12   8   4       1701.73       2003.37       175.92 o                         
 -11   8   4       4841.11       4970.27       173.05 o                         
 -10   8   4       1560.36       1742.54        89.80 o                         
  -9   8   4      20227.46      19757.26       377.29 o                         
  -8   8   4        277.12        381.33        38.44 o                         
  -7   8   4       9114.21       9074.25       168.60 o                         
  -6   8   4       1377.41       1751.32        50.17 o                         
  -5   8   4       9451.95       8945.69       151.74 o                         
  -4   8   4        868.27        855.27        31.35 o                         
  -3   8   4      26552.38      30304.99       474.20 o                         
  -2   8   4        480.99        700.57        29.11 o                         
  -1   8   4      23395.38      22413.52       391.58 o                         
   0   8   4      82023.03      79829.63      1297.09 o                         
   1   8   4      14350.96      13933.16       250.47 o                         
   2   8   4      16868.98      18160.37       336.77 o                         
   3   8   4        644.15        521.17        35.76 o                         
   4   8   4      41403.80      39636.09       729.71 o                         
   5   8   4       1658.80       1782.06        66.69 o                         
   6   8   4       8628.29       8633.44       203.87 o                         
   7   8   4       2532.29       2585.94       156.54 o                         
   8   8   4       7725.38       7345.38       198.24 o                         
   9   8   4        638.89        692.07        75.88 o                         
  10   8   4       1786.00       1912.41       115.37 o                         
  11   8   4        753.13        675.63        93.54 o                         
  12   8   4        333.60        453.92        91.75 o                         
  13   8   4        654.74        692.43       119.03 o                         
 -16   9   4        437.43        684.47       188.03 o                         
 -15   9   4        246.90        -89.34       170.37 o                         
 -14   9   4        613.40        662.09       160.14 o                         
 -13   9   4       1264.55       1338.92       104.46 o                         
 -12   9   4       6294.38       6291.82       286.23 o                         
 -11   9   4        610.88        621.20        77.12 o                         
 -10   9   4        153.34         58.43        45.92 o                         
  -9   9   4        469.71        507.93        43.55 o                         
  -8   9   4      29704.12      29517.78       524.07 o                         
  -7   9   4        618.14        511.28        30.23 o                         
  -6   9   4       1793.21       1884.66        50.50 o                         
  -5   9   4       1696.75       1840.86        65.88 o                         
  -4   9   4      29419.73      29636.70       466.10 o                         
  -3   9   4       1833.62       1669.03        44.43 o                         
  -2   9   4       3479.62       3697.06        86.84 o                         
  -1   9   4      13918.28      16444.11       320.61 o                         
   0   9   4      20063.24      19417.79       344.14 o                         
   1   9   4      24600.69      23740.35       427.81 o                         
   2   9   4         80.34         76.95        18.46 o                         
   3   9   4       2205.40       2087.39        73.27 o                         
   4   9   4         23.47         96.77        29.72 o                         
   5   9   4      19403.04      18380.35       380.11 o                         
   6   9   4       2225.12       2266.40        87.80 o                         
   7   9   4       1000.81       1157.15        72.80 o                         
   8   9   4        333.27        423.48        60.16 o                         
   9   9   4       3515.00       3659.04       144.75 o                         
  10   9   4       2515.41       2272.39       130.71 o                         
  11   9   4         99.70        195.47        71.54 o                         
  12   9   4         74.81        187.13        90.35 o                         
  13   9   4        305.04        423.78       112.00 o                         
 -16  10   4          0.51       -196.24       147.51 o                         
 -15  10   4        111.98         24.93       136.63 o                         
 -14  10   4       2557.43       2877.15       208.42 o                         
 -13  10   4        899.09        927.13        92.29 o                         
 -12  10   4          5.68        -74.98        51.52 o                         
 -11  10   4       1155.43       1347.28        85.95 o                         
 -10  10   4       6795.94       6727.93       193.80 o                         
  -9  10   4      10086.13       9992.27       230.79 o                         
  -8  10   4          0.77         -4.72        25.82 o                         
  -7  10   4       5221.10       5156.81       104.16 o                         
  -6  10   4       8595.85       8734.46       156.35 o                         
  -5  10   4      20290.43      21704.51       337.48 o                         
  -4  10   4       7373.69       7041.99       133.58 o                         
  -3  10   4      19915.29      19235.86       319.84 o                         
  -2  10   4        860.88        648.43        30.83 o                         
  -1  10   4      13742.40      14488.43       321.96 o                         
   0  10   4       2340.04       2496.04        83.44 o                         
   1  10   4         90.97         71.10        22.38 o                         
   2  10   4       7739.76       8181.22       172.63 o                         
   3  10   4      18718.65      18336.93       351.34 o                         
   4  10   4      11397.83      10817.75       224.69 o                         
   5  10   4        833.63        871.90        54.49 o                         
   6  10   4       1780.85       1702.07        81.53 o                         
   7  10   4       2998.10       3154.69       127.76 o                         
   8  10   4       4539.74       4431.64       154.03 o                         
   9  10   4        653.54        567.12       101.17 o                         
  10  10   4         19.12        -15.07        57.11 o                         
  11  10   4       1639.97       1966.43       209.52 o                         
  12  10   4        248.62        315.69       100.56 o                         
 -16  11   4        687.75        991.46       189.24 o                         
 -15  11   4        629.40        739.61       392.68 o                         
 -14  11   4        317.67        383.52        95.14 o                         
 -13  11   4        349.68        183.58        76.80 o                         
 -12  11   4        118.54         29.46        58.21 o                         
 -11  11   4       2420.68       2683.00       133.52 o                         
 -10  11   4        110.29        -21.98        43.84 o                         
  -9  11   4       2557.19       2190.17        93.66 o                         
  -8  11   4        343.05        398.40        35.87 o                         
  -7  11   4      20238.58      20412.41       352.38 o                         
  -6  11   4      10166.14       9517.12       169.10 o                         
  -5  11   4      22974.30      22648.13       352.91 o                         
  -4  11   4       3889.11       4849.03       113.94 o                         
  -3  11   4      26053.72      28836.46       493.14 o                         
  -2  11   4      31650.43      31482.78       566.22 o                         
  -1  11   4      15925.11      16354.28       377.42 o                         
   0  11   4      33037.63      33452.69       681.28 o                         
   1  11   4        234.31        173.76        54.98 o                         
   2  11   4      33444.96      32766.40       569.29 o                         
   3  11   4       1466.32       1623.62        70.57 o                         
   4  11   4       6692.26       6205.13       144.83 o                         
   5  11   4       5067.40       4551.09       134.62 o                         
   6  11   4       1857.83       1959.77       123.87 o                         
   7  11   4        145.11        192.28        48.32 o                         
   8  11   4       3292.67       4016.13       136.87 o                         
   9  11   4         63.98        -34.53        47.65 o                         
  10  11   4       1676.96       1867.08       133.22 o                         
  11  11   4        254.33        451.28       101.43 o                         
  12  11   4        692.18        931.20       189.83 o                         
 -16  12   4        155.28        100.42       146.04 o                         
 -15  12   4       1013.93       1040.44       189.50 o                         
 -14  12   4        941.58       1047.06       105.12 o                         
 -13  12   4        685.12        687.42        89.00 o                         
 -12  12   4        749.73        688.56        81.70 o                         
 -11  12   4         86.51        -28.41        51.20 o                         
 -10  12   4       5737.56       5719.09       219.90 o                         
  -9  12   4        795.99        963.53        67.03 o                         
  -8  12   4        454.63        401.02        38.30 o                         
  -7  12   4        544.00        628.41        35.73 o                         
  -6  12   4      27581.86      26613.89       435.17 o                         
  -5  12   4        773.17        888.22        34.69 o                         
  -4  12   4        422.39        640.56        33.06 o                         
  -3  12   4        398.89        482.02        25.80 o                         
  -2  12   4      29150.92      30224.63       642.93 o                         
  -1  12   4      17194.02      19518.49       434.15 o                         
   0  12   4      16841.52      17737.25       379.23 o                         
   1  12   4        424.00        271.48        36.51 o                         
   2  12   4       3977.56       4627.72       169.88 o                         
   3  12   4      37952.51      37980.18       698.10 o                         
   4  12   4       1356.40       1323.69        60.37 o                         
   5  12   4       2713.63       2590.02       100.14 o                         
   6  12   4       1575.74       1513.98        78.28 o                         
   7  12   4       4705.30       4547.42       142.31 o                         
   8  12   4        334.09        181.75        53.14 o                         
   9  12   4        400.88        348.97        62.95 o                         
  10  12   4       1236.49       1342.10       159.99 o                         
  11  12   4       2515.96       2942.08       176.01 o                         
  12  12   4        569.09        618.33       111.17 o                         
 -15  13   4         68.93        136.98       146.62 o                         
 -14  13   4        915.68        889.35       100.58 o                         
 -13  13   4        764.91        581.72        86.61 o                         
 -12  13   4        382.43        220.54        64.49 o                         
 -11  13   4        628.79        781.86        88.37 o                         
 -10  13   4        546.78        416.88        57.64 o                         
  -9  13   4         30.24         27.51        39.66 o                         
  -8  13   4         74.39         -6.03        31.61 o                         
  -7  13   4       6106.88       6009.29       135.64 o                         
  -6  13   4        327.15        320.11        28.38 o                         
  -5  13   4         35.27         38.92        19.96 o                         
  -4  13   4       2213.99       2292.44        58.14 o                         
  -3  13   4       7632.33       7451.79       142.52 o                         
  -2  13   4       6908.71       7403.73       150.14 o                         
  -1  13   4      11037.99      10702.45       255.12 o                         
   0  13   4        783.72        815.12        44.26 o                         
   1  13   4        373.25        505.36        38.67 o                         
   2  13   4      11837.75      11603.62       241.90 o                         
   3  13   4        584.67        699.92        51.92 o                         
   4  13   4       3481.46       3193.70       127.61 o                         
   5  13   4       6965.60       6090.42       163.49 o                         
   6  13   4        910.43        915.33        64.89 o                         
   7  13   4       1844.78       1691.45        87.56 o                         
   8  13   4       4624.92       4182.96       207.85 o                         
   9  13   4        283.56        214.10        66.08 o                         
  10  13   4        390.48        428.16        84.12 o                         
  11  13   4        444.87        585.87       105.82 o                         
  12  13   4        592.93        889.25       193.42 o                         
 -15  14   4        513.28        429.92       212.96 o                         
 -14  14   4        433.92        348.75        83.06 o                         
 -13  14   4         57.13         45.46        65.61 o                         
 -12  14   4        708.71        678.03        82.01 o                         
 -11  14   4        777.65        765.47        78.75 o                         
 -10  14   4        864.27       1070.25        74.89 o                         
  -9  14   4       2164.41       2088.84        93.39 o                         
  -8  14   4        585.43        691.10        48.82 o                         
  -7  14   4        157.38         85.80        26.28 o                         
  -6  14   4       4476.06       4957.84       105.40 o                         
  -5  14   4        737.75       1024.14        46.54 o                         
  -4  14   4       1354.22       1474.18        48.87 o                         
  -3  14   4      10560.48      11461.56       208.60 o                         
  -2  14   4       1115.41       1146.60        44.17 o                         
  -1  14   4       7268.45       7630.37       193.52 o                         
   0  14   4         79.87         97.22        30.89 o                         
   1  14   4       4750.53       4497.23       132.51 o                         
   2  14   4          1.60        -36.47        18.24 o                         
   3  14   4       4809.66       4512.15       141.55 o                         
   4  14   4        441.09        551.93        43.40 o                         
   5  14   4        133.65        133.46        40.56 o                         
   6  14   4        482.75        363.58        65.31 o                         
   7  14   4       4148.63       3673.32       156.80 o                         
   8  14   4        277.68        258.78        65.05 o                         
   9  14   4        750.14        592.06        79.99 o                         
  10  14   4          0.28        -78.61        76.47 o                         
  11  14   4          2.30        -38.68        83.67 o                         
  12  14   4        119.40        109.03        91.31 o                         
 -15  15   4         70.31        128.71       107.44 o                         
 -14  15   4        252.42        368.32       127.75 o                         
 -13  15   4       2365.05       2374.35       153.29 o                         
 -12  15   4       1375.69       1697.65       152.69 o                         
 -11  15   4       2316.18       2596.26       126.94 o                         
 -10  15   4         24.75        -12.62        46.64 o                         
  -9  15   4        559.03        565.31        64.45 o                         
  -8  15   4       3064.00       3028.75        92.96 o                         
  -7  15   4       1236.08       1326.66        57.47 o                         
  -6  15   4       2044.40       1705.76        55.51 o                         
  -5  15   4        265.19        303.62        29.85 o                         
  -4  15   4          0.30         -2.84        20.47 o                         
  -3  15   4       5543.92       5675.00       116.80 o                         
  -2  15   4       2160.47       1658.88        53.51 o                         
  -1  15   4       8908.54       8520.65       272.36 o                         
   0  15   4        102.61        127.40        29.61 o                         
   1  15   4       1165.66       1269.44        65.32 o                         
   2  15   4      12326.78      11274.99       276.45 o                         
   3  15   4       1722.40       1786.81        81.95 o                         
   4  15   4        639.53        563.88        48.74 o                         
   5  15   4       2125.42       2119.19        89.66 o                         
   6  15   4       2184.44       2337.96       109.94 o                         
   7  15   4        192.39        306.28        60.02 o                         
   8  15   4        120.25        -16.76        53.79 o                         
   9  15   4          9.36        -36.14        55.99 o                         
  10  15   4        671.78        678.75        96.30 o                         
  11  15   4         41.81        136.20        87.94 o                         
  12  15   4         92.49        129.44        98.96 o                         
 -15  16   4          5.42        219.91       115.89 o                         
 -14  16   4        599.73        672.66       123.19 o                         
 -13  16   4        258.32        159.40        74.23 o                         
 -12  16   4         89.20        103.75        62.09 o                         
 -11  16   4         45.86         88.89        55.47 o                         
 -10  16   4       5191.31       5063.17       177.91 o                         
  -9  16   4        149.53        191.84        46.84 o                         
  -8  16   4        935.36       1021.45        63.33 o                         
  -7  16   4       1261.25       1291.92        61.46 o                         
  -6  16   4      11498.34      10449.67       193.85 o                         
  -5  16   4       1056.77       1182.94        49.11 o                         
  -4  16   4        216.63        159.54        25.85 o                         
  -3  16   4       6136.63       5986.94       122.85 o                         
  -2  16   4      16127.81      15914.84       297.67 o                         
  -1  16   4      11414.94      10233.56       231.79 o                         
   0  16   4       5279.92       5108.21       136.02 o                         
   1  16   4       7779.00       8133.18       210.22 o                         
   2  16   4       8969.19       8534.86       222.32 o                         
   3  16   4       7881.95       7262.80       207.40 o                         
   4  16   4          1.95         23.24        32.54 o                         
   5  16   4       4234.82       4504.96       161.52 o                         
   6  16   4        331.19        351.06        58.34 o                         
   7  16   4       4313.40       4211.69       156.20 o                         
   8  16   4          4.37        -51.92        51.53 o                         
   9  16   4        258.82        347.38        73.42 o                         
  10  16   4        257.79        376.46        88.53 o                         
  11  16   4        798.80       1156.41       130.36 o                         
  12  16   4        346.02        358.19       107.06 o                         
 -15  17   4       1551.78       2084.98       183.39 o                         
 -14  17   4          8.54        -58.15        93.19 o                         
 -13  17   4         53.51        -28.38        73.58 o                         
 -12  17   4        653.64        694.67        83.28 o                         
 -11  17   4       7185.36       7063.90       230.55 o                         
 -10  17   4        939.56       1088.06        98.50 o                         
  -9  17   4        295.45        488.32        55.83 o                         
  -8  17   4        929.70        900.02        60.93 o                         
  -7  17   4      11226.08      10163.80       221.43 o                         
  -6  17   4        265.09        261.79        31.74 o                         
  -5  17   4       9041.54       8862.44       181.32 o                         
  -4  17   4         91.63         82.70        25.36 o                         
  -3  17   4       5942.43       5958.08       129.63 o                         
  -2  17   4       9217.21       9292.71       186.49 o                         
  -1  17   4       9069.94       8562.97       202.29 o                         
   0  17   4       2154.70       1887.66        75.02 o                         
   1  17   4       1350.20       1474.35        73.51 o                         
   2  17   4      16020.88      15089.98       357.04 o                         
   3  17   4       3087.70       3461.37       110.43 o                         
   4  17   4       3550.43       3107.64       119.15 o                         
   5  17   4       1442.26       1620.55        91.86 o                         
   6  17   4      11786.25      10714.45       429.58 o                         
   7  17   4       2070.66       1867.26       107.42 o                         
   8  17   4       1104.15       1013.72        89.50 o                         
   9  17   4        785.03        952.75        91.98 o                         
  10  17   4        550.98        767.22       102.16 o                         
  11  17   4        981.12        908.08       150.24 o                         
  12  17   4        235.03        262.26        99.20 o                         
 -15  18   4        570.27        563.72       130.42 o                         
 -14  18   4        987.59        941.07       134.91 o                         
 -13  18   4        680.20        796.12       117.98 o                         
 -12  18   4        692.22        675.91        98.76 o                         
 -11  18   4       2562.54       2477.33       128.52 o                         
 -10  18   4       6586.47       5964.25       200.59 o                         
  -9  18   4       1353.66       1438.11        81.86 o                         
  -8  18   4       3990.44       3918.74       123.34 o                         
  -7  18   4       2052.49       2295.39        78.75 o                         
  -6  18   4      16534.36      15778.56       288.29 o                         
  -5  18   4       6295.11       5842.29       133.91 o                         
  -4  18   4       1938.22       1872.82        65.08 o                         
  -3  18   4          0.17         -8.17        22.80 o                         
  -2  18   4       9716.56       9739.68       207.39 o                         
  -1  18   4       7908.02       7884.16       179.82 o                         
   0  18   4       1135.50       1102.04        59.78 o                         
   1  18   4        253.79        175.94        40.91 o                         
   2  18   4       8782.32       8315.09       221.74 o                         
   3  18   4      17333.12      14954.69       368.16 o                         
   4  18   4       2535.67       2513.26       120.02 o                         
   5  18   4        106.09         41.93        59.37 o                         
   6  18   4       2192.14       2620.67       119.45 o                         
   7  18   4       5583.31       5067.72       177.07 o                         
   8  18   4       4969.40       5146.30       184.44 o                         
   9  18   4        312.00        271.84        80.79 o                         
  10  18   4        128.00        268.21        99.92 o                         
  11  18   4        721.87        774.64       119.39 o                         
 -15  19   4         77.96         75.93       113.44 o                         
 -14  19   4         18.69        -43.80        89.13 o                         
 -13  19   4        421.78        549.85       135.33 o                         
 -12  19   4       3778.99       4320.35       186.07 o                         
 -11  19   4        228.44        235.10        67.76 o                         
 -10  19   4        168.90        141.53        56.66 o                         
  -9  19   4        449.22        460.56        59.18 o                         
  -8  19   4      10849.87      10508.53       251.33 o                         
  -7  19   4       3540.18       3240.97        95.72 o                         
  -6  19   4        347.18        369.56        35.03 o                         
  -5  19   4       1368.12       1486.38        65.27 o                         
  -4  19   4      16271.04      15336.85       277.93 o                         
  -3  19   4       3610.83       3578.46        84.89 o                         
  -2  19   4        105.08        159.81        24.89 o                         
  -1  19   4        507.00        465.79        41.30 o                         
   0  19   4       8000.54       6993.92       191.61 o                         
   1  19   4      15410.21      14651.03       323.89 o                         
   2  19   4         67.08         12.13        38.90 o                         
   3  19   4       1010.38       1019.27       107.54 o                         
   4  19   4        283.01        218.24        47.80 o                         
   5  19   4      11302.02      11098.67       297.46 o                         
   6  19   4        636.26        527.26        67.19 o                         
   7  19   4       1394.33       1198.07        91.68 o                         
   8  19   4         32.80         41.00        94.00 o                         
   9  19   4       2102.03       2189.79       183.24 o                         
  10  19   4        504.16        494.10       107.69 o                         
  11  19   4        281.12         72.34       140.05 o                         
 -14  20   4        172.27          4.34        95.50 o                         
 -13  20   4       1118.03       1429.77       210.66 o                         
 -12  20   4        168.69        143.70        76.18 o                         
 -11  20   4        317.91        466.43        73.49 o                         
 -10  20   4         32.26         53.47        50.98 o                         
  -9  20   4       7810.07       7600.26       218.53 o                         
  -8  20   4          2.81        -33.78        39.41 o                         
  -7  20   4       6857.95       6733.13       155.42 o                         
  -6  20   4       1899.00       1880.02        70.97 o                         
  -5  20   4      10539.57      10070.23       219.27 o                         
  -4  20   4       3392.96       3503.83        94.60 o                         
  -3  20   4      12110.65      11401.04       215.74 o                         
  -2  20   4        436.10        369.47        31.66 o                         
  -1  20   4      11278.86      11543.10       264.58 o                         
   0  20   4      14535.44      13763.76       306.17 o                         
   1  20   4       6899.29       7135.22       184.02 o                         
   2  20   4       2521.25       2176.87        97.76 o                         
   3  20   4         42.09        -48.69        30.17 o                         
   4  20   4       8979.25       8936.56       285.00 o                         
   5  20   4        781.15        655.70        68.29 o                         
   6  20   4        998.55        899.37        80.33 o                         
   7  20   4        444.74        405.29        69.37 o                         
   8  20   4       2453.34       2687.00       132.11 o                         
   9  20   4        732.75        676.27       101.70 o                         
  10  20   4        580.78        656.85       113.25 o                         
  11  20   4         38.87        153.74       101.96 o                         
 -14  21   4        238.51        105.90       124.83 o                         
 -13  21   4        804.02        847.51       127.93 o                         
 -12  21   4        379.71        192.17        93.41 o                         
 -11  21   4        151.94        102.63        61.14 o                         
 -10  21   4       2571.09       2353.29       120.59 o                         
  -9  21   4         68.89        103.09        48.80 o                         
  -8  21   4       6287.13       6349.85       164.09 o                         
  -7  21   4        701.51        757.86        55.60 o                         
  -6  21   4        860.20        889.05        51.84 o                         
  -5  21   4       2292.79       2575.31        89.31 o                         
  -4  21   4      17969.68      18086.57       336.71 o                         
  -3  21   4       5409.97       5296.44       124.24 o                         
  -2  21   4       1138.24       1255.60        62.60 o                         
  -1  21   4       4683.07       4715.80       136.23 o                         
   0  21   4       6095.26       5886.22       160.21 o                         
   1  21   4      17128.27      15994.25       355.06 o                         
   2  21   4        336.44        283.38        49.83 o                         
   3  21   4        195.30        117.67        69.11 o                         
   4  21   4        314.35        255.86       113.41 o                         
   5  21   4       7332.11       6664.69       304.70 o                         
   6  21   4          3.00        -16.62        53.58 o                         
   7  21   4          4.18        -97.22        48.61 o                         
   8  21   4        123.34         21.35        68.31 o                         
   9  21   4       3469.56       3914.03       205.51 o                         
  10  21   4        445.52        247.23       136.75 o                         
  11  21   4         43.24        -37.94       118.91 o                         
 -14  22   4        692.01        969.01       171.57 o                         
 -13  22   4        210.47        135.79       205.36 o                         
 -12  22   4        221.55        105.35        88.19 o                         
 -11  22   4         20.96          0.39        63.50 o                         
 -10  22   4        559.25        747.49        79.10 o                         
  -9  22   4       1787.37       1511.35       117.38 o                         
  -8  22   4        355.73        395.22        49.86 o                         
  -7  22   4       2961.53       2746.23        97.40 o                         
  -6  22   4       1138.23       1175.12        57.65 o                         
  -5  22   4       8142.41       7867.72       184.06 o                         
  -4  22   4       1023.43       1131.52        56.32 o                         
  -3  22   4       5151.56       4924.43       120.00 o                         
  -2  22   4        189.96        190.99        40.72 o                         
  -1  22   4       4448.23       4146.16       126.20 o                         
   0  22   4       1033.92       1030.47        86.03 o                         
   1  22   4       1396.55       1511.16        77.52 o                         
   2  22   4        869.66        841.27        68.53 o                         
   3  22   4       1137.72       1169.88        92.15 o                         
   4  22   4        193.89         64.22        53.76 o                         
   5  22   4        167.24        238.60        55.06 o                         
   6  22   4       1625.12       1314.42        94.43 o                         
   7  22   4          0.78        -86.81        48.03 o                         
   8  22   4        350.74        130.70        77.33 o                         
   9  22   4        190.12        286.90       100.37 o                         
  10  22   4        566.82        438.38       115.67 o                         
 -14  23   4         19.68        -83.89       116.79 o                         
 -13  23   4        152.67        250.33       122.75 o                         
 -12  23   4         46.91        -64.69        82.58 o                         
 -11  23   4          9.48         -3.34       117.34 o                         
 -10  23   4         18.91          7.29        53.39 o                         
  -9  23   4       1878.09       1704.92        97.41 o                         
  -8  23   4          0.86          7.43        40.37 o                         
  -7  23   4        308.21        310.18        43.43 o                         
  -6  23   4        487.19        496.81        45.72 o                         
  -5  23   4       1184.43       1194.16        65.71 o                         
  -4  23   4        599.08        646.17        66.19 o                         
  -3  23   4       1397.25       1480.82        69.90 o                         
  -2  23   4       1016.27       1013.57        57.80 o                         
  -1  23   4       1327.10       1312.98        71.35 o                         
   0  23   4         74.70         20.92        38.38 o                         
   1  23   4        737.87        777.10        61.01 o                         
   2  23   4       1935.38       2030.85        96.06 o                         
   3  23   4        155.30        133.40        58.05 o                         
   4  23   4       1276.48       1115.17        81.61 o                         
   5  23   4        358.28        316.54        59.46 o                         
   6  23   4        599.53        731.01        88.73 o                         
   7  23   4        143.72         42.94        57.75 o                         
   8  23   4          2.63         10.69        90.65 o                         
   9  23   4          4.91         37.15        95.92 o                         
  10  23   4        356.43        458.26       124.15 o                         
 -13  24   4        453.64        597.80       146.82 o                         
 -12  24   4         71.37        390.88       129.18 o                         
 -11  24   4        280.50        369.16        94.35 o                         
 -10  24   4        418.33        471.01        72.65 o                         
  -9  24   4        359.77        312.19        54.79 o                         
  -8  24   4        501.76        685.09        62.92 o                         
  -7  24   4        448.05        580.01        59.11 o                         
  -6  24   4       1239.31       1125.72        59.09 o                         
  -5  24   4       1202.28       1170.58        65.58 o                         
  -4  24   4        216.19        175.03        47.56 o                         
  -3  24   4        215.45        206.65        41.31 o                         
  -2  24   4        369.97        359.13        42.82 o                         
  -1  24   4       2453.15       2557.13        93.61 o                         
   0  24   4       2269.58       2305.12        94.92 o                         
   1  24   4       3020.12       3053.09       111.58 o                         
   2  24   4        765.81        563.01        67.31 o                         
   3  24   4          3.42         22.85        56.30 o                         
   4  24   4       2337.68       2526.11       112.46 o                         
   5  24   4         16.75         19.47        47.82 o                         
   6  24   4        258.62        285.94        99.57 o                         
   7  24   4         89.87         40.98        68.47 o                         
   8  24   4        463.83        625.40       110.70 o                         
   9  24   4        318.41        370.04       109.70 o                         
  10  24   4        593.48        647.56       147.44 o                         
 -13  25   4        710.49        890.54       162.76 o                         
 -12  25   4        471.19        569.56       189.07 o                         
 -11  25   4        193.52        539.25       182.83 o                         
 -10  25   4        266.16        542.16        87.78 o                         
  -9  25   4        291.74        181.61        53.70 o                         
  -8  25   4       2471.75       2494.18       128.02 o                         
  -7  25   4          4.62         10.90        37.15 o                         
  -6  25   4        103.15         77.19        35.01 o                         
  -5  25   4        323.51        123.41        57.24 o                         
  -4  25   4       9151.92       8951.65       207.54 o                         
  -3  25   4       2565.29       2619.77       111.90 o                         
  -2  25   4       1782.69       1816.24        77.14 o                         
  -1  25   4        874.53        900.29        60.61 o                         
   0  25   4       1498.44       1562.02        79.86 o                         
   1  25   4      11239.85      10197.93       250.82 o                         
   2  25   4        706.09        646.90        76.59 o                         
   3  25   4         20.60        -44.58        51.01 o                         
   4  25   4        132.71         51.49        44.80 o                         
   5  25   4       5999.46       5491.71       187.31 o                         
   6  25   4        823.17        763.19        81.56 o                         
   7  25   4         95.52         67.75        86.53 o                         
   8  25   4        229.52        269.26       100.21 o                         
   9  25   4       1425.46       1534.57       166.44 o                         
  10  25   4        124.47         52.61       211.12 o                         
 -13  26   4        238.16        275.59       236.85 o                         
 -12  26   4        140.79        142.96       115.81 o                         
 -11  26   4          1.57          1.04        92.58 o                         
 -10  26   4        914.23       1350.45       141.72 o                         
  -9  26   4        899.91        940.10        76.22 o                         
  -8  26   4         82.63        146.22        45.78 o                         
  -7  26   4         28.30         87.57        40.86 o                         
  -6  26   4         22.92         20.07        37.11 o                         
  -5  26   4        177.33        113.63        47.26 o                         
  -4  26   4        438.66        685.15        56.82 o                         
  -3  26   4        242.88        275.59        41.72 o                         
  -2  26   4        123.16         92.48        40.64 o                         
  -1  26   4        513.12        614.96        53.84 o                         
   0  26   4       2004.02       1842.51        87.01 o                         
   1  26   4          7.58         26.27        41.20 o                         
   2  26   4       1997.64       1974.29       124.17 o                         
   3  26   4        368.09        438.06        69.82 o                         
   4  26   4       1249.46       1199.17       110.57 o                         
   5  26   4        813.66        543.27        72.63 o                         
   6  26   4        615.90        432.86        70.59 o                         
   7  26   4        208.27        229.74        98.32 o                         
   8  26   4        455.32        804.58       126.32 o                         
   9  26   4        518.61        716.31       125.07 o                         
 -12  27   4        144.02        278.41       110.00 o                         
 -11  27   4       2067.93       2243.30       197.98 o                         
 -10  27   4        324.44        519.34       112.55 o                         
  -9  27   4       1380.51       1489.21       108.73 o                         
  -8  27   4        857.05        894.00        65.81 o                         
  -7  27   4       2880.40       2850.68       201.16 o                         
  -6  27   4         72.39         36.04        38.23 o                         
  -5  27   4        828.81        986.40        72.23 o                         
  -4  27   4        488.17        496.56        56.74 o                         
  -3  27   4       1055.49       1233.87        66.24 o                         
  -2  27   4       3481.88       3272.73       107.49 o                         
  -1  27   4        742.42        972.54        71.21 o                         
   0  27   4         41.75         15.78        37.96 o                         
   1  27   4       1961.82       2029.77        94.76 o                         
   2  27   4       2410.12       2672.13       171.80 o                         
   3  27   4        641.06        617.27        80.68 o                         
   4  27   4        651.13        508.14        60.88 o                         
   5  27   4       1190.93       1160.10        89.48 o                         
   6  27   4       2338.83       2309.93       137.25 o                         
   7  27   4         66.69        163.49        97.03 o                         
   8  27   4        172.11        282.58       107.05 o                         
   9  27   4        222.96        214.49       107.06 o                         
 -12  28   4         37.49        -58.28        94.44 o                         
 -11  28   4         91.49        253.24       156.76 o                         
 -10  28   4       4235.35       4500.13       245.96 o                         
  -9  28   4        461.23        474.29        87.07 o                         
  -8  28   4        239.20         70.57        58.85 o                         
  -7  28   4          0.40         32.55        46.33 o                         
  -6  28   4       4358.08       4024.42       196.90 o                         
  -5  28   4        110.31        156.24        49.33 o                         
  -4  28   4          1.63        -14.33        38.27 o                         
  -3  28   4         60.23         38.81        35.96 o                         
  -2  28   4      10135.87       9679.75       275.63 o                         
  -1  28   4       8477.53       8001.31       197.23 o                         
   0  28   4        353.16        367.67        50.26 o                         
   1  28   4       3496.12       3650.15       134.69 o                         
   2  28   4       5779.91       5995.18       214.32 o                         
   3  28   4       5757.57       5015.51       193.73 o                         
   4  28   4        662.23        623.06        84.28 o                         
   5  28   4        792.37       1049.73        96.66 o                         
   6  28   4        512.37        542.56       109.14 o                         
   7  28   4       3001.82       3164.75       269.46 o                         
   8  28   4        101.41         34.25        94.13 o                         
   9  28   4         42.79        -25.76       104.30 o                         
 -12  29   4          2.31        198.39       107.17 o                         
 -11  29   4       1342.02       1671.97       141.90 o                         
 -10  29   4        520.98        599.72       125.51 o                         
  -9  29   4        933.02       1251.26       157.09 o                         
  -8  29   4        278.42        156.53        73.70 o                         
  -7  29   4       4370.67       3951.05       168.42 o                         
  -6  29   4        261.40        255.78        60.36 o                         
  -5  29   4       1697.86       1954.91        98.93 o                         
  -4  29   4        456.11        374.96        52.74 o                         
  -3  29   4       8098.51       7403.22       176.10 o                         
  -2  29   4       4698.40       4574.71       135.36 o                         
  -1  29   4       3709.67       3932.23       126.84 o                         
   0  29   4       1741.46       1714.87        89.11 o                         
   1  29   4       3143.80       3306.04       140.34 o                         
   2  29   4       7843.57       7383.13       230.11 o                         
   3  29   4       1172.68       1573.30       114.15 o                         
   4  29   4       1808.95       1606.66        94.50 o                         
   5  29   4        724.37        585.35        83.68 o                         
   6  29   4       1608.85       1822.70       157.11 o                         
   7  29   4         43.40         89.93       152.34 o                         
   8  29   4        883.64        770.12       130.34 o                         
 -11  30   4       1054.70       1188.09       157.75 o                         
 -10  30   4        125.13        214.69       115.13 o                         
  -9  30   4         11.55        -75.96        95.49 o                         
  -8  30   4        460.10        545.25       126.27 o                         
  -7  30   4         44.98        -22.00        50.57 o                         
  -6  30   4       1812.55       1821.99       125.33 o                         
  -5  30   4        290.25        369.57        75.87 o                         
  -4  30   4        135.85        148.09        48.34 o                         
  -3  30   4        623.16        678.39        57.03 o                         
  -2  30   4       2899.70       3019.17       111.03 o                         
  -1  30   4       1895.78       1679.79        83.16 o                         
   0  30   4        276.90        327.34        51.95 o                         
   1  30   4        126.42        178.63        48.68 o                         
   2  30   4        265.86        521.18        78.47 o                         
   3  30   4       2259.55       2325.46       134.50 o                         
   4  30   4         69.15         64.37        54.20 o                         
   5  30   4          3.08         -5.05        54.76 o                         
   6  30   4         43.47        155.92        96.25 o                         
   7  30   4        516.44        617.69       123.21 o                         
   8  30   4        781.85       1052.51       138.48 o                         
 -11  31   4        177.73        113.88       109.01 o                         
 -10  31   4        906.74       1180.01       190.65 o                         
  -9  31   4          5.25         80.57       107.30 o                         
  -8  31   4        828.91        658.54       134.83 o                         
  -7  31   4       1633.48       1540.61       168.83 o                         
  -6  31   4        194.14         92.13        72.23 o                         
  -5  31   4        458.71        438.85        84.31 o                         
  -4  31   4        331.75        299.07        58.21 o                         
  -3  31   4        721.63        696.62        60.44 o                         
  -2  31   4        350.14        390.74        53.90 o                         
  -1  31   4        287.50        339.89        52.42 o                         
   0  31   4        796.52       1086.10        74.63 o                         
   1  31   4        193.14        174.89        56.85 o                         
   2  31   4         53.74         44.31        53.73 o                         
   3  31   4          1.22        -36.50        76.06 o                         
   4  31   4          7.19         -2.47        50.72 o                         
   5  31   4        681.84        898.90       125.84 o                         
   6  31   4         67.47         50.65       115.16 o                         
   7  31   4        104.28        132.56       100.88 o                         
   8  31   4        206.92        254.66       171.83 o                         
 -10  32   4        128.54        116.89       129.13 o                         
  -9  32   4          2.36         11.28       100.46 o                         
  -8  32   4        147.68        153.89       111.02 o                         
  -7  32   4        551.06        689.69        93.29 o                         
  -6  32   4         46.15         -5.45        53.45 o                         
  -5  32   4         14.80         -8.08        65.87 o                         
  -4  32   4         78.78        145.45        63.49 o                         
  -3  32   4        424.97        493.30        58.45 o                         
  -2  32   4         32.42         66.21        44.44 o                         
  -1  32   4          0.53        -13.87        40.93 o                         
   0  32   4        540.67        559.51        61.02 o                         
   1  32   4         31.66        -33.73        48.24 o                         
   2  32   4        385.24        500.82        75.07 o                         
   3  32   4         15.70        -43.63        72.30 o                         
   4  32   4       1333.52       1309.70       110.25 o                         
   5  32   4         24.18         65.37        86.73 o                         
   6  32   4          1.40          6.61       180.53 o                         
   7  32   4        122.04         24.86       128.35 o                         
 -10  33   4         90.77        129.69       132.15 o                         
  -9  33   4         12.42        -29.61       103.73 o                         
  -8  33   4        586.06        414.36       130.17 o                         
  -7  33   4          5.40         -1.14       103.30 o                         
  -6  33   4         29.20        -31.42        55.53 o                         
  -5  33   4       1182.75       1358.81       141.90 o                         
  -4  33   4        665.03        750.40        86.38 o                         
  -3  33   4         15.41        -24.28        50.71 o                         
  -2  33   4        807.92        812.11        82.69 o                         
  -1  33   4        701.78        921.44        70.39 o                         
   0  33   4         17.21         21.35        45.85 o                         
   1  33   4         25.56         84.32        67.36 o                         
   2  33   4         91.53          3.79        67.91 o                         
   3  33   4        242.00        199.92        92.14 o                         
   4  33   4         35.82         40.02        61.14 o                         
   5  33   4        609.13        568.77       116.69 o                         
   6  33   4        264.87        426.99       111.66 o                         
   7  33   4        869.22        760.90       129.49 o                         
  -9  34   4          1.15        120.87       111.17 o                         
  -8  34   4        485.15        418.57       126.23 o                         
  -7  34   4         53.88         84.64       156.83 o                         
  -6  34   4        753.38        690.44       143.78 o                         
  -5  34   4        200.20        248.04       104.60 o                         
  -4  34   4        255.02        168.76        80.07 o                         
  -3  34   4         18.55         17.73        53.17 o                         
  -2  34   4       1210.24       1316.87        99.56 o                         
  -1  34   4       1135.79       1151.51       122.26 o                         
   0  34   4         21.01         32.12        54.46 o                         
   1  34   4          1.03        175.91        81.20 o                         
   2  34   4         15.45         62.13        71.28 o                         
   3  34   4       1259.80       1304.01       135.75 o                         
   4  34   4        173.20        230.82        92.41 o                         
   5  34   4         12.01         18.23        97.40 o                         
   6  34   4        350.27        450.21       114.49 o                         
  -9  35   4        153.90        178.56       122.00 o                         
  -8  35   4        287.93        454.05       186.32 o                         
  -7  35   4        534.47        412.34       220.11 o                         
  -6  35   4        188.85        198.44       120.30 o                         
  -5  35   4        894.21       1196.99       166.14 o                         
  -4  35   4        460.09        463.30       154.14 o                         
  -3  35   4        250.47        268.05        82.64 o                         
  -2  35   4         10.44        -85.70        70.35 o                         
  -1  35   4         57.54         53.95        72.64 o                         
   0  35   4       1113.88       1267.06       117.39 o                         
   1  35   4        974.14       1202.74       137.36 o                         
   2  35   4        117.21         34.13        75.75 o                         
   3  35   4        234.18        508.57        98.15 o                         
   4  35   4       1022.10       1030.21       127.45 o                         
   5  35   4        997.24       1193.95       143.64 o                         
  -8  36   4        585.77        470.79       138.54 o                         
  -7  36   4        259.82        362.45       135.50 o                         
  -6  36   4        224.42        103.44       119.30 o                         
  -5  36   4       1558.64       1235.84       171.65 o                         
  -4  36   4        674.30        788.47       127.80 o                         
  -3  36   4         39.78        116.57        78.92 o                         
  -2  36   4        107.88        221.32       124.77 o                         
  -1  36   4        417.76        392.27        90.68 o                         
   0  36   4        660.29        690.71       105.12 o                         
   1  36   4        289.43        638.20       102.58 o                         
   2  36   4        523.56        555.83       117.08 o                         
   3  36   4        558.93        497.22       102.46 o                         
   4  36   4       1198.29       1442.57       133.63 o                         
   5  36   4         45.69        129.45        96.11 o                         
  -7  37   4          1.58        -77.29       102.55 o                         
  -6  37   4         18.65         54.51       114.33 o                         
  -5  37   4          6.30         16.74       114.15 o                         
  -4  37   4       2192.14       2051.49       271.99 o                         
  -3  37   4       1271.38       1286.11       189.53 o                         
  -2  37   4        268.14        283.16        90.09 o                         
  -1  37   4        115.71         97.93        82.36 o                         
   0  37   4        541.01        777.99       111.55 o                         
   1  37   4       2278.00       2659.65       167.87 o                         
   2  37   4        232.62        271.12       104.36 o                         
   3  37   4        125.40        247.05       106.07 o                         
   4  37   4        122.02        121.16       104.13 o                         
  -6  38   4        299.46        314.49       168.28 o                         
  -5  38   4       1982.36       1724.83       195.22 o                         
  -4  38   4        119.59        283.83       129.81 o                         
  -3  38   4        103.59        178.94       132.40 o                         
  -2  38   4        611.13        493.27       128.31 o                         
  -1  38   4        748.30        967.91       115.93 o                         
   0  38   4        371.66        481.36       102.76 o                         
   1  38   4         37.76         86.54        81.71 o                         
   2  38   4        669.38        471.46       108.46 o                         
   3  38   4         69.06        167.88       102.03 o                         
  -5  39   4        261.94        395.56       135.26 o                         
  -4  39   4        316.06        416.93       180.26 o                         
  -3  39   4        199.27        100.99       133.64 o                         
  -2  39   4        198.51        195.53       175.56 o                         
  -1  39   4         77.07         67.06        83.10 o                         
   0  39   4        498.39        865.38       118.38 o                         
   1  39   4        335.53        317.76        99.44 o                         
   2  39   4         98.77        294.55       107.83 o                         
  -3  40   4          6.99         42.59       170.42 o                         
  -2  40   4        565.96        742.78       118.95 o                         
  -1  40   4        811.11       1114.69       127.20 o                         
   0  40   4         16.65         98.73        89.57 o                         
 -17   1   5         11.36       -169.54       163.24 o                         
 -16   1   5        926.78       1099.22       196.45 o                         
 -15   1   5         14.06       -141.93       136.89 o                         
 -14   1   5          1.35        -21.95       135.06 o                         
 -13   1   5         10.11        204.85       114.30 o                         
 -12   1   5       3200.38       3048.97       182.63 o                         
 -11   1   5        616.26        819.34        67.17 o                         
 -10   1   5         37.87        -17.60        42.10 o                         
  -9   1   5       2998.96       2819.29        79.89 o                         
  -8   1   5       4022.25       4147.08        97.94 o                         
  -7   1   5       4238.59       3933.44        89.62 o                         
  -6   1   5       2949.93       2976.50        60.81 o                         
  -5   1   5       2274.61       2930.28        57.52 o                         
  -4   1   5        608.44        462.34        20.92 o                         
  -3   1   5      16570.31      17102.23       277.77 o                         
  -2   1   5       6634.89       6121.49       105.80 o                         
  -1   1   5       1696.14       1788.58        42.41 o                         
   0   1   5      30899.10      31702.29       470.25 o                         
   1   1   5      28594.00      27166.23       409.02 o                         
   2   1   5       1121.43       1611.01        49.34 o                         
   3   1   5       5976.17       5658.83       125.74 o                         
   4   1   5       1333.92       1236.33        63.35 o                         
   5   1   5       2923.65       2920.52        95.62 o                         
   6   1   5       2812.80       2636.28        93.57 o                         
   7   1   5         16.31         -5.69        46.11 o                         
   8   1   5        706.57        806.40        75.91 o                         
   9   1   5        275.48        136.84        67.36 o                         
  10   1   5       1322.44       1497.06       119.22 o                         
  11   1   5          4.16        109.41        78.19 o                         
  12   1   5          0.35        -40.22        77.11 o                         
 -17   2   5        534.32        285.41       187.89 o                         
 -16   2   5          6.49       -178.80       153.39 o                         
 -15   2   5       1114.17       1399.45       191.72 o                         
 -14   2   5          7.57        -37.11       115.19 o                         
 -13   2   5       1279.58       1183.41       165.27 o                         
 -12   2   5         51.78        108.05        71.99 o                         
 -11   2   5       8716.08       9194.30       221.65 o                         
 -10   2   5          1.16        -20.36        28.80 o                         
  -9   2   5        566.69        580.94        39.58 o                         
  -8   2   5      20371.62      20695.53       378.13 o                         
  -7   2   5       8516.22       8480.86       160.64 o                         
  -6   2   5         63.21        140.85        22.55 o                         
  -5   2   5      13174.74      13035.03       212.47 o                         
  -4   2   5      71752.58      74867.71      1254.98 o                         
  -3   2   5       9078.18       8538.44       139.61 o                         
  -2   2   5       3047.32       3041.59        69.47 o                         
  -1   2   5      36245.55      38255.80       590.47 o                         
   0   2   5      10514.06      10297.40       176.60 o                         
   1   2   5      26735.04      28027.42       421.09 o                         
   2   2   5       7226.98       7998.84       148.19 o                         
   3   2   5        192.92        222.11        29.05 o                         
   4   2   5       6761.09       5895.88       155.67 o                         
   5   2   5      11220.57       9972.10       238.08 o                         
   6   2   5       1176.78       1227.48        74.97 o                         
   7   2   5        393.52        229.95        60.80 o                         
   8   2   5        345.75        441.39        68.89 o                         
   9   2   5       3951.52       4412.83       171.85 o                         
  10   2   5          2.73        120.24        97.16 o                         
  11   2   5       1392.99       1543.96       123.52 o                         
  12   2   5          4.73         99.16        82.23 o                         
 -16   3   5        545.33        375.47       273.21 o                         
 -15   3   5        458.33        389.75       157.68 o                         
 -14   3   5         91.14        178.00       156.86 o                         
 -13   3   5        107.61        153.79        89.50 o                         
 -12   3   5       4336.04       4416.15       316.13 o                         
 -11   3   5       2373.65       2360.91        98.20 o                         
 -10   3   5       1086.65       1058.44        54.11 o                         
  -9   3   5       1486.98       1687.93        61.77 o                         
  -8   3   5       4226.95       4018.02        96.18 o                         
  -7   3   5      23907.41      24267.38       449.19 o                         
  -6   3   5       1011.88       1335.11        42.34 o                         
  -5   3   5      16661.49      18388.32       295.59 o                         
  -4   3   5       8129.27       7944.00       156.00 o                         
  -3   3   5      58092.00      60769.80       894.71 o                         
  -2   3   5         93.65         69.99        18.90 o                         
  -1   3   5         56.31         29.75        13.18 o                         
   0   3   5       7413.15       8052.45       127.98 o                         
   1   3   5      46502.37      46706.29       711.69 o                         
   2   3   5       3570.87       3323.11        80.85 o                         
   3   3   5       2274.26       2416.37        71.17 o                         
   4   3   5         60.50         46.84        31.27 o                         
   5   3   5      11345.42      11228.74       264.78 o                         
   6   3   5      10470.59       9378.30       246.89 o                         
   7   3   5         26.48          0.51        49.09 o                         
   8   3   5       1183.18       1316.67        93.25 o                         
   9   3   5         47.99        146.14        62.06 o                         
  10   3   5       4514.27       4690.36       206.21 o                         
  11   3   5        328.29        222.35        85.06 o                         
  12   3   5         45.44        114.55       100.76 o                         
 -16   4   5         85.87       -197.83       243.09 o                         
 -15   4   5         73.42         76.48       146.17 o                         
 -14   4   5       1413.10       1128.04       179.93 o                         
 -13   4   5       7033.22       6298.46       287.49 o                         
 -12   4   5       4181.84       4116.14       159.44 o                         
 -11   4   5         23.31         12.45        41.87 o                         
 -10   4   5       3507.70       3940.65       119.51 o                         
  -9   4   5      11221.52      11365.28       234.13 o                         
  -8   4   5      23399.37      22973.94       416.25 o                         
  -7   4   5         44.85         99.16        24.44 o                         
  -6   4   5       2949.00       2354.91        58.56 o                         
  -5   4   5      35039.30      35437.66       552.81 o                         
  -4   4   5      29346.34      31487.69       536.46 o                         
  -3   4   5       1553.09       1715.22        45.66 o                         
  -2   4   5         73.14         59.98        13.34 o                         
  -1   4   5      16790.50      16752.91       287.91 o                         
   0   4   5       4798.87       4424.22        74.57 o                         
   1   4   5       4437.81       4812.55        89.69 o                         
   2   4   5      12619.99      12440.28       216.32 o                         
   3   4   5      12841.09      13491.51       273.22 o                         
   4   4   5       2983.60       2835.70        84.95 o                         
   5   4   5       4663.67       4453.37       131.69 o                         
   6   4   5        229.06        200.39        45.80 o                         
   7   4   5       2538.09       2878.90       117.22 o                         
   8   4   5       3000.97       3177.90       136.67 o                         
   9   4   5       4319.38       3870.41       156.04 o                         
  10   4   5        351.58        307.59        74.65 o                         
  11   4   5        520.54        493.86        94.59 o                         
  12   4   5        666.42        878.28       110.66 o                         
 -16   5   5        178.59       -218.06       159.98 o                         
 -15   5   5       2432.19       2424.90       336.58 o                         
 -14   5   5        475.28        606.14       157.52 o                         
 -13   5   5       1094.86       1314.81       135.77 o                         
 -12   5   5       2581.81       2565.32       123.35 o                         
 -11   5   5       4844.53       4874.08       161.52 o                         
 -10   5   5       5134.88       4640.83       141.50 o                         
  -9   5   5       2683.19       2954.49        82.67 o                         
  -8   5   5       2587.31       2718.10        79.29 o                         
  -7   5   5       7963.87       9023.53       180.12 o                         
  -6   5   5      15029.99      13899.07       237.59 o                         
  -5   5   5       1230.55       1379.62        40.52 o                         
  -4   5   5       5173.18       5037.75       112.65 o                         
  -3   5   5        176.98        236.38        18.74 o                         
  -2   5   5      15452.76      15117.98       260.52 o                         
  -1   5   5       1153.51       1102.47        37.97 o                         
   0   5   5       7831.18       8051.49       135.43 o                         
   1   5   5       3345.46       4229.90        90.63 o                         
   2   5   5       5497.05       5108.07       102.86 o                         
   3   5   5      21406.55      20199.65       357.51 o                         
   4   5   5       8295.61       8533.14       188.79 o                         
   5   5   5       3685.35       3628.32       116.46 o                         
   6   5   5       4242.40       4025.26       128.53 o                         
   7   5   5      14829.18      14245.96       354.82 o                         
   8   5   5       1112.46       1322.27        91.96 o                         
   9   5   5        221.53        255.46        66.67 o                         
  10   5   5       1793.19       2100.57       124.51 o                         
  11   5   5       1630.21       1936.41       135.48 o                         
  12   5   5         73.54        137.50        84.09 o                         
 -16   6   5        163.17         19.06       146.13 o                         
 -15   6   5          0.79         97.77       227.50 o                         
 -14   6   5       3545.72       3146.92       409.30 o                         
 -13   6   5       2026.88       2337.62       172.43 o                         
 -12   6   5          0.74         -4.77        52.37 o                         
 -11   6   5       1504.45       1605.87       175.99 o                         
 -10   6   5      12397.81      11885.44       287.11 o                         
  -9   6   5      18691.03      17495.97       326.80 o                         
  -8   6   5         17.16          7.58        23.01 o                         
  -7   6   5      12723.08      13547.71       235.13 o                         
  -6   6   5      10181.01      11085.00       195.03 o                         
  -5   6   5      65582.28      66734.93      1030.63 o                         
  -4   6   5        766.86       1044.58        37.91 o                         
  -3   6   5       6891.76       6995.37       135.28 o                         
  -2   6   5       3333.18       4299.25        94.69 o                         
  -1   6   5      66754.48      63615.11      1080.69 o                         
   0   6   5       4899.02       5386.04       100.03 o                         
   1   6   5         11.11         45.30        19.51 o                         
   2   6   5        765.11        599.47        35.56 o                         
   3   6   5      12347.15      11098.68       209.35 o                         
   4   6   5      23420.37      23658.03       417.07 o                         
   5   6   5       2449.76       2560.06        95.50 o                         
   6   6   5       1994.85       1935.47        88.41 o                         
   7   6   5       5534.96       5594.76       162.97 o                         
   8   6   5       5871.05       5741.16       193.66 o                         
   9   6   5        321.56        136.30        62.65 o                         
  10   6   5        287.17        325.98       117.04 o                         
  11   6   5         20.94        -33.65        77.58 o                         
  12   6   5       1314.96       1870.06       144.54 o                         
 -16   7   5         45.48        -53.38       135.89 o                         
 -15   7   5       1469.22       1208.59       186.51 o                         
 -14   7   5        121.12        214.84       101.72 o                         
 -13   7   5       1014.79       1148.48       192.23 o                         
 -12   7   5        290.12        203.88        62.71 o                         
 -11   7   5       2275.67       2373.07       114.19 o                         
 -10   7   5        668.00        804.93        62.38 o                         
  -9   7   5       5057.52       5405.02       148.01 o                         
  -8   7   5         84.91        105.85        28.19 o                         
  -7   7   5        184.99        178.51        24.22 o                         
  -6   7   5      23737.38      24181.17       415.16 o                         
  -5   7   5       6928.78       7754.96       148.23 o                         
  -4   7   5       4835.30       5046.30       102.53 o                         
  -3   7   5       1496.13       1978.17        60.96 o                         
  -2   7   5       7965.75       8528.87       174.64 o                         
  -1   7   5       3366.73       3733.19        85.73 o                         
   0   7   5       9319.94       8989.16       159.95 o                         
   1   7   5       2920.80       3185.22       130.85 o                         
   2   7   5       2720.35       2569.99        79.92 o                         
   3   7   5       6468.96       5719.80       134.29 o                         
   4   7   5       5480.28       5713.02       161.04 o                         
   5   7   5       3823.96       3691.39       129.83 o                         
   6   7   5          9.57          8.15        44.66 o                         
   7   7   5      10594.04       9855.56       247.84 o                         
   8   7   5        867.89       1137.52        89.05 o                         
   9   7   5       1206.34       1132.42        98.35 o                         
  10   7   5        159.04        115.34        65.27 o                         
  11   7   5        912.52       1217.62       124.99 o                         
  12   7   5        245.07        235.51       121.66 o                         
 -16   8   5         38.54       -157.67       161.02 o                         
 -15   8   5        238.58        413.67       166.79 o                         
 -14   8   5        999.41       1096.56       171.01 o                         
 -13   8   5         57.19        -33.33        57.54 o                         
 -12   8   5         23.25         32.48        53.85 o                         
 -11   8   5          0.22         44.10        49.21 o                         
 -10   8   5       3410.47       3445.55       121.82 o                         
  -9   8   5         82.43        -28.66        33.57 o                         
  -8   8   5          3.23        -49.28        28.14 o                         
  -7   8   5       4760.80       4596.26       100.51 o                         
  -6   8   5       1035.33       1003.48        56.70 o                         
  -5   8   5       2956.62       2626.96        66.51 o                         
  -4   8   5       9580.67       9963.17       182.11 o                         
  -3   8   5       2175.83       2993.45        74.16 o                         
  -2   8   5       4653.60       4931.17       100.83 o                         
  -1   8   5       3727.27       3821.49        86.12 o                         
   0   8   5      21979.18      22518.89       367.49 o                         
   1   8   5         35.06         40.02        19.21 o                         
   2   8   5       1869.66       1703.22        62.43 o                         
   3   8   5        212.86        139.69        30.91 o                         
   4   8   5       3500.82       3262.65        96.29 o                         
   5   8   5          9.09         19.24        37.19 o                         
   6   8   5         25.47         -8.59        38.56 o                         
   7   8   5        708.61        787.58        66.67 o                         
   8   8   5       1738.65       1528.23        91.44 o                         
   9   8   5        452.42        406.57        69.39 o                         
  10   8   5          0.23        -40.36        58.82 o                         
  11   8   5        149.24        191.83        78.03 o                         
  12   8   5          4.79        -76.28        87.68 o                         
 -16   9   5        516.15        600.51       186.99 o                         
 -15   9   5          8.98        -55.92       127.71 o                         
 -14   9   5         51.99         10.02        88.33 o                         
 -13   9   5        132.67         97.27        64.65 o                         
 -12   9   5        439.02        671.62        78.27 o                         
 -11   9   5       2791.01       2524.12       118.26 o                         
 -10   9   5        157.66        177.21        48.72 o                         
  -9   9   5       3344.08       3479.36       112.59 o                         
  -8   9   5       1531.89       1730.15        59.81 o                         
  -7   9   5       6242.07       5793.14       125.11 o                         
  -6   9   5      11327.17      11304.72       189.76 o                         
  -5   9   5       2707.83       2898.89        66.09 o                         
  -4   9   5       3729.24       5021.52        94.56 o                         
  -3   9   5      30459.33      32485.66       583.72 o                         
  -2   9   5       3593.24       3620.09        85.15 o                         
  -1   9   5         15.06         22.47        21.24 o                         
   0   9   5       1069.35       1119.11        48.78 o                         
   1   9   5       1238.57       1293.80        57.56 o                         
   2   9   5        150.60        122.25        23.81 o                         
   3   9   5       2497.15       2542.47        95.39 o                         
   4   9   5       2646.55       2748.81        86.99 o                         
   5   9   5       1475.34       1424.11        73.72 o                         
   6   9   5         12.16        -24.55        38.35 o                         
   7   9   5       1598.04       1904.64        93.52 o                         
   8   9   5       1286.35       1453.37       110.21 o                         
   9   9   5         50.93         80.72        58.63 o                         
  10   9   5        467.00        597.56        81.58 o                         
  11   9   5        271.87        374.07       135.55 o                         
  12   9   5         15.89        -92.32        81.56 o                         
 -16  10   5          0.60        124.95       208.80 o                         
 -15  10   5        180.38        385.67       152.70 o                         
 -14  10   5       1764.28       1988.95       174.26 o                         
 -13  10   5          9.85         -4.07        57.56 o                         
 -12  10   5          6.82          1.39        54.11 o                         
 -11  10   5        773.38        812.09        86.61 o                         
 -10  10   5       1269.56       1342.63       100.72 o                         
  -9  10   5       1694.05       1706.67        81.54 o                         
  -8  10   5       1542.17       1562.73        73.34 o                         
  -7  10   5       8188.21       8047.66       149.92 o                         
  -6  10   5         68.15        196.09        23.39 o                         
  -5  10   5      29292.59      29112.70       470.92 o                         
  -4  10   5      19056.17      20647.92       307.78 o                         
  -3  10   5       2212.93       2191.11        65.82 o                         
  -2  10   5      11269.73      12314.03       236.50 o                         
  -1  10   5      36664.89      33780.54       608.45 o                         
   0  10   5        401.09        679.52        46.61 o                         
   1  10   5        236.03         54.80        18.36 o                         
   2  10   5       8658.22       8272.78       164.35 o                         
   3  10   5       4142.30       3695.70       100.23 o                         
   4  10   5       1832.75       1889.73        76.93 o                         
   5  10   5       4365.49       4031.89       126.96 o                         
   6  10   5        866.46        747.35        65.64 o                         
   7  10   5         66.89         48.70        49.38 o                         
   8  10   5       3171.37       3110.96       124.28 o                         
   9  10   5       1431.19       1477.92       107.89 o                         
  10  10   5        149.98        222.28        82.04 o                         
  11  10   5         94.73         79.37       105.08 o                         
  12  10   5        462.20        764.91       117.76 o                         
 -16  11   5          1.21         43.01       288.79 o                         
 -15  11   5       1179.57       1473.71       200.87 o                         
 -14  11   5        209.91        208.13       104.53 o                         
 -13  11   5        242.06        281.43        71.28 o                         
 -12  11   5        216.63        236.22        63.28 o                         
 -11  11   5       4050.44       3775.08       148.38 o                         
 -10  11   5       2517.70       2446.38       118.54 o                         
  -9  11   5       3707.60       3318.48       114.57 o                         
  -8  11   5        117.04        137.24        30.77 o                         
  -7  11   5       4383.48       4702.44       100.14 o                         
  -6  11   5      44503.54      48691.84       754.96 o                         
  -5  11   5       1169.21       1372.35        41.41 o                         
  -4  11   5       3447.97       3498.18        88.44 o                         
  -3  11   5        555.91        671.55        36.24 o                         
  -2  11   5      58363.76      62483.97      1228.11 o                         
  -1  11   5       3349.27       3774.72        88.43 o                         
   0  11   5      12630.30      12500.49       260.78 o                         
   1  11   5        395.61        410.53        25.35 o                         
   2  11   5       1666.06       1497.60        65.58 o                         
   3  11   5      12641.98      11788.20       242.31 o                         
   4  11   5       5096.28       4932.93       141.25 o                         
   5  11   5       1337.34       1170.47        69.33 o                         
   6  11   5        308.09        259.49        49.51 o                         
   7  11   5       4496.92       4374.11       141.86 o                         
   8  11   5         23.84         76.66        49.72 o                         
   9  11   5       1628.26       1508.21       135.03 o                         
  10  11   5          8.83       -101.02        68.58 o                         
  11  11   5        389.45        232.46        96.63 o                         
  12  11   5        417.44        293.00       102.08 o                         
 -16  12   5        373.54        436.39       176.29 o                         
 -15  12   5         70.44         86.25       234.78 o                         
 -14  12   5       2101.54       2141.52       134.14 o                         
 -13  12   5        142.30        115.19        65.92 o                         
 -12  12   5       3204.70       3095.24       140.55 o                         
 -11  12   5        199.55        196.11        59.44 o                         
 -10  12   5       7435.83       7531.10       233.48 o                         
  -9  12   5       1544.13       1353.90        74.84 o                         
  -8  12   5        239.23        165.19        30.84 o                         
  -7  12   5       3185.30       3561.10        84.32 o                         
  -6  12   5       1000.98       1187.11        60.09 o                         
  -5  12   5       7722.93       7898.84       137.36 o                         
  -4  12   5        313.30        654.52        38.00 o                         
  -3  12   5       2126.82       2293.51        66.97 o                         
  -2  12   5       5956.88       6425.86       152.14 o                         
  -1  12   5      20987.45      22331.31       507.60 o                         
   0  12   5       6183.56       5800.36       147.37 o                         
   1  12   5        345.40        345.12        26.23 o                         
   2  12   5         13.78        -26.78        20.12 o                         
   3  12   5        625.26        619.18        45.87 o                         
   4  12   5       3159.70       2924.55       143.41 o                         
   5  12   5         70.39        140.23        47.05 o                         
   6  12   5        472.77        504.23        56.35 o                         
   7  12   5         66.14         16.44        44.03 o                         
   8  12   5       5601.97       4935.61       177.45 o                         
   9  12   5        525.30        640.72        88.22 o                         
  10  12   5          9.73        -68.22        77.93 o                         
  11  12   5         14.74        -70.83        84.27 o                         
  12  12   5        366.29        363.37       106.04 o                         
 -16  13   5       1018.48       1559.71       220.31 o                         
 -15  13   5        441.98        322.60       147.55 o                         
 -14  13   5        118.66         49.58        68.28 o                         
 -13  13   5        803.10        923.73       104.01 o                         
 -12  13   5       1008.04       1552.48       105.45 o                         
 -11  13   5      11115.33      10087.70       298.47 o                         
 -10  13   5        210.41        241.55        56.20 o                         
  -9  13   5       5293.56       5466.11       230.39 o                         
  -8  13   5       5956.46       6145.63       151.39 o                         
  -7  13   5      28406.14      26731.63       418.14 o                         
  -6  13   5       2086.50       1991.63        52.34 o                         
  -5  13   5       3072.79       3461.82        78.71 o                         
  -4  13   5        166.92        222.47        22.88 o                         
  -3  13   5      29288.34      27620.13       503.89 o                         
  -2  13   5       3267.18       3249.69       111.25 o                         
  -1  13   5        115.24        124.68        30.17 o                         
   0  13   5       1873.64       1861.94       108.95 o                         
   1  13   5       4562.93       4116.30       120.89 o                         
   2  13   5      11800.13      11087.30       204.73 o                         
   3  13   5        868.26        923.53        49.61 o                         
   4  13   5         52.33         46.67        40.66 o                         
   5  13   5      17259.36      16681.99       373.24 o                         
   6  13   5       5763.97       5886.72       168.86 o                         
   7  13   5       1412.86       1075.19        88.59 o                         
   8  13   5        729.76        718.33        99.80 o                         
   9  13   5       1353.75       1271.22       110.60 o                         
  10  13   5       2379.76       2632.51       170.45 o                         
  11  13   5         99.25         37.29        86.58 o                         
 -16  14   5          4.51         80.04       145.76 o                         
 -15  14   5       1116.99        992.37       176.87 o                         
 -14  14   5        154.15         63.22        73.04 o                         
 -13  14   5       2665.05       2800.89       141.70 o                         
 -12  14   5       3984.79       3799.23       230.01 o                         
 -11  14   5       1923.81       2078.18       112.64 o                         
 -10  14   5       1162.91       1097.81        83.57 o                         
  -9  14   5       4397.64       4283.48       163.38 o                         
  -8  14   5      23880.68      23457.24       468.60 o                         
  -7  14   5       8123.61       7774.03       140.94 o                         
  -6  14   5       1870.46       1998.92        61.22 o                         
  -5  14   5        322.91        382.58        28.68 o                         
  -4  14   5      36533.78      37241.74       603.34 o                         
  -3  14   5          1.52         11.13        19.52 o                         
  -2  14   5      16083.43      17141.83       452.14 o                         
  -1  14   5        234.83        290.39        35.13 o                         
   0  14   5       3979.17       3956.38       137.13 o                         
   1  14   5      26832.75      26343.49       554.24 o                         
   2  14   5       6498.62       6394.59       199.74 o                         
   3  14   5          7.45          7.50        26.81 o                         
   4  14   5       9289.53       8765.20       215.81 o                         
   5  14   5      10341.98       9955.83       326.54 o                         
   6  14   5        369.34        591.55        70.87 o                         
   7  14   5        811.77        684.48        78.81 o                         
   8  14   5        820.03        582.02        77.04 o                         
   9  14   5       3230.69       3982.79       181.00 o                         
  10  14   5         23.79        159.61       102.15 o                         
  11  14   5        651.69        737.75       116.25 o                         
 -15  15   5         29.71         14.14       197.38 o                         
 -14  15   5        237.49        256.52        87.06 o                         
 -13  15   5        167.77        212.11        71.51 o                         
 -12  15   5       4854.89       4664.77       178.96 o                         
 -11  15   5       1313.01       1501.21       100.62 o                         
 -10  15   5        123.77         -5.69        48.02 o                         
  -9  15   5       1313.65       1314.82        80.62 o                         
  -8  15   5       3212.80       3054.85        93.25 o                         
  -7  15   5      17493.95      16781.09       283.34 o                         
  -6  15   5        386.31        386.88        35.66 o                         
  -5  15   5      13099.71      14060.75       256.93 o                         
  -4  15   5       1207.01       1439.92        50.66 o                         
  -3  15   5      22361.46      22419.39       410.38 o                         
  -2  15   5         88.02         73.49        23.00 o                         
  -1  15   5        426.09        456.99        45.18 o                         
   0  15   5      21987.12      21844.20       465.67 o                         
   1  15   5      32358.67      29865.92       658.34 o                         
   2  15   5       8973.89       8737.41       223.23 o                         
   3  15   5         96.16         48.26        31.39 o                         
   4  15   5       3521.76       3157.66       140.46 o                         
   5  15   5       8316.30       7902.14       230.56 o                         
   6  15   5      12067.12      10935.73       298.24 o                         
   7  15   5       1142.28       1365.97       107.77 o                         
   8  15   5         20.67          6.73        56.35 o                         
   9  15   5         56.80        128.39        74.40 o                         
  10  15   5       3520.17       3228.78       369.48 o                         
  11  15   5        373.87        234.32       148.14 o                         
 -15  16   5        328.47        151.27       140.21 o                         
 -14  16   5        675.82        757.08       107.71 o                         
 -13  16   5       4858.77       5714.45       433.59 o                         
 -12  16   5       1186.31       1307.63       129.52 o                         
 -11  16   5        488.76        426.31        68.81 o                         
 -10  16   5         67.73         43.29        49.48 o                         
  -9  16   5       3880.54       4080.86       129.56 o                         
  -8  16   5       2348.17       2309.94        80.53 o                         
  -7  16   5        215.33        362.03        48.71 o                         
  -6  16   5       3600.60       3547.35        90.51 o                         
  -5  16   5       7742.69       7278.23       155.93 o                         
  -4  16   5       6172.08       6196.24       144.10 o                         
  -3  16   5         27.99         38.95        24.25 o                         
  -2  16   5       2572.12       2583.92        83.97 o                         
  -1  16   5        160.91         40.08        32.58 o                         
   0  16   5      11526.15      10746.07       267.80 o                         
   1  16   5       4314.59       4628.13       144.55 o                         
   2  16   5       9161.54       8819.66       297.43 o                         
   3  16   5       2829.40       2864.73       140.20 o                         
   4  16   5       4908.53       4365.88       151.22 o                         
   5  16   5       1776.21       1550.38        92.23 o                         
   6  16   5         24.96        115.32        52.31 o                         
   7  16   5       1396.84       1447.00        99.51 o                         
   8  16   5        300.02        380.52        74.79 o                         
   9  16   5        342.77        272.17        77.13 o                         
  10  16   5         24.67         85.55        91.81 o                         
  11  16   5       1098.91        936.53       136.75 o                         
 -15  17   5        124.09         42.42       132.04 o                         
 -14  17   5          2.91         87.94        93.83 o                         
 -13  17   5        921.58       1221.45       117.22 o                         
 -12  17   5        406.49        363.96        73.30 o                         
 -11  17   5        345.78        261.83        65.41 o
[truncated: 625,807 more chars]
